# Supplementary material for: Global emergence and evolution of Staphylococcus aureus clonal complex 59
Source: mSystems. 2025 Dec 31;11(2):e01492-25. doi: 10.1128/msystems.01492-25 (PMC12911391; doi:10.1128/msystems.01492-25)
Supplement: Supplemental Tables — Tables S1-S14. [file msystems.01492-25-s0009.xlsx]

## Sheet: Supplementary_description
S1	The MLST scheme used for CC59 assignment
S2	The curated S. aureus virulence factors database
S3	The primers used for gene deletion
S4	The metadata of 3994 genomes
S5	Summary of pangenome
S6	Identified virulence factors (copy number) among all CC59 genomes
S7	Identified Antibiotic resistance genes (copy number) among all CC59 genomes
S8	Intact prophage among all CC59 genomes
S9	Enriched genes in human host based on gene matrix
S10	Enriched genes in human host based on k-mer matrix
S11	Enriched genes in bloodstream based on gene matrix
S12	Enriched genes in bloodstream based on k-mer matrix
S13	The SNPs among pairwise genomes involved in between-source transmission
S14	The shared VFs of China CC59 strain across source group

## Sheet: S1
Table S1 The MLST scheme used for CC59 assignment
ST	Clonal_Complex	arcC	aroE	glpF	gmk	pta	tpi	yqiL
59-like	CC59	With only one novel gene allele difference and no available ST for assignment
59	CC59	19	23	15	2	19	20	15
87	CC59	19	23	15	2	41	20	15
163	CC59	19	23	15	2	19	20	177
338	CC59	19	23	15	48	19	20	15
359	CC59	19	23	15	2	55	20	15
375	CC59	19	23	15	2	19	20	42
394	CC59	19	23	15	2	57	20	15
537	CC59	19	23	1	2	19	20	15
545	CC59	19	23	15	20	19	20	15
749	CC59	19	133	15	2	19	20	15
777	CC59	19	23	15	2	19	20	98
786	CC59	19	23	15	2	19	20	99
925	CC59	110	23	15	2	19	20	15
940	CC59	19	154	15	2	19	20	15
951	CC59	19	23	15	89	19	20	15
952	CC59	113	23	15	2	19	20	15
966	CC59	19	23	125	2	19	20	15
967	CC59	19	160	15	2	19	20	15
969	CC59	19	23	15	2	120	20	15
1108	CC59	19	23	15	2	134	20	15
1109	CC59	137	23	15	2	19	20	15
1110	CC59	19	23	151	2	19	20	15
1149	CC59	19	23	15	2	19	20	5
1224	CC59	19	23	15	2	19	20	136
1241	CC59	19	23	23	2	19	20	15
1311	CC59	160	23	15	2	19	20	15
1316	CC59	19	23	15	2	19	20	4
1354	CC59	19	23	15	113	19	20	15
1418	CC59	170	23	15	2	19	20	15
1778	CC59	19	23	15	2	19	99	15
2041	CC59	19	23	15	2	19	232	15
2138	CC59	19	23	15	4	19	20	15
2170	CC59	19	314	15	2	19	20	15
2171	CC59	233	23	15	2	19	20	15
2207	CC59	19	23	15	2	19	4	15
2282	CC59	19	23	15	2	245	20	15
2299	CC59	19	23	15	2	19	254	15
2340	CC59	255	23	15	2	19	20	15
2345	CC59	19	23	15	2	252	20	15
2348	CC59	19	335	15	2	19	20	15
2579	CC59	292	23	15	2	19	20	15
2591	CC59	19	23	15	2	19	20	294
2610	CC59	19	23	15	103	19	20	15
2697	CC59	19	23	15	2	19	288	15
2723	CC59	19	23	15	2	19	292	15
2751	CC59	313	23	15	2	19	20	15
2774	CC59	19	401	15	2	19	20	15
2800	CC59	19	23	15	2	19	300	15
2808	CC59	19	23	15	2	19	20	39
2841	CC59	19	23	15	2	19	20	335
2842	CC59	19	23	15	2	19	305	15
2844	CC59	19	23	15	2	314	20	15
2857	CC59	19	418	15	2	19	20	15
2906	CC59	19	23	367	2	19	20	15
2952	CC59	327	23	15	2	19	20	15
2961	CC59	19	433	15	2	19	20	15
2962	CC59	19	23	15	225	19	20	15
2982	CC59	19	23	15	96	19	20	15
2997	CC59	335	23	15	2	19	20	15
3031	CC59	19	23	15	230	19	20	15
3068	CC59	19	23	15	2	1	20	15
3069	CC59	19	23	15	2	12	20	15
3160	CC59	19	23	15	2	360	20	15
3186	CC59	19	455	15	2	19	20	15
3187	CC59	19	23	410	2	19	20	15
3188	CC59	19	23	411	2	19	20	15
3189	CC59	19	23	15	2	19	20	396
3191	CC59	19	23	15	2	19	347	15
3193	CC59	19	457	15	2	19	20	15
3195	CC59	19	458	15	2	19	20	15
3205	CC59	19	23	15	2	364	20	15
3231	CC59	19	23	15	2	19	20	404
3260	CC59	19	23	15	2	375	20	15
3278	CC59	356	23	15	2	19	20	15
3291	CC59	19	23	15	2	379	20	15
3305	CC59	19	493	15	2	19	20	15
3355	CC59	19	23	15	283	19	20	15
3453	CC59	19	23	15	2	19	378	15
3491	CC59	19	23	15	2	19	20	506
3637	CC59	19	23	15	2	19	386	15
3669	CC59	19	23	15	2	420	20	15
3703	CC59	19	23	15	2	19	391	15
3732	CC59	19	23	15	2	19	20	513
3740	CC59	19	23	15	2	19	396	15
3888	CC59	19	23	15	2	19	20	473
4033	CC59	19	23	15	2	19	20	550
4107	CC59	19	23	15	2	19	20	557
4116	CC59	19	622	15	2	19	20	15
4156	CC59	19	627	15	2	19	20	15
4178	CC59	19	23	15	2	19	20	219
4227	CC59	488	23	15	2	19	20	15
4231	CC59	19	23	575	2	19	20	15
4330	CC59	19	23	15	2	19	500	15
4337	CC59	19	23	590	2	19	20	15
4357	CC59	19	23	15	77	19	20	15
4421	CC59	19	23	15	2	543	20	15
4512	CC59	19	23	615	2	19	20	15
4513	CC59	19	23	613	2	19	20	15
4536	CC59	19	23	618	2	19	20	15
4582	CC59	19	23	626	2	19	20	15
4642	CC59	19	23	15	351	19	20	15
4644	CC59	19	23	633	2	19	20	15
4657	CC59	553	23	15	2	19	20	15
4681	CC59	19	23	15	2	19	532	15
4683	CC59	19	23	15	2	579	20	15
4712	CC59	19	703	15	2	19	20	15
4845	CC59	19	23	15	2	8	20	15
4869	CC59	19	23	15	2	19	418	15
4873	CC59	19	23	15	2	19	548	15
4942	CC59	19	23	15	1	19	20	15
4947	CC59	19	23	15	2	19	1	15
4958	CC59	19	23	15	2	19	20	653
4960	CC59	19	23	15	377	19	20	15
4964	CC59	19	23	15	378	19	20	15
4995	CC59	19	23	673	2	19	20	15
5010	CC59	19	23	15	2	614	20	15
5052	CC59	19	23	102	2	19	20	15
5096	CC59	19	23	15	2	19	20	668
5104	CC59	19	23	686	2	19	20	15
5128	CC59	19	23	690	2	19	20	15
5142	CC59	19	765	15	2	19	20	15
5225	CC59	19	23	15	2	19	20	694
5228	CC59	618	23	15	2	19	20	15
5267	CC59	19	23	15	2	19	20	707
5317	CC59	19	23	15	2	655	20	15
5320	CC59	19	23	15	2	19	20	710
5457	CC59	19	23	737	2	19	20	15
5460	CC59	19	23	739	2	19	20	15
5464	CC59	653	23	15	2	19	20	15
5525	CC59	19	23	748	2	19	20	15
5528	CC59	669	23	15	2	19	20	15
5532	CC59	19	823	15	2	19	20	15
5535	CC59	19	23	15	438	19	20	15
5541	CC59	671	23	15	2	19	20	15
5667	CC59	19	23	15	2	19	20	770
5704	CC59	19	23	15	2	695	20	15
5725	CC59	19	23	15	462	19	20	15
5740	CC59	19	23	15	2	704	20	15
5787	CC59	19	23	15	2	19	20	786
5934	CC59	19	23	15	471	19	20	15
5945	CC59	19	23	785	2	19	20	15
6175	CC59	19	23	15	2	19	531	15
6190	CC59	19	23	15	2	757	20	15
6192	CC59	19	904	15	2	19	20	15
6216	CC59	735	23	15	2	19	20	15
6264	CC59	19	23	15	476	19	20	15
6320	CC59	750	23	15	2	19	20	15
6332	CC59	19	912	15	2	19	20	15
6386	CC59	19	23	15	2	637	20	15
6421	CC59	19	23	15	2	19	20	860
6424	CC59	758	23	15	2	19	20	15
6476	CC59	19	23	849	2	19	20	15
6547	CC59	19	23	15	176	19	20	15
6548	CC59	19	959	15	2	19	20	15
6549	CC59	19	960	15	2	19	20	15
6550	CC59	19	23	15	2	793	20	15
6551	CC59	19	23	15	2	19	20	882
6568	CC59	19	4	15	2	19	20	15
6569	CC59	19	35	15	2	19	20	15
6628	CC59	19	23	827	2	19	20	15
6630	CC59	19	23	828	2	19	20	15
6631	CC59	19	915	15	2	19	20	15
6632	CC59	19	23	829	2	19	20	15
6633	CC59	19	23	15	2	764	20	15
6634	CC59	19	23	830	2	19	20	15
6638	CC59	19	23	15	2	19	708	15
6647	CC59	19	23	15	2	19	744	15
6675	CC59	19	23	15	2	19	748	15
6680	CC59	19	23	15	518	19	20	15
6731	CC59	19	23	15	2	19	20	901
6733	CC59	790	23	15	2	19	20	15
6734	CC59	19	23	862	2	19	20	15
6745	CC59	19	973	15	2	19	20	15
6754	CC59	19	23	863	2	19	20	15
6771	CC59	19	23	15	2	19	755	15
6774	CC59	19	23	864	2	19	20	15
6798	CC59	796	23	15	2	19	20	15
7020	CC59	19	23	15	2	19	20	940
7021	CC59	819	23	15	2	19	20	15
7025	CC59	19	1015	15	2	19	20	15
7028	CC59	19	23	15	554	19	20	15
7029	CC59	19	23	15	2	19	781	15
7031	CC59	19	23	732	2	19	20	15
7032	CC59	19	23	15	2	19	20	3
7033	CC59	19	23	15	2	19	20	10
7065	CC59	283	23	15	2	19	20	15
7067	CC59	834	23	15	2	19	20	15
7163	CC59	19	23	15	2	19	20	943
7164	CC59	19	23	15	2	19	782	15
7248	CC59	846	23	15	2	19	20	15
7280	CC59	19	23	15	2	19	20	969
7346	CC59	19	23	15	2	857	20	15
7416	CC59	19	23	908	2	19	20	15
7417	CC59	19	1047	15	2	19	20	15
7437	CC59	19	1052	15	2	19	20	15
7626	CC59	19	23	15	589	19	20	15
7832	CC59	19	23	15	2	19	20	1019
7952	CC59	19	23	15	2	19	874	15
8023	CC59	19	1116	15	2	19	20	15
8024	CC59	19	23	969	2	19	20	15
8068	CC59	19	23	15	2	962	20	15
8127	CC59	19	23	15	2	970	20	15
8190	CC59	19	23	15	2	19	896	15
8217	CC59	19	23	15	2	977	20	15
8229	CC59	19	1137	15	2	19	20	15
8298	CC59	19	23	1003	2	19	20	15
8304	CC59	19	23	15	653	19	20	15
8306	CC59	19	23	15	2	19	20	1096
8309	CC59	19	23	15	2	19	905	15
8332	CC59	19	23	15	2	19	20	1088
8351	CC59	963	23	15	2	19	20	15
8352	CC59	964	23	15	2	19	20	15
8353	CC59	965	23	15	2	19	20	15
8354	CC59	966	23	15	2	19	20	15
8356	CC59	19	1157	15	2	19	20	15
8357	CC59	19	1158	15	2	19	20	15
8358	CC59	19	23	1006	2	19	20	15
8359	CC59	19	23	1007	2	19	20	15
8360	CC59	19	23	15	2	990	20	15
8361	CC59	19	23	15	2	991	20	15
8362	CC59	19	23	15	2	992	20	15
8364	CC59	19	23	15	2	19	912	15
8365	CC59	19	23	15	2	19	914	15
8366	CC59	19	23	15	2	19	915	15
8367	CC59	19	23	15	2	19	916	15
8368	CC59	19	23	15	2	19	917	15
8369	CC59	19	23	15	2	19	20	1103
8370	CC59	19	23	15	2	19	20	1104
8371	CC59	19	23	15	2	19	20	1105
8383	CC59	921	23	15	2	19	20	15
8394	CC59	19	23	15	2	19	20	820
8467	CC59	19	23	1017	2	19	20	15
8477	CC59	19	23	15	666	19	20	15
8481	CC59	19	23	15	667	19	20	15
8482	CC59	19	23	15	156	19	20	15
8483	CC59	19	23	1020	2	19	20	15
8520	CC59	19	23	1023	2	19	20	15
8528	CC59	19	23	15	2	19	20	1117
8542	CC59	982	23	15	2	19	20	15
8585	CC59	19	23	15	2	1012	20	15
8678	CC59	19	23	15	2	19	947	15
8712	CC59	19	23	15	2	1031	20	15
8715	CC59	19	23	15	2	19	20	1138
8716	CC59	19	23	1040	2	19	20	15
8755	CC59	19	23	15	2	1036	20	15
8761	CC59	1009	23	15	2	19	20	15
8788	CC59	19	23	15	2	1042	20	15
8789	CC59	19	1210	15	2	19	20	15
8793	CC59	19	23	15	2	19	958	15
8944	CC59	19	23	790	2	19	20	15
8967	CC59	19	23	15	2	1056	20	15
8970	CC59	19	23	15	2	19	20	1158
8971	CC59	19	23	15	2	1055	20	15
8973	CC59	19	23	15	2	19	20	1159
8974	CC59	19	23	15	2	19	20	1160
8975	CC59	19	23	1054	2	19	20	15
8977	CC59	19	23	15	697	19	20	15
8980	CC59	19	23	1055	2	19	20	15
8983	CC59	19	23	15	2	19	972	15
8991	CC59	19	207	15	2	19	20	15
9068	CC59	19	23	15	2	19	20	1164
9109	CC59	1048	23	15	2	19	20	15
9113	CC59	19	23	15	2	19	20	1175
9188	CC59	19	23	15	2	19	998	15
9203	CC59	19	23	15	170	19	20	15
9204	CC59	19	23	15	151	19	20	15
9222	CC59	19	23	15	2	19	20	1128
9227	CC59	19	23	15	2	19	940	15
9228	CC59	19	23	15	714	19	20	15
9248	CC59	19	23	15	2	19	995	15
9259	CC59	19	23	15	2	19	20	1183
9319	CC59	19	23	15	167	19	20	15
9409	CC59	19	23	15	2	1108	20	15
9522	CC59	19	23	15	2	19	20	1207
9523	CC59	19	23	15	2	19	1014	15

## Sheet: S2
Table S2 The curated S. aureus virulence factors database
Seq_ID	Seq_ID	Gene	Category	Sub-class
>ADK78216.1 accumulation associated protein [Staphylococcus epidermidis]	ADK78216.1	aap	Adherence	Biofilm
>VFG017247(gi:151221134) (atl) bifunctional autolysin precursor [Autolysin (CVF109)] [Staphylococcus aureus subsp. aureus str. Newman]	VFG017247(gi:151221134)	atl_1	Adherence	Autolysin alt
>VFG004479(gi:70726912) (atl) autolysin [Autolysin (CVF109)] [Staphylococcus haemolyticus JCSC1435]	VFG004479(gi:70726912)	atl_2	Adherence	Autolysin alt
>VFG004481(gi:27467668) (atl) N-acetylmuramoyl-L-alanine amidase [Autolysin (CVF109)] [Staphylococcus epidermidis ATCC 12228]	VFG004481(gi:27467668)	atl_3	Adherence	Autolysin alt
>VFG043498(gi:13272276) (atlC) fibronectin binding autolysin [Fibronectin-binding protein (AI250)] [Staphylococcus caprae]	VFG043498(gi:13272276)	atlC	Adherence	Autolysin alt
>VFG004480(gi:57866522) (atlE) bifunctional autolysin [Atl (AI404)] [Staphylococcus epidermidis RP62A]	VFG004480(gi:57866522)	atlE	Adherence	Autolysin alt
>AAK38834.2 biofilm-associated surface protein [Staphylococcus aureus]	AAK38834.2	bap	Adherence	Biofilm
>VFG001289(gb|NP_645581) (clfA) Clumping factor A, fibrinogen-binding protein [Clumping factor (VF0004)] [Staphylococcus aureus subsp. aureus MW2]	VFG001289(gb|NP_645581)	clfA	Adherence	Clumping factor
>VFG004629(gi:87160838) (clfB) clumping factor B [Clumping factor B (CVF099)] [Staphylococcus aureus subsp. aureus USA300_FPR3757]	VFG004629(gi:87160838)	clfB_1	Adherence	Clumping factor
>VFG004630(gi:82752211) (clfB) clumping factor B [Clumping factor B (CVF099)] [Staphylococcus aureus RF122]	VFG004630(gi:82752211)	clfB_2	Adherence	Clumping factor
>VFG001290(gb|NP_647368) (clfB) Clumping factor B, adhesin [Clumping factor (VF0004)] [Staphylococcus aureus subsp. aureus MW2]	VFG001290(gb|NP_647368)	clfB_3	Adherence	Clumping factor
>VFG001291(gb|NP_647429) (cna) collagen adhesin precursor [CNA (VF0005)] [Staphylococcus aureus subsp. aureus MW2]	VFG001291(gb|NP_647429)	cna	Adherence	Collagen binding protein
>VFG004564(gi:49484180) (eap/map) MHC class II analog [Extracellular adherence protein/MHC analogous protein (CVF104)] [Staphylococcus aureus subsp. aureus MRSA252]	VFG004564(gi:49484180)	eap/map	Adherence	Extracellular adherence protein/MHC analogous protein
>WP_000069296 (ebp) cell surface elastin binding protein	WP_000069296	ebp	Adherence	Elastin-binding protein
>VFG001283(gb|NP_647238) (fnbA) fibronectin-binding protein A [FnBPs (VF0010)] [Staphylococcus aureus subsp. aureus MW2]	VFG001283(gb|NP_647238)	fnbA	Adherence	Fibronectin binding proteins
>VFG001282(gb|NP_647237) (fnbB) fibronectin-binding protein B [FnBPs (VF0010)] [Staphylococcus aureus subsp. aureus MW2]	VFG001282(gb|NP_647237)	fnbB	Adherence	Fibronectin binding proteins
>VFG043587(gi:57652054) (sasC) cell wall surface anchor family protein [SasG (AI411)] [Staphylococcus aureus subsp. aureus COL]	VFG043587(gi:57652054)	sasC	Adherence	Biofilm
>VFG043588(gi:57651004) (sasG) cell wall surface anchor family protein [SraP (AI412)] [Staphylococcus aureus subsp. aureus COL]	VFG043588(gi:57651004)	sasG	Adherence	Biofilm
>VFG001279(gb|NP_645333) (sdrC) Ser-Asp rich fibrinogen-binding bone sialoprotein-binding protein [SDr (VF0019)] [Staphylococcus aureus subsp. aureus MW2]	VFG001279(gb|NP_645333)	sdrC	Adherence	Ser-Asp rich proteins
>VFG001280(gb|NP_645334) (sdrD) Ser-Asp rich fibrinogen-binding bone sialoprotein-binding protein [SDr (VF0019)] [Staphylococcus aureus subsp. aureus MW2]	VFG001280(gb|NP_645334)	sdrD	Adherence	Ser-Asp rich proteins
>VFG001281(gb|NP_645335) (sdrE) Ser-Asp rich fibrinogen-binding bone sialoprotein-binding protein [SDr (VF0019)] [Staphylococcus aureus subsp. aureus MW2]	VFG001281(gb|NP_645335)	sdrE	Adherence	Ser-Asp rich proteins
>VFG004585(gi:27469313) (sdrF) Ser-Asp rich fibrinogen-binding,bone sialoprotein-binding protein [collagen-binding protein (AI298)] [Staphylococcus epidermidis ATCC 12228]	VFG004585(gi:27469313)	sdrF	Adherence	Ser-Asp rich proteins
>VFG004582(gi:57866125) (sdrG) sdrG protein [Ser-Asp rich fibrinogen-binding proteins (CVF102)] [Staphylococcus epidermidis RP62A]	VFG004582(gi:57866125)	sdrG	Adherence	Ser-Asp rich proteins
>VFG004583(gi:27467249) (sdrG) Ser-Asp rich fibrinogen-binding, bone sialoprotein-binding protein [Fibrinogen binding protein (AI267)] [Staphylococcus epidermidis ATCC 12228]	VFG004583(gi:27467249)	sdrG	Adherence	Ser-Asp rich proteins
>VFG004580(gi:57867366) (sdrH) sdrH protein [Ser-Asp rich fibrinogen-binding proteins (CVF102)] [Staphylococcus epidermidis RP62A]	VFG004580(gi:57867366)	sdrH_1	Adherence	Ser-Asp rich proteins
>VFG004581(gi:27468550) (sdrH) Ser-Asp rich fibrinogen-binding protein [Ser-Asp rich fibrinogen-binding proteins (CVF102)] [Staphylococcus epidermidis ATCC 12228]	VFG004581(gi:27468550)	sdrH_2	Adherence	Ser-Asp rich proteins
>VFG043455(gi:22086547) (sdrI) surface protein SdrI [Fibronectin-binding protein (AI185)] [Staphylococcus saprophyticus str. 7108]	VFG043455(gi:22086547)	sdrI	Adherence	Ser-Asp rich proteins
>VFG043589(gi:57652394) (sraP) LPXTG cell wall surface anchor family protein [gspB (AI413)] [Staphylococcus aureus subsp. aureus COL]	VFG043589(gi:57652394)	sraP	Adherence	LPXTG cell wall surface anchor family protein
>VFG001323(gb|NP_645834) (srtB) NPQTN specific sortase B [Isd (VF0015)] [Staphylococcus aureus subsp. aureus MW2]	VFG001323(gb|NP_645834)	srtB	Adherence	LPXTG cell wall surface anchor family protein
>VFG043454(gi:73661444) (uafA) cell wall-anchored protein [Fibronectin-binding protein (AI184)] [Staphylococcus saprophyticus subsp. saprophyticus ATCC 15305]	VFG043454(gi:73661444)	uafA	Adherence	cell wall-anchored protein
>VFG002406(gb|NP_645074) (esaA) type VII secretion system protein EsaA [Type VII secretion system (VF0403)] [Staphylococcus aureus subsp. aureus MW2]	VFG002406(gb|NP_645074)	esaA	Effector delivery system	Type VII secretion system
>VFG002407(gb|NP_645076) (esaB) type VII secretion system protein EsaB [Type VII secretion system (VF0403)] [Staphylococcus aureus subsp. aureus MW2]	VFG002407(gb|NP_645076)	esaB	Effector delivery system	Type VII secretion system
>VFG002410(gb|NP_645081) (esaC) type VII secretion system protein secreted protein EsxC [Type VII secretion system (VF0403)] [Staphylococcus aureus subsp. aureus MW2]	VFG002410(gb|NP_645081)	esaC	Effector delivery system	Type VII secretion system
>VFG002404(gb|NP_645075) (essA) type VII secretion system protein EssA, monotopic membrane protein [Type VII secretion system (VF0403)] [Staphylococcus aureus subsp. aureus MW2]	VFG002404(gb|NP_645075)	essA	Effector delivery system	Type VII secretion system
>VFG002408(gb|NP_645078) (essB) type VII secretion system protein EssB, monotopic membrane protein [Type VII secretion system (VF0403)] [Staphylococcus aureus subsp. aureus MW2]	VFG002408(gb|NP_645078)	essB	Effector delivery system	Type VII secretion system
>VFG002409(gb|NP_645079) (essC) type VII secretion system protein EssC, FtsK/SpoIIIE family ATPase [Type VII secretion system (VF0403)] [Staphylococcus aureus subsp. aureus MW2]	VFG002409(gb|NP_645079)	essC	Effector delivery system	Type VII secretion system
>VFG002405(gb|NP_645073) (esxA) type VII secretion system protein secreted protein EsxA [Type VII secretion system (VF0403)] [Staphylococcus aureus subsp. aureus MW2]	VFG002405(gb|NP_645073)	esxA	Effector delivery system	Type VII secretion system
>VFG002411(gb|NP_645082) (esxB) type VII secretion system protein secreted protein EsxB [Type VII secretion system (VF0403)] [Staphylococcus aureus subsp. aureus MW2]	VFG002411(gb|NP_645082)	esxB	Effector delivery system	Type VII secretion system
>VFG001314(gb|NP_647375) (aur) zinc metalloproteinase aureolysin [Aureolysin (VF0024)] [Staphylococcus aureus subsp. aureus MW2]	VFG001314(gb|NP_647375)	aur	Exoenzyme	Aureolysin
>VFG002419(gb|NP_645021) (coa) staphylocoagulase precursor [Staphylocoagulase (VF0421)] [Staphylococcus aureus subsp. aureus MW2]	VFG002419(gb|NP_645021)	coa	Exoenzyme	Staphylocoagulase
>VFG001800(gb|AAA17490) (eta) exfoliative toxin A [Exfoliative toxin (VF0009)] [Staphylococcus aureus ZM]	VFG001800(gb|AAA17490)	eta	Exoenzyme	Exfoliative toxin
>VFG001801(gb|AAA26628) (etb) exfoliative toxin B [Exfoliative toxin (VF0009)] [Staphylococcus aureus]	VFG001801(gb|AAA26628)	etb	Exoenzyme	Exfoliative toxin
>BAA99412.1 exfoliative toxin C (etc) [Staphylococcus aureus]	BAA99412.1	etc	Exoenzyme	Exfoliative toxin
>AHC54578.1 exfoliative toxin D (etd) [Staphylococcus aureus]	AHC54578.1	etd	Exoenzyme	Exfoliative toxin
>VFG001316(gb|NP_645114) (geh) glycerol ester hydrolase [Lipase (VF0012)] [Staphylococcus aureus subsp. aureus MW2]	VFG001316(gb|NP_645114)	geh	Exoenzyme	Lipase
>VFG001315(gb|NP_646946) (hysA) hyaluronate lyase [Hyaluronate lyase (VF0013)] [Staphylococcus aureus subsp. aureus MW2]	VFG001315(gb|NP_646946)	hysA	Exoenzyme	Hyaluronate lyase
>VFG004773(gb|NP_647407) (lip) triacylglycerol lipase precursor [Lipase (CVF091)] [Staphylococcus aureus subsp. aureus MW2]	VFG004773(gb|NP_647407)	lip	Exoenzyme	Lipase
>VFG004728(gi:73662753) (nuc) thermonuclease [Thermonuclease (CVF093)] [Staphylococcus saprophyticus subsp. saprophyticus ATCC 15305]	VFG004728(gi:73662753)	nuc_1	Exoenzyme	Thermonuclease nuc
>VFG004729(gi:70726584) (nuc) thermonuclease [Thermonuclease (CVF093)] [Staphylococcus haemolyticus JCSC1435]	VFG004729(gi:70726584)	nuc_2	Exoenzyme	Thermonuclease nuc
>VFG004730(gi:57866800) (nuc) thermonuclease precursor family protein [Thermonuclease (CVF093)] [Staphylococcus epidermidis RP62A]	VFG004730(gi:57866800)	nuc_3	Exoenzyme	Thermonuclease nuc
>VFG004731(gi:27467922) (nuc) thermonuclease [Thermonuclease (CVF093)] [Staphylococcus epidermidis ATCC 12228]	VFG004731(gi:27467922)	nuc_4	Exoenzyme	Thermonuclease nuc
>VFG004733(gi:82750500) (nuc) staphylococcal thermonuclease precursor [Thermonuclease (CVF093)] [Staphylococcus aureus RF122]	VFG004733(gi:82750500)	nuc_5	Exoenzyme	Thermonuclease nuc
>VFG001328(gb|NP_646702) (sak) Staphylokinase precursor [Staphylokinase (VF0021)] [Staphylococcus aureus subsp. aureus MW2]	VFG001328(gb|NP_646702)	sak	Exoenzyme	Staphylokinase
>VFG004707(gi:57650604) (splA) serine protease SplA [Serine protease (CVF095)] [Staphylococcus aureus subsp. aureus COL]	VFG004707(gi:57650604)	splA	Exoenzyme	serine protease
>VFG004694(gi:82751395) (splB) serine proteinase [Serine protease (CVF095)] [Staphylococcus aureus RF122]	VFG004694(gi:82751395)	splB	Exoenzyme	serine protease
>VFG004691(gi:21283482) (splC) serine protease SplC [Serine protease (CVF095)] [Staphylococcus aureus subsp. aureus MW2]	VFG004691(gi:21283482)	splC	Exoenzyme	serine protease
>VFG004683(gi:57650601) (splD) serine protease SplD, putative [Serine protease (CVF095)] [Staphylococcus aureus subsp. aureus COL]	VFG004683(gi:57650601)	splD	Exoenzyme	serine protease
>VFG004674(gi:82751393) (splE) serine proteinase [Serine protease (CVF095)] [Staphylococcus aureus RF122]	VFG004674(gi:82751393)	splE	Exoenzyme	serine protease
>VFG004665(gi:82751392) (splF) serine proteinase [Serine protease (CVF095)] [Staphylococcus aureus RF122]	VFG004665(gi:82751392)	splF	Exoenzyme	serine protease
>VFG001296(gb|NP_645749) (sspA) serine protease; V8 protease; glutamyl endopeptidase [V8 protease (VF0023)] [Staphylococcus aureus subsp. aureus MW2]	VFG001296(gb|NP_645749)	sspA	Exoenzyme	V8 protease
>VFG001295(gb|NP_645748) (sspB) staphopain cysteine proteinase SspB [Staphopain (VF0006)] [Staphylococcus aureus subsp. aureus MW2]	VFG001295(gb|NP_645748)	sspB	Exoenzyme	Staphopain
>VFG001294(gb|NP_645747) (sspC) Staphostatin B [Staphopain (VF0006)] [Staphylococcus aureus subsp. aureus MW2]	VFG001294(gb|NP_645747)	sspC	Exoenzyme	Staphopain
>VFG002418(gb|YP_001331791) (vWbp) secreted von Willebrand factor-binding protein precursor [vWbp (VF0420)] [Staphylococcus aureus subsp. aureus str. Newman]	VFG002418(gb|YP_001331791)	vWbp	Exoenzyme	Von Willebrand factor-binding protein
>VFG004831(gi:57865922) (hlb) beta-hemolysin [Beta hemolysin (CVF086)] [Staphylococcus epidermidis RP62A]	VFG004831(gi:57865922)	hlb	Exotoxin	β-hemolysin
>VFG001292(gb|NP_646776) (hld) delta-hemolysin [<delta>-hemolysin (VF0007)] [Staphylococcus aureus subsp. aureus MW2]	VFG001292(gb|NP_646776)	hld	Exotoxin	δ-hemolysin
>VFG001273(gb|NP_647159) (hlgA) gamma-hemolysin [<gamma>-hemolysin (VF0011)] [Staphylococcus aureus subsp. aureus MW2]	VFG001273(gb|NP_647159)	hlgA	Exotoxin	γ-hemolysin
>VFG001275(gb|NP_647161) (hlgB) gamma-hemolysin component B [<gamma>-hemolysin (VF0011)] [Staphylococcus aureus subsp. aureus MW2]	VFG001275(gb|NP_647161)	hlgB	Exotoxin	γ-hemolysin
>VFG001274(gb|NP_647160) (hlgC) gamma-hemolysin component C [<gamma>-hemolysin (VF0011)] [Staphylococcus aureus subsp. aureus MW2]	VFG001274(gb|NP_647160)	hlgC	Exotoxin	γ-hemolysin
>VFG001293(gb|NP_645861) (hly/hla) Alpha-Hemolysin precursor [<alpha>-hemolysin (VF0001)] [Staphylococcus aureus subsp. aureus MW2]	VFG001293(gb|NP_645861)	hly/hla	Exotoxin	α-hemolysin
>VFG044273(gi:151222290) (htsA) ferrichrome ABC transporter lipoprotein [staphyloferrin A (IA026)] [Staphylococcus aureus subsp. aureus str. Newman]	VFG044273(gi:151222290)	htsA	Exotoxin	staphyloferrin A
>VFG044272(gi:151222289) (htsB) iron compound ABC transporter, permease protein [staphyloferrin A (IA026)] [Staphylococcus aureus subsp. aureus str. Newman]	VFG044272(gi:151222289)	htsB	Exotoxin	staphyloferrin A
>VFG044271(gi:151222288) (htsC) FecCD iron compound ABC transporter, permease family protein [staphyloferrin A (IA026)] [Staphylococcus aureus subsp. aureus str. Newman]	VFG044271(gi:151222288)	htsC	Exotoxin	staphyloferrin A
>VFG004862(gi:82751408) (lukD) leukotoxin D subunit [Leukotoxin D (CVF082)] [Staphylococcus aureus RF122]	VFG004862(gi:82751408)	lukD	Exotoxin	PVL
>VFG004854(gi:82751409) (lukE) leukotoxin E subunit [Leukotoxin E (CVF083)] [Staphylococcus aureus RF122]	VFG004854(gi:82751409)	lukE	Exotoxin	PVL
>VFG004851(gi:82750533) (lukF-like) Panton-Valentine leukocidin LukF-PV chain precursor [leukocidin (F component: LukF-PV; S component: LukM) (TX424)] [Staphylococcus aureus RF122]	VFG004851(gi:82750533)	lukF-like	Exotoxin	PVL
>VFG001276(gb|NP_646195) (lukF-PV) Panton-Valentine leukocidin chain F precursor [PVL (VF0018)] [Staphylococcus aureus subsp. aureus MW2]	VFG001276(gb|NP_646195)	lukF-PV	Exotoxin	PVL
>VFG004852(gi:82750532) (lukM) leukocidin chain lukM precursor [leukocidin (F component: LukF-PV; S component: LukM) (TX424)] [Staphylococcus aureus RF122]	VFG004852(gi:82750532)	lukM	Exotoxin	PVL
>VFG001277(gb|NP_646196) (lukS-PV) Panton-Valentine leukocidin chain S precursor [PVL (VF0018)] [Staphylococcus aureus subsp. aureus MW2]	VFG001277(gb|NP_646196)	lukS-PV	Exotoxin	PVL
>PSMalpha1|P0C7Y5|PSMA1_STAAE Phenol-soluble modulin alpha 1 peptide OS=Staphylococcus aureus (strain Newman) GN=psmA1 PE=3 SV=1	PSMalpha1|P0C7Y5|PSMA1_STAAE	psmalpha1	Exotoxin	Phenol-soluble modulin
>PSMalpha2|P0C7Z7|PSMA2_STAAE Phenol-soluble modulin alpha 2 peptide OS=Staphylococcus aureus (strain Newman) GN=psmA2 PE=3 SV=1	PSMalpha2|P0C7Z7|PSMA2_STAAE	psmalpha2	Exotoxin	Phenol-soluble modulin
>PSMalpha3|P0C809|PSMA3_STAAE Phenol-soluble modulin alpha 3 peptide OS=Staphylococcus aureus (strain Newman) GN=psmA3 PE=3 SV=1	PSMalpha3|P0C809|PSMA3_STAAE	psmalpha3	Exotoxin	Phenol-soluble modulin
>PSMalpha4|P0C822|PSMA4_STAAE Phenol-soluble modulin alpha 4 peptide OS=Staphylococcus aureus (strain Newman) GN=psmA4 PE=3 SV=1	PSMalpha4|P0C822|PSMA4_STAAE	psmalpha4	Exotoxin	Phenol-soluble modulin
>PSMbeta1|A0A0H3KCA8|A0A0H3KCA8_STAAE Phenol-soluble modulin beta 1 OS=Staphylococcus aureus (strain Newman) GN=NWMN_1084 PE=4 SV=1	PSMbeta1|A0A0H3KCA8|A0A0H3KCA8_STAAE	psmbeta1	Exotoxin	Phenol-soluble modulin
>PSMbeta2|A0A0H3KSC6|A0A0H3KSC6_STAAE Phenol-soluble modulin beta 2 OS=Staphylococcus aureus (strain Newman) GN=NWMN_2620 PE=4 SV=1	PSMbeta2|A0A0H3KSC6|A0A0H3KSC6_STAAE	psmbeta2	Exotoxin	Phenol-soluble modulin
>PSMbeta3|A0A068FNJ4|A0A068FNJ4_9STAP Phenol soluble modulin beta 3 OS=Staphylococcus sp. TE8 PE=4 SV=1	PSMbeta3|A0A068FNJ4|A0A068FNJ4_9STAP	psmbeta3	Exotoxin	Phenol-soluble modulin
>PSMbeta4|A0A068FMP7|A0A068FMP7_9STAP Phenol soluble modulin beta 4 OS=Staphylococcus sp. TE8 PE=4 SV=1	PSMbeta4|A0A068FMP7|A0A068FMP7_9STAP	psmbeta4	Exotoxin	Phenol-soluble modulin
>PSMbeta5|A0A068FTU8|A0A068FTU8_9STAP Phenol soluble modulin beta 5 OS=Staphylococcus sp. TE8 PE=4 SV=1	PSMbeta5|A0A068FTU8|A0A068FTU8_9STAP	psmbeta5	Exotoxin	Phenol-soluble modulin
>PSMbeta6|A0A068FPX6|A0A068FPX6_9STAP Phenol soluble modulin beta 6 OS=Staphylococcus sp. TE8 PE=4 SV=1	PSMbeta6|A0A068FPX6|A0A068FPX6_9STAP	psmbeta6	Exotoxin	Phenol-soluble modulin
>PSMmec|D5MS78|D5MS78_STAAU Phenol-soluble modulin-mec OS=Staphylococcus aureus GN=psm-mec PE=4 SV=1	PSMmec|D5MS78|D5MS78_STAAU	psmmec	Exotoxin	Phenol-soluble modulin
>VFG044254(gi:151220272) (sbnA) O-Acetyl serine sulfhydrylase [staphyloferrin B (IA027)] [Staphylococcus aureus subsp. aureus str. Newman]	VFG044254(gi:151220272)	sbnA	Exotoxin	staphyloferrin B
>VFG044255(gi:151220273) (sbnB) ornithine cyclodeaminase [staphyloferrin B (IA027)] [Staphylococcus aureus subsp. aureus str. Newman]	VFG044255(gi:151220273)	sbnB	Exotoxin	staphyloferrin B
>VFG044256(gi:151220274) (sbnC) siderophore biosynthesis IucC family protein [staphyloferrin B (IA027)] [Staphylococcus aureus subsp. aureus str. Newman]	VFG044256(gi:151220274)	sbnC	Exotoxin	staphyloferrin B
>VFG044257(gi:151220275) (sbnD) membrane transporter protein [staphyloferrin B (IA027)] [Staphylococcus aureus subsp. aureus str. Newman]	VFG044257(gi:151220275)	sbnD	Exotoxin	staphyloferrin B
>VFG044258(gi:151220276) (sbnE) siderophore biosynthesis IucA family protein [staphyloferrin B (IA027)] [Staphylococcus aureus subsp. aureus str. Newman]	VFG044258(gi:151220276)	sbnE	Exotoxin	staphyloferrin B
>VFG044259(gi:151220277) (sbnF) siderophore biosynthesis IucC family protein [staphyloferrin B (IA027)] [Staphylococcus aureus subsp. aureus str. Newman]	VFG044259(gi:151220277)	sbnF	Exotoxin	staphyloferrin B
>VFG044260(gi:151220278) (sbnG) 2-dehydro-3-deoxyglucarate aldolase [staphyloferrin B (IA027)] [Staphylococcus aureus subsp. aureus str. Newman]	VFG044260(gi:151220278)	sbnG	Exotoxin	staphyloferrin B
>VFG044261(gi:151220279) (sbnH) diaminopimelate decarboxylase [staphyloferrin B (IA027)] [Staphylococcus aureus subsp. aureus str. Newman]	VFG044261(gi:151220279)	sbnH	Exotoxin	staphyloferrin B
>VFG044262(gi:151220280) (sbnI) [staphyloferrin B (IA027)] [Staphylococcus aureus subsp. aureus str. Newman]	VFG044262(gi:151220280)	sbnI	Exotoxin	staphyloferrin B
>VFG001325(gb|NP_646706) (sea) staphylococcal enterotoxin A precursor [SE (VF0020)] [Staphylococcus aureus subsp. aureus MW2]	VFG001325(gb|NP_646706)	sea_1	Exotoxin	Staphylococcal enterotoxin
>VFG005012(gi:49484190) (sea) enterotoxin type A precursor [Enterotoxin A (CVF055)] [Staphylococcus aureus subsp. aureus MRSA252]	VFG005012(gi:49484190)	sea_2	Exotoxin	Staphylococcal enterotoxin
>VFG001802(gb|AAA88550) (seb) staphylococcal enterotoxin B [SE (VF0020)] [Staphylococcus aureus S6]	VFG001802(gb|AAA88550)	seb	Exotoxin	Staphylococcal enterotoxin
>VFG005007(gi:15927585) (sec) enterotoxin typeC3 [Staphylococcal enterotoxin C (SEC) (TX109)] [Staphylococcus aureus subsp. aureus N315]	VFG005007(gi:15927585)	sec	Exotoxin	Staphylococcal enterotoxin
>VFG005009(gb|NP_645576) (sec) staphylococcal enterotoxin C precursor [Enterotoxin C (CVF057)] [Staphylococcus aureus subsp. aureus MW2]	VFG005009(gb|NP_645576)	sec_1	Exotoxin	Staphylococcal enterotoxin
>VFG005006(gi:82750124) (sec) staphylococcal enterotoxin C-bovine [Enterotoxin C (CVF057)] [Staphylococcus aureus RF122]	VFG005006(gi:82750124)	sec_2	Exotoxin	Staphylococcal enterotoxin
>VFG001805(gi:46567) (sec3) enterotoxin C1 precursor [SE (VF0020)] [Staphylococcus aureus FRI-913]	VFG001805(gi:46567)	sec_3	Exotoxin	Staphylococcal enterotoxin
>VFG001807(gb|AAB06195) (sed) staphylococcal enterotoxin D precursor [SE (VF0020)] [Staphylococcus aureus RN4220]	VFG001807(gb|AAB06195)	sed	Exotoxin	Staphylococcal enterotoxin
>VFG001808(gb|AAA26617) (see) staphylococcal enterotoxin E precursor [SE (VF0020)] [Staphylococcus aureus]	VFG001808(gb|AAA26617)	see	Exotoxin	Staphylococcal enterotoxin
>VFG005002(gi:82751418) (seg) enterotoxin G [Enterotoxin G (CVF060)] [Staphylococcus aureus RF122]	VFG005002(gi:82751418)	seg_1	Exotoxin	Staphylococcal enterotoxin
>VFG005004(gi:49484066) (seg) enterotoxin [Enterotoxin G (CVF060)] [Staphylococcus aureus subsp. aureus MRSA252]	VFG005004(gi:49484066)	seg_2	Exotoxin	Staphylococcal enterotoxin
>VFG001803(gb|NP_644866) (seh) staphylococcal enterotoxin H precursor [SE (VF0020)] [Staphylococcus aureus subsp. aureus MW2]	VFG001803(gb|NP_644866)	seh	Exotoxin	Staphylococcal enterotoxin
>VFG004997(gi:15927402) (sei) extracellular enterotoxin type I precursor [Staphylococcal enterotoxin I (SEI) (TX114)] [Staphylococcus aureus subsp. aureus N315]	VFG004997(gi:15927402)	sei	Exotoxin	Staphylococcal enterotoxin
>VFG004996(gi:82751421) (sei) enterotoxin I [Enterotoxin I (CVF062)] [Staphylococcus aureus RF122]	VFG004996(gi:82751421)	sei_1	Exotoxin	Staphylococcal enterotoxin
>VFG004998(gi:49484069) (sei) enterotoxin [Enterotoxin I (CVF062)] [Staphylococcus aureus subsp. aureus MRSA252]	VFG004998(gi:49484069)	sei_2	Exotoxin	Staphylococcal enterotoxin
>VFG005003(gi:15927398) (seg) extracellular enterotoxin type G precursor [Staphylococcal enterotoxin G (SEG) (TX112)] [Staphylococcus aureus subsp. aureus N315]	VFG005003(gi:15927398)	sej	Exotoxin	Staphylococcal enterotoxin
>VFG043784(gi:37196679) (sej) enterotoxin J [Staphylococcal enterotoxin J (SEJ) (TX115)] [Staphylococcus aureus]	VFG043784(gi:37196679)	sej	Exotoxin	Staphylococcal enterotoxin
>VFG001327(gb|NP_646755) (selk) staphylococcal enterotoxin K precursor [SE (VF0020)] [Staphylococcus aureus subsp. aureus MW2]	VFG001327(gb|NP_646755)	selk_1	Exotoxin	Staphylococcal enterotoxin
>VFG004992(gi:87161791) (selk) staphylococcal enterotoxin K [Enterotoxin-like K (CVF064)] [Staphylococcus aureus subsp. aureus USA300_FPR3757]	VFG004992(gi:87161791)	selk_2	Exotoxin	Staphylococcal enterotoxin
>VFG004995(gi:57650159) (selk) staphylococcal enterotoxin [Enterotoxin-like K (CVF064)] [Staphylococcus aureus subsp. aureus COL]	VFG004995(gi:57650159)	selk_3	Exotoxin	Staphylococcal enterotoxin
>VFG004991(gb|NP_645577) (sell) staphylococcal enterotoxin L precursor [Enterotoxin-like L (CVF065)] [Staphylococcus aureus subsp. aureus MW2]	VFG004991(gb|NP_645577)	sell	Exotoxin	Staphylococcal enterotoxin
>VFG004986(gi:49484070) (selm) enterotoxin [Enterotoxin-like M (CVF066)] [Staphylococcus aureus subsp. aureus MRSA252]	VFG004986(gi:49484070)	selm	Exotoxin	Staphylococcal enterotoxin
>VFG004985(gi:15927403) (selm) enterotoxin SEM [Staphylococcal enterotoxin-like M (SELM) (TX118)] [Staphylococcus aureus subsp. aureus N315]	VFG004985(gi:15927403)	selm	Exotoxin	Staphylococcal enterotoxin
>VFG004982(gi:15927399) (seln) enterotoxin SeN [Staphylococcal enterotoxin-like N (SELN) (TX119)] [Staphylococcus aureus subsp. aureus N315]	VFG004982(gi:15927399)	seln	Exotoxin	Staphylococcal enterotoxin
>VFG017072(gi:148268298) (seln) toxin, OB-fold domain protein [Enterotoxin-like N (CVF067)] [Staphylococcus aureus subsp. aureus JH9]	VFG017072(gi:148268298)	seln_1	Exotoxin	Staphylococcal enterotoxin
>VFG004981(gi:82751419) (seln) enterotoxin N [Enterotoxin-like N (CVF067)] [Staphylococcus aureus RF122]	VFG004981(gi:82751419)	seln_2	Exotoxin	Staphylococcal enterotoxin
>VFG004983(gi:49484067) (seln) enterotoxin [Enterotoxin-like N (CVF067)] [Staphylococcus aureus subsp. aureus MRSA252]	VFG004983(gi:49484067)	seln_3	Exotoxin	Staphylococcal enterotoxin
>VFG004978(gi:15927404) (selo) enterotoxin SeO [Staphylococcal enterotoxin-like O (SELO) (TX120)] [Staphylococcus aureus subsp. aureus N315]	VFG004978(gi:15927404)	selo	Exotoxin	Staphylococcal enterotoxin
>VFG004977(gi:82751422) (selo) enterotoxin O [Enterotoxin-like O (CVF068)] [Staphylococcus aureus RF122]	VFG004977(gi:82751422)	selo_1	Exotoxin	Staphylococcal enterotoxin
>VFG004979(gi:49484071) (selo) enterotoxin [Enterotoxin-like O (CVF068)] [Staphylococcus aureus subsp. aureus MRSA252]	VFG004979(gi:49484071)	selo_2	Exotoxin	Staphylococcal enterotoxin
>VFG017073(gi:148268301) (selo) toxin, OB-fold domain protein [Enterotoxin-like O (CVF068)] [Staphylococcus aureus subsp. aureus JH9]	VFG017073(gi:148268301)	selo_3	Exotoxin	Staphylococcal enterotoxin
>VFG004976(gi:15927524) (selp) enterotoxin P [Staphylococcal enterotoxin-like P (SELP) (TX121)] [Staphylococcus aureus subsp. aureus N315]	VFG004976(gi:15927524)	selp	Exotoxin	Staphylococcal enterotoxin
>VFG004973(gi:87161054) (selq) staphylococcal enterotoxin Q [Enterotoxin-like Q (CVF070)] [Staphylococcus aureus subsp. aureus USA300_FPR3757]	VFG004973(gi:87161054)	selq_1	Exotoxin	Staphylococcal enterotoxin
>VFG004975(gi:57650160) (selq) staphylococcal enterotoxin type I [Enterotoxin-like Q (CVF070)] [Staphylococcus aureus subsp. aureus COL]	VFG004975(gi:57650160)	selq_2	Exotoxin	Staphylococcal enterotoxin
>VFG043785(gi:37196678) (selr) enterotoxin R [Staphylococcal enterotoxin-like R (SELR) (TX123)] [Staphylococcus aureus]	VFG043785(gi:37196678)	selr	Exotoxin	Staphylococcal enterotoxin
>VFG004970(gi:82751420) (selu) enterotoxin type C variant [Enterotoxin-like U (CVF072)] [Staphylococcus aureus RF122]	VFG004970(gi:82751420)	selu	Exotoxin	Staphylococcal enterotoxin
>VFG004971(gi:49484068) (selu) enterotoxin [Staphylococcal enterotoxin-like U (SELU) (TX124)] [Staphylococcus aureus subsp. aureus MRSA252]	VFG004971(gi:49484068)	selu	Exotoxin	Staphylococcal enterotoxin
>VFG043786(gi:116765840) (selu2) enterotoxin-like U2 [Staphylococcal enterotoxin U2 (SELU2) (TX125)] [Staphylococcus aureus]	VFG043786(gi:116765840)	selu2	Exotoxin	Staphylococcal enterotoxin
>VFG043787(gi:116765836) (selv) enterotoxin-like V [Staphylococcal enterotoxin V (SELV) (TX126)] [Staphylococcus aureus]	VFG043787(gi:116765836)	selv	Exotoxin	Staphylococcal enterotoxin
>VFG004965(gi:49482656) (set1) exotoxin 1 [Exotoxin (CVF075)] [Staphylococcus aureus subsp. aureus MRSA252]	VFG004965(gi:49482656)	set1	Exotoxin	Staphylococcal superantigen-like proteins
>VFG004948(gi:15926103) (set10) exotoxin 10 [Exotoxin (CVF075)] [Staphylococcus aureus subsp. aureus N315]	VFG004948(gi:15926103)	set10	Exotoxin	Staphylococcal superantigen-like proteins
>VFG004945(gi:15926104) (set11) exotoxin 11 [Exotoxin (CVF075)] [Staphylococcus aureus subsp. aureus N315]	VFG004945(gi:15926104)	set11	Exotoxin	Staphylococcal superantigen-like proteins
>VFG004942(gi:15926105) (set12) exotoxin 12 [Exotoxin (CVF075)] [Staphylococcus aureus subsp. aureus N315]	VFG004942(gi:15926105)	set12	Exotoxin	Staphylococcal superantigen-like proteins
>VFG004939(gi:15926106) (set13) exotoxin 13 [Exotoxin (CVF075)] [Staphylococcus aureus subsp. aureus N315]	VFG004939(gi:15926106)	set13	Exotoxin	Staphylococcal superantigen-like proteins
>VFG004933(gi:15926111) (set15) exotoxin 15 [Exotoxin (CVF075)] [Staphylococcus aureus subsp. aureus N315]	VFG004933(gi:15926111)	set15	Exotoxin	Staphylococcal superantigen-like proteins
>VFG004929(gi:82750136) (set16) staphylococcal exotoxin 11 [Exotoxin (CVF075)] [Staphylococcus aureus RF122]	VFG004929(gi:82750136)	set16	Exotoxin	Staphylococcal superantigen-like proteins
>VFG004930(gi:49485288) (set16) exotoxin [Exotoxin (CVF075)] [Staphylococcus aureus subsp. aureus MSSA476]	VFG004930(gi:49485288)	set16	Exotoxin	Staphylococcal superantigen-like proteins
>VFG004926(gi:82750137) (set17) staphylococcal exotoxin 10 [Exotoxin (CVF075)] [Staphylococcus aureus RF122]	VFG004926(gi:82750137)	set17	Exotoxin	Staphylococcal superantigen-like proteins
>VFG004927(gi:49485289) (set17) exotoxin [Exotoxin (CVF075)] [Staphylococcus aureus subsp. aureus MSSA476]	VFG004927(gi:49485289)	set17	Exotoxin	Staphylococcal superantigen-like proteins
>VFG004923(gi:82750138) (set18) staphylococcal exotoxin 9 [Exotoxin (CVF075)] [Staphylococcus aureus RF122]	VFG004923(gi:82750138)	set18	Exotoxin	Staphylococcal superantigen-like proteins
>VFG004924(gi:49485290) (set18) exotoxin [Exotoxin (CVF075)] [Staphylococcus aureus subsp. aureus MSSA476]	VFG004924(gi:49485290)	set18_2	Exotoxin	Staphylococcal superantigen-like proteins
>VFG004921(gi:49485291) (set19) exotoxin [Exotoxin (CVF075)] [Staphylococcus aureus subsp. aureus MSSA476]	VFG004921(gi:49485291)	set19	Exotoxin	Staphylococcal superantigen-like proteins
>VFG004964(gi:49482653) (set2) exotoxin [Exotoxin (CVF075)] [Staphylococcus aureus subsp. aureus MRSA252]	VFG004964(gi:49482653)	set2	Exotoxin	Staphylococcal superantigen-like proteins
>VFG004918(gi:82750139) (set20) staphylococcal exotoxin 7 [Exotoxin (CVF075)] [Staphylococcus aureus RF122]	VFG004918(gi:82750139)	set20	Exotoxin	Staphylococcal superantigen-like proteins
>VFG004919(gi:49485292) (set20) exotoxin 3 [Exotoxin (CVF075)] [Staphylococcus aureus subsp. aureus MSSA476]	VFG004919(gi:49485292)	set20	Exotoxin	Staphylococcal superantigen-like proteins
>VFG004916(gi:49485293) (set21) exotoxin [Exotoxin (CVF075)] [Staphylococcus aureus subsp. aureus MSSA476]	VFG004916(gi:49485293)	set21	Exotoxin	Staphylococcal superantigen-like proteins
>VFG004913(gi:82750140) (set22) staphylococcal exotoxin 5 [Exotoxin (CVF075)] [Staphylococcus aureus RF122]	VFG004913(gi:82750140)	set22	Exotoxin	Staphylococcal superantigen-like proteins
>VFG004914(gi:49485294) (set22) exotoxin 1 [Exotoxin (CVF075)] [Staphylococcus aureus subsp. aureus MSSA476]	VFG004914(gi:49485294)	set22	Exotoxin	Staphylococcal superantigen-like proteins
>VFG004910(gi:82750141) (set23) staphylococcal exotoxin 4 [Exotoxin (CVF075)] [Staphylococcus aureus RF122]	VFG004910(gi:82750141)	set23	Exotoxin	Staphylococcal superantigen-like proteins
>VFG004911(gi:49485295) (set23) exotoxin [Exotoxin (CVF075)] [Staphylococcus aureus subsp. aureus MSSA476]	VFG004911(gi:49485295)	set23	Exotoxin	Staphylococcal superantigen-like proteins
>VFG004907(gi:82750142) (set24) staphylococcal exotoxin 3 [Exotoxin (CVF075)] [Staphylococcus aureus RF122]	VFG004907(gi:82750142)	set24	Exotoxin	Staphylococcal superantigen-like proteins
>VFG004908(gi:49485296) (set24) exotoxin 5 [Exotoxin (CVF075)] [Staphylococcus aureus subsp. aureus MSSA476]	VFG004908(gi:49485296)	set24	Exotoxin	Staphylococcal superantigen-like proteins
>VFG004904(gi:82750143) (set25) staphylococcal exotoxin 2 [Exotoxin (CVF075)] [Staphylococcus aureus RF122]	VFG004904(gi:82750143)	set25	Exotoxin	Staphylococcal superantigen-like proteins
>VFG004905(gi:49485297) (set25) exotoxin 4 [Exotoxin (CVF075)] [Staphylococcus aureus subsp. aureus MSSA476]	VFG004905(gi:49485297)	set25_2	Exotoxin	Staphylococcal superantigen-like proteins
>VFG004901(gi:82750145) (set26) staphylococcal exotoxin 1 [Exotoxin (CVF075)] [Staphylococcus aureus RF122]	VFG004901(gi:82750145)	set26	Exotoxin	Staphylococcal superantigen-like proteins
>VFG004902(gi:49485301) (set26) exotoxin [Exotoxin (CVF075)] [Staphylococcus aureus subsp. aureus MSSA476]	VFG004902(gi:49485301)	set26	Exotoxin	Staphylococcal superantigen-like proteins
>VFG004963(gi:49482655) (set3) exotoxin 3 [Exotoxin (CVF075)] [Staphylococcus aureus subsp. aureus MRSA252]	VFG004963(gi:49482655)	set3	Exotoxin	Staphylococcal superantigen-like proteins
>VFG004899(gi:87160089) (set30) exotoxin [Exotoxin (CVF075)] [Staphylococcus aureus subsp. aureus USA300_FPR3757]	VFG004899(gi:87160089)	set30	Exotoxin	Staphylococcal superantigen-like proteins
>VFG004897(gi:87161928) (set31) exotoxin 7 [Exotoxin (CVF075)] [Staphylococcus aureus subsp. aureus USA300_FPR3757]	VFG004897(gi:87161928)	set31	Exotoxin	Staphylococcal superantigen-like proteins
>VFG004895(gi:87161535) (set32) exotoxin [Exotoxin (CVF075)] [Staphylococcus aureus subsp. aureus USA300_FPR3757]	VFG004895(gi:87161535)	set32	Exotoxin	Staphylococcal superantigen-like proteins
>VFG004894(gi:87160066) (set33) exotoxin [Exotoxin (CVF075)] [Staphylococcus aureus subsp. aureus USA300_FPR3757]	VFG004894(gi:87160066)	set33	Exotoxin	Staphylococcal superantigen-like proteins
>VFG004893(gi:87160249) (set34) exotoxin [Exotoxin (CVF075)] [Staphylococcus aureus subsp. aureus USA300_FPR3757]	VFG004893(gi:87160249)	set34	Exotoxin	Staphylococcal superantigen-like proteins
>VFG004892(gi:87160396) (set35) exotoxin [Exotoxin (CVF075)] [Staphylococcus aureus subsp. aureus USA300_FPR3757]	VFG004892(gi:87160396)	set35	Exotoxin	Staphylococcal superantigen-like proteins
>VFG004891(gi:87162297) (set36) exotoxin [Exotoxin (CVF075)] [Staphylococcus aureus subsp. aureus USA300_FPR3757]	VFG004891(gi:87162297)	set36	Exotoxin	Staphylococcal superantigen-like proteins
>VFG004890(gi:87160562) (set37) exotoxin [Exotoxin (CVF075)] [Staphylococcus aureus subsp. aureus USA300_FPR3757]	VFG004890(gi:87160562)	set37	Exotoxin	Staphylococcal superantigen-like proteins
>VFG004889(gi:57651313) (set38) exotoxin, putative [Exotoxin (CVF075)] [Staphylococcus aureus subsp. aureus COL]	VFG004889(gi:57651313)	set38	Exotoxin	Staphylococcal superantigen-like proteins
>VFG004886(gi:87162401) (set39) exotoxin [Exotoxin (CVF075)] [Staphylococcus aureus subsp. aureus USA300_FPR3757]	VFG004886(gi:87162401)	set39	Exotoxin	Staphylococcal superantigen-like proteins
>VFG004962(gi:49482658) (set4) exotoxin 4 [Exotoxin (CVF075)] [Staphylococcus aureus subsp. aureus MRSA252]	VFG004962(gi:49482658)	set4	Exotoxin	Staphylococcal superantigen-like proteins
>VFG004885(gi:87160668) (set40) exotoxin [Exotoxin (CVF075)] [Staphylococcus aureus subsp. aureus USA300_FPR3757]	VFG004885(gi:87160668)	set40	Exotoxin	Staphylococcal superantigen-like proteins
>VFG004961(gi:49482657) (set5) exotoxin 5 [Exotoxin (CVF075)] [Staphylococcus aureus subsp. aureus MRSA252]	VFG004961(gi:49482657)	set5	Exotoxin	Staphylococcal superantigen-like proteins
>VFG004959(gi:15926099) (set6) exotoxin 6 [Exotoxin (CVF075)] [Staphylococcus aureus subsp. aureus N315]	VFG004959(gi:15926099)	set6	Exotoxin	Staphylococcal superantigen-like proteins
>VFG004956(gi:15926100) (set7) exotoxin 7 [Exotoxin (CVF075)] [Staphylococcus aureus subsp. aureus N315]	VFG004956(gi:15926100)	set7	Exotoxin	Staphylococcal superantigen-like proteins
>VFG004957(gi:15923413) (set7) exotoxin 7 [Exotoxin (CVF075)] [Staphylococcus aureus subsp. aureus Mu50]	VFG004957(gi:15923413)	set7	Exotoxin	Staphylococcal superantigen-like proteins
>VFG004953(gi:15926101) (set8) exotoxin 8 [Exotoxin (CVF075)] [Staphylococcus aureus subsp. aureus N315]	VFG004953(gi:15926101)	set8	Exotoxin	Staphylococcal superantigen-like proteins
>VFG004951(gi:15926102) (set9) exotoxin 9 [Exotoxin (CVF075)] [Staphylococcus aureus subsp. aureus N315]	VFG004951(gi:15926102)	set9	Exotoxin	Staphylococcal superantigen-like proteins
>VFG044276(gi:151222293) (sfaA) [staphyloferrin A (IA026)] [Staphylococcus aureus subsp. aureus str. Newman]	VFG044276(gi:151222293)	sfaA	Exotoxin	staphyloferrin A
>VFG044275(gi:151222292) (sfaB) [staphyloferrin A (IA026)] [Staphylococcus aureus subsp. aureus str. Newman]	VFG044275(gi:151222292)	sfaB	Exotoxin	staphyloferrin A
>VFG044274(gi:151222291) (sfaC) [staphyloferrin A (IA026)] [Staphylococcus aureus subsp. aureus str. Newman]	VFG044274(gi:151222291)	sfaC	Exotoxin	staphyloferrin A
>VFG044277(gi:151222294) (sfaD) [staphyloferrin A (IA026)] [Staphylococcus aureus subsp. aureus str. Newman]	VFG044277(gi:151222294)	sfaD	Exotoxin	staphyloferrin A
>VFG044253(gi:151220271) (sirA) siderophore compound ABC transporter binding protein [staphyloferrin B (IA027)] [Staphylococcus aureus subsp. aureus str. Newman]	VFG044253(gi:151220271)	sirA	Exotoxin	staphyloferrin B
>VFG044252(gi:151220270) (sirB) siderophore compound ABC transporter permease protein SirB [staphyloferrin B (IA027)] [Staphylococcus aureus subsp. aureus str. Newman]	VFG044252(gi:151220270)	sirB	Exotoxin	staphyloferrin B
>VFG044251(gi:151220269) (sirC) siderophore compound ABC transporter permease protein SirC [staphyloferrin B (IA027)] [Staphylococcus aureus subsp. aureus str. Newman]	VFG044251(gi:151220269)	sirC	Exotoxin	staphyloferrin B
>VFG001313(gb|NP_644899) (spa) Immunoglobulin G binding protein A precursor [SpA (VF0017)] [Staphylococcus aureus subsp. aureus MW2]	VFG001313(gb|NP_644899)	spa	Exotoxin	Staphylococcal protein A
>VFG004873(gi:82750121) (tsst) toxic shock syndrome toxin-1 [Toxic shock syndrome toxin (CVF080)] [Staphylococcus aureus RF122]	VFG004873(gi:82750121)	tsst	Exotoxin	Toxic shock syndrome toxin-1
>VFG004968(gi:15927401) (yent1) enterotoxin Yent1 [Enterotoxin Yent1 (CVF073)] [Staphylococcus aureus subsp. aureus N315]	VFG004968(gi:15927401)	yent1	Exotoxin	enterotoxin Yent
>VFG004966(gi:15927400) (yent2) enterotoxin YENT2 [Enterotoxin Yent2 (CVF074)] [Staphylococcus aureus subsp. aureus N315]	VFG004966(gi:15927400)	yent2	Exotoxin	enterotoxin Yent
>VFG002420(gb|NP_644838) (adsA) Adenosine synthase A [AdsA (VF0422)] [Staphylococcus aureus subsp. aureus MW2]	VFG002420(gb|NP_644838)	adsA	Immune modulation	Adenosine synthase A
>VFG004469(gi:87160118) (cap5A) capsular polysaccharide biosynthesis protein Cap5A [Capsule (CVF110)] [Staphylococcus aureus subsp. aureus USA300_FPR3757]	VFG004469(gi:87160118)	cap5A	Immune modulation	Capsule
>VFG004458(gi:87161167) (cap5B) capsular polysaccharide biosynthesis protein Cap5B [Capsule (CVF110)] [Staphylococcus aureus subsp. aureus USA300_FPR3757]	VFG004458(gi:87161167)	cap5B	Immune modulation	Capsule
>VFG003449(gi:87160783) (cap5C) capsular polysaccharide biosynthesis protein Cap5C [Capsule (CVF110)] [Staphylococcus aureus subsp. aureus USA300_FPR3757]	VFG003449(gi:87160783)	cap5C	Immune modulation	Capsule
>VFG002964(gi:57651157) (cap5E) capsular polysaccharide biosynthesis protein Cap5E [Capsule (CVF110)] [Staphylococcus aureus subsp. aureus COL]	VFG002964(gi:57651157)	cap5E	Immune modulation	Capsule
>VFG018630(gi:161508421) (cap5F) capsular polysaccharide biosynthesis protein Cap5F [Capsule (CVF110)] [Staphylococcus aureus subsp. aureus USA300_TCH1516]	VFG018630(gi:161508421)	cap5F	Immune modulation	Capsule
>VFG005030(gi:87160813) (cap5G) capsular polysaccharide biosynthesis protein Cap5G [Capsule (CVF110)] [Staphylococcus aureus subsp. aureus USA300_FPR3757]	VFG005030(gi:87160813)	cap5G	Immune modulation	Capsule
>VFG005041(gi:87160063) (cap5H) capsular polysaccharide biosynthesis protein Cap5H [Capsule (CVF110)] [Staphylococcus aureus subsp. aureus USA300_FPR3757]	VFG005041(gi:87160063)	cap5H	Immune modulation	Capsule
>VFG005052(gi:87161901) (cap5I) capsular polysaccharide biosynthesis protein Cap5I [Capsule (CVF110)] [Staphylococcus aureus subsp. aureus USA300_FPR3757]	VFG005052(gi:87161901)	cap5I	Immune modulation	Capsule
>VFG005063(gi:87161101) (cap5J) capsular polysaccharide biosynthesis protein Cap5J [Capsule (CVF110)] [Staphylococcus aureus subsp. aureus USA300_FPR3757]	VFG005063(gi:87161101)	cap5J	Immune modulation	Capsule
>VFG005074(gi:87160401) (cap5K) capsular polysaccharide biosynthesis protein Cap5K [Capsule (CVF110)] [Staphylococcus aureus subsp. aureus USA300_FPR3757]	VFG005074(gi:87160401)	cap5K	Immune modulation	Capsule
>VFG005085(gi:87162167) (cap5L) capsular polysaccharide biosynthesis protein Cap5L [Capsule (CVF110)] [Staphylococcus aureus subsp. aureus USA300_FPR3757]	VFG005085(gi:87162167)	cap5L	Immune modulation	Capsule
>VFG005096(gi:87161482) (cap5M) capsular polysaccharide biosynthesis protein Cap5M [Capsule (CVF110)] [Staphylococcus aureus subsp. aureus USA300_FPR3757]	VFG005096(gi:87161482)	cap5M	Immune modulation	Capsule
>VFG005107(gi:87161283) (cap5N) capsular polysaccharide biosynthesis protein Cap5N [Capsule (CVF110)] [Staphylococcus aureus subsp. aureus USA300_FPR3757]	VFG005107(gi:87161283)	cap5N	Immune modulation	Capsule
>VFG005118(gi:87160646) (cap5O) capsular polysaccharide biosynthesis protein Cap5O [Capsule (CVF110)] [Staphylococcus aureus subsp. aureus USA300_FPR3757]	VFG005118(gi:87160646)	cap5O	Immune modulation	Capsule
>VFG005127(gi:87160148) (cap5P) capsular polysaccharide biosynthesis protein Cap5P [Capsule (CVF110)] [Staphylococcus aureus subsp. aureus USA300_FPR3757]	VFG005127(gi:87160148)	cap5P	Immune modulation	Capsule
>VFG001297(gb|NP_644939) (cap8A) capsular polysaccharide synthesis enzyme [Capsule (VF0003)] [Staphylococcus aureus subsp. aureus MW2]	VFG001297(gb|NP_644939)	cap8A	Immune modulation	Capsule
>VFG001298(gb|NP_644940) (cap8B) capsular polysaccharide synthesis enzyme Cap8B [Capsule (VF0003)] [Staphylococcus aureus subsp. aureus MW2]	VFG001298(gb|NP_644940)	cap8B	Immune modulation	Capsule
>VFG001299(gb|NP_644941) (cap8C) capsular polysaccharide synthesis enzyme Cap8C [Capsule (VF0003)] [Staphylococcus aureus subsp. aureus MW2]	VFG001299(gb|NP_644941)	cap8C	Immune modulation	Capsule
>VFG001300(gb|NP_644942) (cap8D) capsular polysaccharide synthesis enzyme Cap8D [Capsule (VF0003)] [Staphylococcus aureus subsp. aureus MW2]	VFG001300(gb|NP_644942)	cap8D	Immune modulation	Capsule
>VFG001301(gb|NP_644943) (cap8E) capsular polysaccharide synthesis enzyme Cap8E [Capsule (VF0003)] [Staphylococcus aureus subsp. aureus MW2]	VFG001301(gb|NP_644943)	cap8E	Immune modulation	Capsule
>VFG001302(gb|NP_644944) (cap8F) capsular polysaccharide synthesis enzyme Cap8F [Capsule (VF0003)] [Staphylococcus aureus subsp. aureus MW2]	VFG001302(gb|NP_644944)	cap8F	Immune modulation	Capsule
>VFG001303(gb|NP_644945) (cap8G) capsular polysaccharide synthesis enzyme Cap8G [Capsule (VF0003)] [Staphylococcus aureus subsp. aureus MW2]	VFG001303(gb|NP_644945)	cap8G	Immune modulation	Capsule
>VFG001304(gb|NP_644946) (cap8H) capsular polysaccharide synthesis enzyme Cap8H [Capsule (VF0003)] [Staphylococcus aureus subsp. aureus MW2]	VFG001304(gb|NP_644946)	cap8H	Immune modulation	Capsule
>VFG001305(gb|NP_644947) (cap8I) capsular polysaccharide synthesis enzyme Cap8I [Capsule (VF0003)] [Staphylococcus aureus subsp. aureus MW2]	VFG001305(gb|NP_644947)	cap8I	Immune modulation	Capsule
>VFG001306(gb|NP_644948) (cap8J) capsular polysaccharide synthesis enzyme Cap8J [Capsule (VF0003)] [Staphylococcus aureus subsp. aureus MW2]	VFG001306(gb|NP_644948)	cap8J	Immune modulation	Capsule
>VFG001307(gb|NP_644949) (cap8K) capsular polysaccharide synthesis enzyme Cap8K [Capsule (VF0003)] [Staphylococcus aureus subsp. aureus MW2]	VFG001307(gb|NP_644949)	cap8K	Immune modulation	Capsule
>VFG001308(gb|NP_644950) (cap8L) capsular polysaccharide synthesis enzyme Cap8L [Capsule (VF0003)] [Staphylococcus aureus subsp. aureus MW2]	VFG001308(gb|NP_644950)	cap8L	Immune modulation	Capsule
>VFG001309(gb|NP_644951) (cap8M) capsular polysaccharide synthesis enzyme Cap8M [Capsule (VF0003)] [Staphylococcus aureus subsp. aureus MW2]	VFG001309(gb|NP_644951)	cap8M	Immune modulation	Capsule
>VFG001310(gb|NP_644952) (cap8N) capsular polysaccharide synthesis enzyme Cap8N [Capsule (VF0003)] [Staphylococcus aureus subsp. aureus MW2]	VFG001310(gb|NP_644952)	cap8N	Immune modulation	Capsule
>VFG001311(gb|NP_644953) (cap8O) capsular polysaccharide synthesis enzyme Cap8O [Capsule (VF0003)] [Staphylococcus aureus subsp. aureus MW2]	VFG001311(gb|NP_644953)	cap8O	Immune modulation	Capsule
>VFG001312(gb|NP_644954) (cap8P) capsular polysaccharide synthesis enzyme Cap8P [Capsule (VF0003)] [Staphylococcus aureus subsp. aureus MW2]	VFG001312(gb|NP_644954)	cap8P	Immune modulation	Capsule
>VFG002422(gb|YP_001332911) (chp) chemotaxis-inhibiting protein CHIPS [CHIPS (VF0424)] [Staphylococcus aureus subsp. aureus str. Newman]	VFG002422(gb|YP_001332911)	chp	Immune modulation	CHIPS
>VFG017243(gi:151221556) (ebh) cell wall associated fibronectin-binding protein [Cell wall associated fibronectin binding protein (CVF107)] [Staphylococcus aureus subsp. aureus str. Newman]	VFG017243(gi:151221556)	ebh_1	Immune modulation	Cell wall associated fibronectin binding protein ebh
>VFG004500(gi:57867844) (ebh) cell wall associated fibronectin-binding protein [Cell wall associated fibronectin binding protein (CVF107)] [Staphylococcus epidermidis RP62A]	VFG004500(gi:57867844)	ebh_2	Immune modulation	Cell wall associated fibronectin binding protein ebh
>VFG004501(gi:27468046) (ebhA) ebhA protein [Fibronectin-binding protein (AI182)] [Staphylococcus epidermidis ATCC 12228]	VFG004501(gi:27468046)	ebhA	Immune modulation	Cell wall associated fibronectin binding protein ebh
>VFG004492(gi:82750764) (efb) fibrinogen-binding protein [Fibrinogen binding protein (CVF108)] [Staphylococcus aureus RF122]	VFG004492(gi:82750764)	efb	Immune modulation	Fibrinogen binding protein efb
>VFG001285(gb|NP_647403) (icaA) N-acetylglucosaminyltransferase, involved in polysaccharide intercellular adhesin(PIA) synthesis [Intercellular adhesion proteins (VF0014)] [Staphylococcus aureus subsp. aureus MW2]	VFG001285(gb|NP_647403)	icaA	Immune modulation	Intercellular adhesion proteins
>VFG001287(gb|NP_647405) (icaB) N-deacetylase, involved in polysaccharide intercellular adhesin(PIA) synthesis [Intercellular adhesion proteins (VF0014)] [Staphylococcus aureus subsp. aureus MW2]	VFG001287(gb|NP_647405)	icaB	Immune modulation	Intercellular adhesion proteins
>VFG001288(gb|NP_647406) (icaC) intercellular adhesion protein C, involved in polysaccharide intercellular adhesin(PIA) synthesis [Intercellular adhesion proteins (VF0014)] [Staphylococcus aureus subsp. aureus MW2]	VFG001288(gb|NP_647406)	icaC	Immune modulation	Intercellular adhesion proteins
>VFG001286(gb|NP_647404) (icaD) intercellular adhesion protein D, involved in polysaccharide intercellular adhesin(PIA) synthesis [Intercellular adhesion proteins (VF0014)] [Staphylococcus aureus subsp. aureus MW2]	VFG001286(gb|NP_647404)	icaD	Immune modulation	Intercellular adhesion proteins
>VFG001284(gb|NP_647402) (icaR) ica operon transcriptional regulator IcaR [Intercellular adhesion proteins (VF0014)] [Staphylococcus aureus subsp. aureus MW2]	VFG001284(gb|NP_647402)	icaR	Immune modulation	Intercellular adhesion proteins
>VFG002421(gb|NP_647158) (sbi) IgG-binding protein SBI [Sbi (VF0423)] [Staphylococcus aureus subsp. aureus MW2]	VFG002421(gb|NP_647158)	sbi	Immune modulation	Staphylococcal binder of immunoglobulin
>VFG002423(gb|YP_001332910) (scn) complement inhibitor SCIN [SCIN (VF0425)] [Staphylococcus aureus subsp. aureus str. Newman]	VFG002423(gb|YP_001332910)	scn	Immune modulation	Staphylococcal complement inhibitor
>VFG001318(gb|YP_001332075) (isdA) iron-regulated surface determinant protein A [Isd (VF0015)] [Staphylococcus aureus subsp. aureus str. Newman]	VFG001318(gb|YP_001332075)	isdA	Nutritional/Metabolic factor	Isd system
>VFG001317(gb|YP_001332074) (isdB) iron-regulated surface determinant protein B, haemoglobin receptor [Isd (VF0015)] [Staphylococcus aureus subsp. aureus str. Newman]	VFG001317(gb|YP_001332074)	isdB	Nutritional/Metabolic factor	Isd system
>VFG001319(gb|YP_001332076) (isdC) iron-regulated surface determinant protein C [Isd (VF0015)] [Staphylococcus aureus subsp. aureus str. Newman]	VFG001319(gb|YP_001332076)	isdC	Nutritional/Metabolic factor	Isd system
>VFG001320(gb|NP_645831) (isdD) iron-regulated surface determinant protein D [Isd (VF0015)] [Staphylococcus aureus subsp. aureus MW2]	VFG001320(gb|NP_645831)	isdD	Nutritional/Metabolic factor	Isd system
>VFG001321(gb|YP_001332078) (isdE) iron-regulated surface determinant protein E [Isd (VF0015)] [Staphylococcus aureus subsp. aureus str. Newman]	VFG001321(gb|YP_001332078)	isdE	Nutritional/Metabolic factor	Isd system
>VFG001322(gb|NP_645833) (isdF) iron-regulated surface determinant protein F, ATP-binding-cassette-type transmembrane transporter [Isd (VF0015)] [Staphylococcus aureus subsp. aureus MW2]	VFG001322(gb|NP_645833)	isdF	Nutritional/Metabolic factor	Isd system
>VFG001324(gb|YP_001332081) (isdG) iron-regulated surface determinant protein G [Isd (VF0015)] [Staphylococcus aureus subsp. aureus str. Newman]	VFG001324(gb|YP_001332081)	isdG	Nutritional/Metabolic factor	Isd system
>VFG044443(gi:151221836) (isdH) haptoglobin-binding surface anchored protein [NEAT-type surface protein, direct heme uptake system (IA047)] [Staphylococcus aureus subsp. aureus str. Newman]	VFG044443(gi:151221836)	isdH	Nutritional/Metabolic factor	Isd system
>VFG044442(gi:151220323) (isdI) heme-degrading monooxygenase IsdI [NEAT-type surface protein, direct heme uptake system (IA047)] [Staphylococcus aureus subsp. aureus str. Newman]	VFG044442(gi:151220323)	isdI	Nutritional/Metabolic factor	Isd system

## Sheet: S3
Table S3 The primers used for gene deletion
Name	Gene name	Primer sequence	Comments
P1	clfB	CTTTGTACAAAAAAGCAGGCTGCTGCGATACGATTTGTTG	1kb upstream-f
P2		TAAAAAAGTATGGCCTAACGTATAAATGTACG	1kb upstream-r
P3		ATATTTACATGCATACTTTTTTAGGCCGAATAC	1kb downstream-f
P4		CTTTGTACAAGAAAGCTGGGTTGTGTATTTAATGCAGTCAC	1kb downstream-r
P5		CTTTAATGAACCTAATCAACAAC	Check replacement-f
P6		AACACTCAGAAATGTTAGTCG	Check replacement-r
P1	sdrD	CTTTGTACAAAAAAGCAGGCTGGTAAAGAATTAGATCGTACGAC	1kb upstream-f
P2		TCTAATTTATCACGCCATAGACAATTACATTTCTGTAAC	1kb upstream-r
P3		TGTAATTGTCTATGCTTATGTTTGAGATTAAATAGTGCG	1kb downstream-f
P4		CTTTGTACAAGAAAGCTGGGTGTTGAACGATCTGTATTGCTATC	1kb downstream-r
P5		TGTGAATGGCTCATCAACTGC	Check replacement-f
P6		TTAATCGTCATTGTATCGCC	Check replacement-r

## Sheet: S4
Table S4 The metadata of 3994 genomes
Data	dataset	ID	Bioproject	Biosample	ST	Location	Region	Year	Host	source	num_seqs	N50	Seq_type	CheckM comple	CheckM contam	Genome_length	BAPS	subtype	spatyper
ZJU	In this study	SKLX097572	PRJNA749878	SAMN20423485	59	Anhui	China	2019	Human	Blood	58	147785	Contigs	99.51	0.25	2765130	3	IVg	t437
ZJU	In this study	SKLX060371	PRJNA749878	SAMN20423510	338	Anhui	China	2017	Human	Blood	66	127894	Contigs	99.51	0.22	2798703	3	Vb	t441
ZJU	In this study	SKLX050636	PRJNA749878	SAMN20423429	338	Anhui	China	2014	Human	Blood	76	127818	Contigs	99.51	0.22	2838123	3	Vb	t437
ZJU	In this study	SKLX107460	PRJNA749878	SAMN45197349	338	Anhui	China	2019	Human	Blood	58	168134	Contigs	99.51	0.22	2745967	3	-	t437
ZJU	In this study	SKLX058351	PRJNA749878	SAMN20423506	338	Anhui	China	2016	Human	Blood	64	127952	Contigs	99.51	0.22	2793129	3	Vb	t437
SRA_paper	Public	ERR1227386	PRJEB12470	SAMEA3856168	59	Taiwan	Taiwan	Unknown	Human	Unknown	86	103242	Contigs	99.51	0.25	2866388	3	IVg	t1751
ZJU	In this study	SKLX135145	PRJNA749878	SAMN38023270	59-like	Anhui	China	2020	Human	Blood	82	110684	Contigs	99.51	0.22	2837696	3	Vb	t437
ZJU	In this study	SKLX057282	PRJNA749878	SAMN20423500	338	Anhui	China	2016	Human	Blood	61	127818	Contigs	99.51	0.22	2748558	3	Vb	t437
ZJU	In this study	SKLX107461	PRJNA749878	SAMN20423487	59	Anhui	China	2019	Human	Blood	78	153526	Contigs	99.51	0.22	2798063	3	Vb	t437
ZJU	In this study	SKLX051492	PRJNA749878	SAMN20423423	59	Anhui	China	2014	Human	Blood	69	147587	Contigs	99.51	0.22	2831079	3	Vb	t437
ZJU	In this study	SKLX058004	PRJNA749878	SAMN20423455	59	Anhui	China	2016	Human	Blood	71	99392	Contigs	99.51	0.22	2825779	3	Vb	t437
ZJU	In this study	SKLX120288	PRJNA749878	SAMN38023152	59-like	Anhui	China	2020	Human	Blood	55	167924	Contigs	99.43	0.22	2804108	3	Vb	t437
ZJU	In this study	SKLX100319	PRJNA749878	SAMN20423486	59	Anhui	China	2019	Human	Blood	72	160759	Contigs	99.51	0.22	2819523	3	Vb	t437
ZJU	In this study	SKLX058725	PRJNA749878	SAMN20423458	59	Anhui	China	2016	Human	Blood	75	127818	Contigs	99.51	0.22	2836705	3	Vb	t437
ZJU	In this study	SKLX058002	PRJNA749878	SAMN20423454	59	Anhui	China	2016	Human	Blood	60	154049	Contigs	99.51	0.22	2769929	3	Vb	t437
ZJU	In this study	SKLX144917	PRJNA749878	SAMN38023309	59-like	Anhui	China	2020	Human	Blood	62	170050	Contigs	99.51	0.22	2811832	3	Vb	t3590
ZJU	In this study	SKLX063908	PRJNA749878	SAMN20423473	59	Anhui	China	2018	Human	Blood	55	168134	Contigs	99.51	0.22	2783542	3	Vb	t437
ZJU	In this study	SKLX061324	PRJNA749878	SAMN38023364	59	Anhui	China	2020	Human	Blood	76	109337	Contigs	99.51	0.22	2810716	3	IVa	t437
ZJU	In this study	SKLX088607	PRJNA749878	SAMN38023380	59	Anhui	China	2019	Human	Blood	64	149287	Contigs	99.51	0.22	2765319	3	IVa	t437
ZJU	In this study	SKLX083809	PRJNA749878	SAMN20423481	59	Anhui	China	2018	Human	Blood	58	111547	Contigs	99.51	0.22	2796627	3	IVa	t437
ZJU	In this study	SKLX095565	PRJNA749878	SAMN20423484	59	Anhui	China	2019	Human	Blood	125	147663	Contigs	99.51	0.22	2795297	3	IVa	t437
ZJU	In this study	SKLX083818	PRJNA749878	SAMN20423482	59	Anhui	China	2018	Human	Blood	79	109191	Contigs	99.51	0.22	2818121	3	IVa	t437
ZJU	In this study	SKLX114616	PRJNA749878	SAMN45197515	59	Anhui	China	2019	Human	Blood	79	122639	Contigs	99.51	0.22	2789529	3	-	t437
ZJU	In this study	SKLX095527	PRJNA749878	SAMN45219493	59	Anhui	China	2019	Human	Blood	69	147786	Contigs	99.37	0.25	2802176	3	-	t437
ZJU	In this study	SKLX114082	PRJNA749878	SAMN45197495	59	Anhui	China	2019	Human	Blood	67	127841	Contigs	99.51	0.22	2782294	3	-	t4911
ZJU	In this study	SKLX126387	PRJNA749878	SAMN45198318	59	Anhui	China	2020	Human	Blood	58	147777	Contigs	99.51	0.22	2734689	3	-	t437
ZJU	In this study	SKLX062969	PRJNA749878	SAMN45218964	59	Anhui	China	2018	Human	Blood	58	153888	Contigs	99.51	0.22	2711922	3	-	t437
ZJU	In this study	SKLX053611	PRJNA749878	SAMN20423432	59	Anhui	China	2015	Human	Blood	55	147616	Contigs	99.51	0.22	2750966	3	IVa	t437
ZJU	In this study	SKLX050818	PRJNA749878	SAMN45199412	59	Anhui	China	2014	Human	Blood	56	149279	Contigs	99.51	0.22	2694086	3	-	t441
ZJU	In this study	SKLX081816	PRJNA749878	SAMN20423474	59	Anhui	China	2018	Human	Blood	59	140085	Contigs	99.51	0.22	2787696	3	Vb	t437
ZJU	In this study	SKLX061303	PRJNA749878	SAMN20423464	59	Anhui	China	2017	Human	Blood	56	147675	Contigs	99.51	0.22	2767027	3	Vb	t437
ZJU	In this study	SKLX059890	PRJNA749878	SAMN23012642	59	Anhui	China	2017	Human	Blood	56	147734	Contigs	99.51	0.22	2749020	3	-	t3527
ZJU	In this study	SKLX053479	PRJNA749878	SAMN20423427	59	Anhui	China	2015	Human	Blood	63	147861	Contigs	99.51	0.22	2775523	3	Vb	t437
SRA_paper	Public	ERR1227375	PRJEB12470	SAMEA3856157	59	Taiwan	Taiwan	Unknown	Human	Sputum	62	103294	Contigs	99.51	0.25	2811098	3	IVg	t437
ZJU	In this study	SKLX051493	PRJNA749878	SAMN20423424	59	Anhui	China	2014	Human	Blood	86	137091	Contigs	99.51	0.22	2802501	3	IVa	t437
ZJU	In this study	SKLX051063	PRJNA749878	SAMN20423422	59	Anhui	China	2014	Human	Blood	55	168197	Contigs	99.51	0.22	2773825	3	IVa	t437
ZJU	In this study	SKLX054052	PRJNA749878	SAMN20423437	59	Anhui	China	2015	Human	Blood	58	147042	Contigs	99.51	0.22	2774328	3	IVa	t437
SRA_paper	Public	ERR1227381	PRJEB12470	SAMEA3856163	59	Taiwan	Taiwan	Unknown	Human	Respiratory	62	105966	Contigs	99.51	0.28	2844577	3	IVg	t437
ZJU	In this study	SKLX063333	PRJNA749878	SAMN20423471	59	Anhui	China	2018	Human	Blood	61	147661	Contigs	99.51	0.22	2776959	3	IVa	t3517
ZJU	In this study	SKLX059439	PRJNA749878	SAMN20423460	59	Anhui	China	2016	Human	Blood	59	154111	Contigs	99.51	0.22	2824265	3	IVa	t3517
SRA_paper	Public	ERR1227377	PRJEB12470	SAMEA3856159	59	Taiwan	Taiwan	Unknown	Human	Pus	63	94801	Contigs	99.51	0.25	2818956	3	IVg	t437
ZJU	In this study	SKLX055797	PRJNA749878	SAMN20423441	59	Anhui	China	2015	Human	Blood	51	169870	Contigs	99.51	0.22	2762779	3	IVa	t437
ZJU	In this study	SKLX119149	PRJNA749878	SAMN38023141	59	Anhui	China	2020	Human	Blood	48	168196	Contigs	99.51	0.22	2759717	3	IVa	t437
ZJU	In this study	SKLX082910	PRJNA749878	SAMN20423478	59	Anhui	China	2018	Human	Blood	66	168586	Contigs	99.51	0.22	2815230	3	IVa	t437
ZJU	In this study	SKLX082911	PRJNA749878	SAMN20423479	59	Anhui	China	2018	Human	Blood	57	168197	Contigs	99.51	0.22	2778852	3	IVa	t437
ZJU	In this study	SKLX053476	PRJNA749878	SAMN20423425	59	Anhui	China	2015	Human	Blood	61	147096	Contigs	99.51	0.22	2770666	3	IVa	t437
SRA_paper	Public	ERR1227346	PRJEB12470	SAMEA3856128	59	Taiwan	Taiwan	Unknown	Human	Respiratory	147	35940	Contigs	99.51	0.25	2745444	3	IVg	t441
SRA_paper	Public	ERR1227351	PRJEB12470	SAMEA3856133	59	Taiwan	Taiwan	Unknown	Human	Blood	60	97069	Contigs	99.51	0.25	2830217	3	IVg	t437
ZJU	In this study	SKLX120366	PRJNA749878	SAMN38023153	59	Anhui	China	2020	Human	Blood	59	147675	Contigs	99.51	0.22	2779724	3	IVa	t437
ZJU	In this study	SKLX057866	PRJNA749878	SAMN20423453	59	Anhui	China	2016	Human	Blood	57	168197	Contigs	99.51	0.22	2779019	3	IVa	t437
ZJU	In this study	SKLX144877	PRJNA749878	SAMN38023308	59	Anhui	China	2020	Human	Blood	91	154050	Contigs	99.51	0.22	2805185	3	IVa	t2755
ZJU	In this study	SKLX054479	PRJNA749878	SAMN20423440	59	Anhui	China	2015	Human	Blood	70	138136	Contigs	99.51	0.22	2790785	3	IVa	t437
ZJU	In this study	SKLX136234	PRJNA749878	SAMN38023277	59	Anhui	China	2020	Human	Blood	66	168085	Contigs	99.51	0.22	2799472	3	IVa	t437
ZJU	In this study	SKLX060349	PRJNA749878	SAMN20423463	59	Anhui	China	2017	Human	Blood	58	147043	Contigs	99.51	0.22	2759344	3	IVa	t441
ZJU	In this study	SKLX127898	PRJNA749878	SAMN38023403	59	Anhui	China	2020	Human	Blood	54	140071	Contigs	99.51	0.22	2768172	3	IVa	t437
NCBI	Public	GCA_026886105.1	PRJNA514245	SAMD00412041	2723	not collected	Unknown	unknown	Human	Homo sapiens	73	94638	Contigs	99.51	0.28	2819932	3	IVg	t3515
ZJU	In this study	SKLX133905	PRJNA749878	SAMN38023255	59	Anhui	China	2020	Human	Blood	57	148875	Contigs	99.51	0.22	2767138	3	IVa	t437
NCBI	Public	GCA_000470865.1	PRJNA167373	SAMN02603110	59	unknown	unknown	unknown	Human	nasal colonization	1	2728308	Chrom	98.69	0.39	2728308	3	IVg	t441
ZJU	In this study	SKLX053973	PRJNA749878	SAMN20423434	59	Anhui	China	2015	Human	Blood	62	154819	Contigs	99.51	0.22	2768902	3	IVa	t437
ZJU	In this study	SKLX133850	PRJNA749878	SAMN38023253	59-like	Anhui	China	2020	Human	Blood	52	149286	Contigs	99.51	0.22	2749611	3	IVa	t441
ZJU	In this study	SKLX056991	PRJNA749878	SAMN20423496	5525	Anhui	China	2016	Human	Blood	48	147769	Contigs	99.51	0.22	2734528	3	IVa	t437
ZJU	In this study	SKLX056993	PRJNA749878	SAMN20423497	5525	Anhui	China	2016	Human	Blood	53	147769	Contigs	99.51	0.22	2735054	3	IVa	t437
SRA_paper	Public	ERR1227359	PRJEB12470	SAMEA3856141	59	Taiwan	Taiwan	Unknown	Human	Blood	155	35446	Contigs	99.51	0.25	2785302	3	IVg	t441
ZJU	In this study	SKLX057794	PRJNA749878	SAMN20423501	5525	Anhui	China	2016	Human	Blood	52	147769	Contigs	99.51	0.22	2734555	3	IVa	t437
ZJU	In this study	SKLX083688	PRJNA749878	SAMN20423480	59	Anhui	China	2018	Human	Blood	57	153955	Contigs	99.51	0.22	2734870	3	IVa	t441
ZJU	In this study	SKLX063327	PRJNA749878	SAMN20423470	59	Anhui	China	2018	Human	Blood	60	170050	Contigs	99.51	0.22	2782928	3	IVa	t3523
ZJU	In this study	SKLX063907	PRJNA749878	SAMN20423472	59	Anhui	China	2018	Human	Blood	64	154053	Contigs	99.51	0.22	2789942	3	IVa	t4669
ZJU	In this study	SKLX056945	PRJNA749878	SAMN20423443	59	Anhui	China	2016	Human	Blood	55	154053	Contigs	99.51	0.22	2774281	3	IVa	t437
SRA_paper	Public	ERR1227380	PRJEB12470	SAMEA3856162	59	Taiwan	Taiwan	Unknown	Human	Urine	66	105758	Contigs	99.51	0.25	2819397	3	IVg	t3424
ZJU	In this study	SKLX061304	PRJNA749878	SAMN20423465	59	Anhui	China	2017	Human	Blood	57	137679	Contigs	99.51	0.22	2771682	3	IVa	t437
ZJU	In this study	SKLX100209	PRJNA749878	SAMN20423540	5317	Anhui	China	2019	Human	Blood	45	127540	Contigs	99.51	0.22	2762438	3	IVa	t437
ZJU	In this study	SKLX061339	PRJNA749878	SAMN20423467	59	Anhui	China	2017	Human	Blood	77	109097	Contigs	99.51	0.22	2821154	3	IVa	t7281
ZJU	In this study	SKLX050788	PRJNA749878	SAMN20423421	59	Anhui	China	2014	Human	Blood	53	154049	Contigs	99.51	0.22	2773244	3	IVa	t441
SRA_paper	Public	ERR1227338	PRJEB12470	SAMEA3856120	59	Taiwan	Taiwan	Unknown	Human	Blood	187	34026	Contigs	99.51	0.28	2833002	3	IVg	t441
ZJU	In this study	SKLX054459	PRJNA749878	SAMN20423438	59	Anhui	China	2015	Human	Blood	64	147662	Contigs	99.51	0.22	2781261	3	IVa	t3424
ZJU	In this study	SKLX058350	PRJNA749878	SAMN20423456	59	Anhui	China	2016	Human	Blood	62	149195	Contigs	99.51	0.25	2815858	3	IVa	t437
ZJU	In this study	SKLX082898	PRJNA749878	SAMN20423477	59	Anhui	China	2018	Human	Blood	62	149375	Contigs	99.51	0.22	2765155	3	IVa	t437
ZJU	In this study	SKLX127943	PRJNA749878	SAMN38023223	59	Anhui	China	2020	Human	Blood	55	170051	Contigs	99.51	0.22	2766778	3	IVa	t437
ZJU	In this study	SKLX053974	PRJNA749878	SAMN20423436	59	Anhui	China	2015	Human	Blood	81	110203	Contigs	99.51	0.22	2824789	3	IVa	t437
ZJU	In this study	SKLX107516	PRJNA749878	SAMN20423489	59	Anhui	China	2019	Human	Blood	74	147510	Contigs	99.51	0.22	2769469	3	IVa	t437
ZJU	In this study	SKLX057230	PRJNA749878	SAMN20423445	59	Anhui	China	2016	Human	Blood	74	154052	Contigs	99.51	0.22	2807439	3	IVa	t437
ZJU	In this study	SKLX057249	PRJNA749878	SAMN20423450	59	Anhui	China	2016	Human	Blood	75	149338	Contigs	99.51	0.22	2807641	3	IVa	t437
ZJU	In this study	SKLX057229	PRJNA749878	SAMN20423444	59	Anhui	China	2016	Human	Blood	76	147734	Contigs	99.51	0.22	2807886	3	IVa	t437
ZJU	In this study	SKLX057252	PRJNA749878	SAMN20423452	59	Anhui	China	2016	Human	Blood	83	107380	Contigs	99.51	0.22	2808673	3	IVa	t437
ZJU	In this study	SKLX057234	PRJNA749878	SAMN20423448	59	Anhui	China	2016	Human	Blood	79	127721	Contigs	99.51	0.22	2808581	3	IVa	t437
ZJU	In this study	SKLX057233	PRJNA749878	SAMN20423447	59	Anhui	China	2017	Human	Blood	75	149374	Contigs	99.51	0.22	2808249	3	IVa	t437
ZJU	In this study	SKLX146788	PRJNA749878	SAMN38023325	59-like	Anhui	China	2020	Human	Blood	51	170093	Contigs	99.51	0.22	2733246	1	IVa	t172
ZJU	In this study	SKLX127917	PRJNA749878	SAMN38023222	59	Anhui	China	2020	Human	Blood	44	176089	Contigs	99.51	0.22	2749979	1	IVa	t172
ZJU	In this study	SKLX135170	PRJNA749878	SAMN38023271	59	Anhui	China	2020	Human	Blood	49	181608	Contigs	99.51	0.08	2812764	1	IVa	t172
ZJU	In this study	SKLX050717	PRJNA749878	SAMN20423420	59	Anhui	China	2014	Human	Blood	49	175949	Contigs	99.51	0.22	2770705	1	IVa	t172
ZJU	In this study	SKLX050712	PRJNA749878	SAMN20423416	59	Anhui	China	2014	Human	Blood	47	153958	Contigs	99.51	0.22	2770183	1	IVa	t172
SRA_paper	Public	ERR1227392	PRJEB12470	SAMEA3856174	59	Taiwan	Taiwan	Unknown	Human	Blood	59	101052	Contigs	99.51	0.27	2835477	3	IVg	t1751
ZJU	In this study	SKLX063323	PRJNA749878	SAMN20423469	59	Anhui	China	2018	Human	Blood	49	175949	Contigs	99.51	0.22	2771399	1	IVa	t172
ZJU	In this study	SKLX117513	PRJNA749878	SAMN20423490	59	Anhui	China	2019	Human	Blood	64	176067	Contigs	99.51	0.22	2769616	1	IVa	t172
ZJU	In this study	SKLX140543	PRJNA749878	SAMN38023287	3193	Anhui	China	2020	Human	Blood	66	127680	Contigs	99.51	0.22	2766930	1	IVa	t172
ZJU	In this study	SKLX083812	PRJNA749878	SAMN20423529	59-like	Anhui	China	2018	Human	Blood	45	181650	Contigs	99.51	0.22	2770067	1	IVa	t172
ZJU	In this study	SKLX050577	PRJNA749878	SAMN20423405	59	Anhui	China	2014	Human	Blood	49	181606	Contigs	99.51	0.22	2752854	1	IVa	t163
ZJU	In this study	SKLX094245	PRJNA749878	SAMN20423483	59	Anhui	China	2019	Human	Blood	65	181607	Contigs	99.51	0.22	2756271	1	IVa	t163
ZJU	In this study	SKLX053484	PRJNA749878	SAMN20423428	59	Anhui	China	2015	Human	Blood	56	170152	Contigs	99.51	0.22	2847324	1	IVa	t163
ZJU	In this study	SKLX061229	PRJNA749878	SAMN45218867	59	Anhui	China	2017	Human	Blood	48	174129	Contigs	99.51	0.22	2726702	1	-	t21037
ZJU	In this study	SKLX099372	PRJNA749878	SAMN45219519	59	Anhui	China	2019	Human	Blood	56	153692	Contigs	99.51	0.22	2747011	1	-	t4362
ZJU	In this study	SKLX089508	PRJNA749878	SAMN45219406	59	Anhui	China	2019	Human	Blood	62	153938	Contigs	99.51	0.22	2799395	1	-	t172
NCBI	Public	GCA_023198395.1	PRJNA824222	SAMN27365733	59	China:Anhui	China	2021	Human	Deep phlegm	71	67270	Contigs	98.06	0.39	2766683	1	IVa	t172
SRA_paper	Public	ERR1227348	PRJEB12470	SAMEA3856130	59	Taiwan	Taiwan	Unknown	Human	Wound	161	34151	Contigs	99.51	0.28	2848379	3	IVg	NA
NCBI	Public	GCA_016827835.1	PRJNA695114	SAMN17620806	59-like	Taiwan	Taiwan	unknown	Human	sputum	75	147841	Contigs	99.51	0.25	2824361	3	IVg	t437
NCBI	Public	GCA_023198465.1	PRJNA824222	SAMN27365731	59	China:Anhui	China	2021	Human	Deep phlegm	38	128347	Contigs	98.62	0.39	2735381	1	IVa	t172
NCBI	Public	GCA_023762575.1	PRJNA514245	SAMN28668295	59	Australia:Queensland	Australia	2019	Human	nasal swab	135	40461	Contigs	99.51	0.78	2775746	3	IVg	t437
NCBI	Public	GCA_018605685.1	PRJNA514245	SAMN18720726	59	Australia	Australia	2018	Human	Groin Swab	220	23551	Contigs	99.51	0.25	2832681	3	IVg	NA
NCBI	Public	GCA_018609525.1	PRJNA514245	SAMN18720721	59	Australia	Australia	2017	Human	Homo sapiens	110	50484	Contigs	99.51	1.4	2840682	3	IVg	t437
NCBI	Public	GCA_015599765.1	PRJNA514245	SAMN12768951	59	Australia	Australia	2017	Human	Homo sapiens	103	58685	Contigs	99.51	1.4	2900810	3	IVg	t441
NCBI	Public	GCA_018587125.1	PRJNA514245	SAMN18720544	59-like	Australia	Australia	2018	Human	Blood (whole)	134	44018	Contigs	99.51	1.06	2718431	3	IVd	NA
NCBI	Public	GCA_018605725.1	PRJNA514245	SAMN18720728	59	Australia	Australia	2018	Human	Homo sapiens	164	39542	Contigs	99.51	0.85	2760950	3	IVd	t437
NCBI	Public	GCA_037020785.1	PRJNA1054793	SAMN38933880	59	China	China	2020	Human	blood	64	153291	Contigs	98.68	0.39	2772334	3	Vb	t437
NCBI	Public	GCA_023613075.1	PRJNA514245	SAMN28743616	59	Australia:Queensland	Australia	2019	Human	nasal swab	145	39602	Contigs	99.51	0.78	2800455	3	IVa	t441
NCBI	Public	GCA_023761465.1	PRJNA514245	SAMN28668265	59	Australia:Queensland	Australia	2019	Human	Groin Abscess Swab	182	36586	Contigs	99.51	0.34	2865887	3	Vb	t437
SRA_paper	Public	ERR1227401	PRJEB12470	SAMEA3856183	59	Taiwan	Taiwan	Unknown	Human	Blood	61	109181	Contigs	99.51	0.22	2778207	3	IVg	t5120
NCBI	Public	GCA_018584985.1	PRJNA514245	SAMN18720731	59	Australia	Australia	2018	Human	Arm Abscess	62	108048	Contigs	99.51	0.78	2813476	3	Vb	t437
NCBI	Public	GCA_023689945.1	PRJNA514245	SAMN28668292	59	Australia:Queensland	Australia	2020	Human	nasal swab	69	72156	Contigs	99.51	0.5	2758767	3	Vb	t437
NCBI	Public	GCA_018605875.1	PRJNA514245	SAMN18720722	59	Australia	Australia	2018	Human	Abscess	84	79890	Contigs	99.51	0.78	2841645	3	Vb	t437
NCBI	Public	GCA_015600185.1	PRJNA514245	SAMN12768963	59	Australia	Australia	2017	Human	Homo sapiens	94	63070	Contigs	99.51	1.34	2808469	3	Vb	t437
NCBI	Public	GCA_023593505.1	PRJNA514245	SAMN28744117	59	Australia:Queensland	Australia	2019	Human	Abscess Swab	103	73459	Contigs	99.51	1.37	2893451	3	Vb	t437
NCBI	Public	GCA_018605845.1	PRJNA514245	SAMN18720733	59	Australia	Australia	2018	Human	Shoulder Swab	94	56967	Contigs	99.51	0.78	2839176	3	Vb	t437
SRA_paper	Public	ERR1227384	PRJEB12470	SAMEA3856166	59	Taiwan	Taiwan	Unknown	Human	Sputum	57	127953	Contigs	99.51	0.81	2834247	3	IVg	t441
SRA_paper	Public	ERR1227360	PRJEB12470	SAMEA3856142	59	Taiwan	Taiwan	Unknown	Human	Wound	144	36406	Contigs	99.51	0.28	2806777	3	IVg	t6750
NCBI	Public	GCA_018585045.1	PRJNA514245	SAMN18720723	59	Australia	Australia	2018	Human	Thigh Swab	75	102435	Contigs	99.51	0.22	2814569	3	Vb	NA
NCBI	Public	GCA_018605745.1	PRJNA514245	SAMN18720729	59	Australia	Australia	2018	Human	Blood (whole)	110	71433	Contigs	99.51	0.41	2837702	3	Vb	t437
NCBI	Public	GCA_018605765.1	PRJNA514245	SAMN18720732	59	Australia	Australia	2018	Human	Finger Swab	63	126858	Contigs	99.51	1.34	2859068	3	IVa	t437
NCBI	Public	GCA_018605645.1	PRJNA514245	SAMN18720724	59	Australia	Australia	2018	Human	throat swab	103	56693	Contigs	99.51	0.85	2850044	3	IVa	t437
NCBI	Public	GCA_044898625.1	PRJNA779117	SAMN23012728	59	China	China	2019	Human	blood	64	147861	Contigs	98.48	0.39	2787847	3	-	t441
NCBI	Public	GCA_018605805.1	PRJNA514245	SAMN18720734	59	Australia	Australia	2018	Human	Toe Tissue	101	64153	Contigs	99.51	1.34	2800550	3	IVa	t437
NCBI	Public	GCA_023598125.1	PRJNA514245	SAMN28744450	59	Australia:Queensland	Australia	2019	Human	Groin Drain Fluid	166	32360	Contigs	99.45	0.22	2788790	3	IVa	t441
NCBI	Public	GCA_002097515.1	PRJNA378450	SAMN06546680	59	Australia	Australia	2009	Human	Carriage sample	142	37863	Contigs	98.59	0.68	2759727	1	IVa	t976
NCBI	Public	GCA_027112295.1	PRJNA514245	SAMEA104325278	59	Australia	Australia	2008	Human	Blood Culture	125	45468	Contigs	99.51	1.44	2801474	1	IVa	t976
NCBI	Public	GCA_018605665.1	PRJNA514245	SAMN18720725	59	Australia	Australia	2017	Human	sputum	81	96280	Contigs	99.51	0.22	2831054	1	IVa	t976
NCBI	Public	GCA_023596705.1	PRJNA514245	SAMN28743270	59	Australia:Queensland	Australia	2019	Human	nasal swab	78	69683	Contigs	99.51	0.6	2789156	1	IVa	t976
NCBI	Public	GCA_028010525.1	PRJNA514245	SAMN14342112	59	Australia: Victoria	Australia	2016	Human	Blood Culture	103	47007	Contigs	99.51	0.22	2746399	1	-	t5845
NCBI	Public	GCA_031777635.1	PRJNA514245	SAMN36734154	59	Australia: Perth	Australia	2021	Human	wound	51	125713	Contigs	99.23	0.78	2814992	1	-	t216
NCBI	Public	GCA_028009755.1	PRJNA514245	SAMN14342168	59-like	Australia: Victoria	Australia	2017	Human	Blood Culture	72	79583	Contigs	99.51	0.22	2752489	1	-	NA
NCBI	Public	GCA_027114215.1	PRJNA514245	SAMEA104317442	59	Australia	Australia	2012	Human	Blood Culture	52	121983	Contigs	99.51	0.41	2742062	1	-	t216
NCBI	Public	GCA_027098755.1	PRJNA514245	SAMEA104325237	59	Australia	Australia	2007	Human	Blood Culture	92	59898	Contigs	99.51	0.78	2742258	1	-	t5845
NCBI	Public	GCA_026740835.1	PRJNA514245	SAMN25295730	59-like	Australia: Queensland	Australia	2018	Human	Swab (Sputum)	139	38639	Contigs	99.51	1.34	2728097	1	-	t5845
NCBI	Public	GCA_027114735.1	PRJNA514245	SAMEA104317413	59	Australia	Australia	2011	Human	Blood Culture	36	168208	Contigs	99.51	1.34	2765692	1	-	t2321
NCBI	Public	GCA_027956445.1	PRJNA514245	SAMEA104317412	59	Australia	Australia	2011	Human	Blood Culture	34	183667	Contigs	99.51	1.34	2754667	1	-	t2321
SRA_paper	Public	ERR1227362	PRJEB12470	SAMEA3856144	59	Taiwan	Taiwan	Unknown	Human	Unknown	236	23831	Contigs	99.23	0.3	2799600	3	IVg	NA
NCBI	Public	GCA_027956485.1	PRJNA514245	SAMEA104317414	59	Australia	Australia	2012	Human	Blood Culture	59	107122	Contigs	99.51	0.22	2722098	1	-	t2321
NCBI	Public	GCA_027111055.1	PRJNA514245	SAMEA104317528	59	Australia	Australia	2012	Human	Blood Culture	42	130350	Contigs	99.4	1.34	2734571	1	-	t216
NCBI	Public	GCA_027174235.1	PRJNA514245	SAMEA104317788	59	Australia	Australia	2008	Human	Blood Culture	60	102432	Contigs	99.51	1.06	2788420	2	-	t5845
NCBI	Public	GCA_027109315.1	PRJNA514245	SAMEA104317670	59-like	Australia	Australia	2008	Human	Blood Culture	108	49861	Contigs	99.32	0.78	2727678	2	-	NA
SRA_paper	Public	ERR1227345	PRJEB12470	SAMEA3856127	59	Taiwan	Taiwan	Unknown	Human	Blood	145	34167	Contigs	99.51	0.25	2729810	3	IVg	t441
NCBI	Public	GCA_027109715.1	PRJNA514245	SAMEA104317648	59	Australia	Australia	2008	Human	Blood Culture	87	74031	Contigs	99.51	0.78	2765898	2	-	t316
SRA_paper	Public	ERR1227349	PRJEB12470	SAMEA3856131	59	Taiwan	Taiwan	Unknown	Human	Blood	142	35585	Contigs	99.51	0.25	2744491	3	IVg	t8391
NCBI	Public	GCA_027103255.1	PRJNA514245	SAMEA104317974	59	Australia	Australia	2008	Human	Blood Culture	52	127417	Contigs	99.51	1.34	2763064	2	-	t216
NCBI	Public	GCA_027110115.1	PRJNA514245	SAMEA104317615	59	Australia	Australia	2008	Human	Blood Culture	57	92157	Contigs	99.51	1.34	2766249	2	-	t3592
NCBI	Public	GCA_028010725.1	PRJNA514245	SAMN14342126	59	Australia: Victoria	Australia	2017	Human	Blood Culture	90	53451	Contigs	99.51	0.85	2738777	2	-	NA
NCBI	Public	GCA_023613895.1	PRJNA514245	SAMN28744487	87	Australia:Queensland	Australia	2019	Human	nasal swab	152	38032	Contigs	99.4	0.22	2777711	2	IVa	t216
SRA_paper	Public	ERR1227412	PRJEB12470	SAMEA3856194	59	Australia	Australia	Unknown	Human	nose	171	32448	Contigs	99.51	0.22	2762055	3	IVg	NA
SRA_paper	Public	ERR1227350	PRJEB12470	SAMEA3856132	59	Taiwan	Taiwan	Unknown	Human	Blood	149	34949	Contigs	99.51	0.22	2761324	3	IVg	t441
NCBI	Public	GCA_023761885.1	PRJNA514245	SAMN28668332	59	Australia:Queensland	Australia	2020	Human	Femoral Artery Tissue	87	59558	Contigs	99.51	1.34	2779380	2	IV*	t216;t4911
NCBI	Public	GCA_023590545.1	PRJNA514245	SAMN28744500	59	Australia:Queensland	Australia	2019	Human	Leg Wound Swab	72	84060	Contigs	99.51	1.67	2779874	2	IV*	t437
NCBI	Public	GCA_023611725.1	PRJNA514245	SAMN28743320	59	Australia:Queensland	Australia	2019	Human	nasal swab	92	60250	Contigs	99.51	0.22	2738494	2	IV*	t216
SRA_paper	Public	ERR1227397	PRJEB12470	SAMEA3856179	59	Taiwan	Taiwan	Unknown	Human	Blood	56	89234	Contigs	99.51	0.22	2834903	3	IVg	t437
NCBI	Public	GCA_029830815.1	PRJNA514245	SAMN27063388	59	Australia:Adelaide	Australia	2019	Human	wound	52	127521	Contigs	99.51	3.43	2858680	2	-	t316
NCBI	Public	GCA_028011535.1	PRJNA514245	SAMN14342163	59	Australia: Victoria	Australia	2017	Human	Blood Culture	126	49322	Contigs	99.51	0.82	2722942	2	-	t5845
NCBI	Public	GCA_018605705.1	PRJNA514245	SAMN18720727	59	Australia	Australia	2018	Human	Tissue	93	59489	Contigs	99.51	1.34	2850882	2	V*	t10053
SRA_paper	Public	ERR1227316	PRJEB12470	SAMEA3856098	59	UK	UK	Unknown	Human	Neck	134	40091	Contigs	99.51	0.22	2764666	3	IVg	NA
NCBI	Public	GCA_018605785.1	PRJNA514245	SAMN18720730	59	Australia	Australia	2018	Human	Toe Swab	54	112614	Contigs	99.51	1.34	2862865	2	V*	t10053
SRA_paper	Public	ERR1227347	PRJEB12470	SAMEA3856129	59	Taiwan	Taiwan	Unknown	Human	Unknown	161	35662	Contigs	99.51	0.22	2800017	3	IVg	t441
NCBI	Public	GCA_016827795.1	PRJNA695114	SAMN17620805	59	Taiwan	Taiwan	unknown	Human	sputum	74	168022	Contigs	99.51	0.22	2781685	3	IVg	t437
SRA_paper	Public	ERR1227343	PRJEB12470	SAMEA3856125	59	Taiwan	Taiwan	Unknown	Human	Unknown	147	34120	Contigs	99.51	0.22	2771469	3	IVg	t441
NCBI	Public	GCA_023613135.1	PRJNA514245	SAMN28744246	59	Australia:Queensland	Australia	2019	Human	nasal swab	69	79697	Contigs	99.51	0.78	2771564	2	V*	t10053
NCBI	Public	GCA_033537955.1	PRJNA514245	SAMN34767391	59	China:Beijing	China	2022	Human	blood(after vancomycin treatment)	52	127457	Contigs	99.43	1.34	2840854	3	IVa	t437
NCBI	Public	GCA_033537935.1	PRJNA514245	SAMN34767389	59	China:Beijing	China	2022	Human	blood(before vancomycin treatment)	47	147314	Contigs	99.43	1.34	2838856	3	IVa	t437
NCBI	Public	GCA_026864395.1	PRJNA514245	SAMN10080730	59	China: Beijing	China	2002	Human	Hospital patients	83	65013	Contigs	99.51	0.25	2807039	3	-	t437
NCBI	Public	GCA_026865315.1	PRJNA514245	SAMN10080666	59	China: Beijing	China	2002	Human	Hospital patients	80	79793	Contigs	99.51	0.25	2789572	3	-	t441
NCBI	Public	GCA_026869875.1	PRJNA514245	SAMN10080728	59	China: Beijing	China	1999	Human	Hospital patients	67	109089	Contigs	99.51	0.41	2788090	3	-	t437
NCBI	Public	GCA_026869895.1	PRJNA514245	SAMN10080736	59	China: Beijing	China	2016	Human	Hospital patients	72	74830	Contigs	99.51	0.78	2628988	3	-	t437
SRA_paper	Public	ERR1227352	PRJEB12470	SAMEA3856134	59	Taiwan	Taiwan	Unknown	Human	Respiratory	112	45030	Contigs	99.51	0.22	2770849	3	IV*	t441
SRA_paper	Public	ERR1227379	PRJEB12470	SAMEA3856161	59	Taiwan	Taiwan	Unknown	Human	Wound	58	90357	Contigs	99.51	0.22	2810090	3	IV*	t437
NCBI	Public	GCA_026869835.1	PRJNA514245	SAMN10080726	59	China: Beijing	China	1998	Human	Hospital patients	62	126073	Contigs	99.51	0.6	2773434	3	-	t437
NCBI	Public	GCA_026865375.1	PRJNA514245	SAMN10080671	59	China: Beijing	China	2010	Human	Hospital patients	69	105059	Contigs	99.51	0.6	2787347	3	Vb	NA
NCBI	Public	GCA_026863275.1	PRJNA514245	SAMN10080669	59	China: Beijing	China	2008	Human	Hospital patients	62	111511	Contigs	99.51	0.41	2780773	3	IVa	t437
SRA_paper	Public	ERR1227374	PRJEB12470	SAMEA3856156	59	Taiwan	Taiwan	Unknown	Human	Wound/Pus	59	127952	Contigs	99.51	0.22	2822351	3	Vb	t437
SRA_paper	Public	ERR1227324	PRJEB12470	SAMEA3856106	59	UK	UK	Unknown	Human	Skin abscess following burn	153	35851	Contigs	99.51	0.22	2790249	3	Vb	t441
SRA_paper	Public	ERR1227376	PRJEB12470	SAMEA3856158	59	Taiwan	Taiwan	Unknown	Human	Wound/Pus	44	127949	Contigs	99.51	0.22	2771620	3	Vb	t529
NCBI	Public	GCA_026864215.1	PRJNA514245	SAMN10080709	59	China: Beijing	China	2016	Human	Hospital patients	63	127426	Contigs	99.51	1.34	2825257	3	IVa	NA
NCBI	Public	GCA_026870535.1	PRJNA514245	SAMN10080675	59	China: Beijing	China	2011	Human	Hospital patients	66	109353	Contigs	99.51	1.34	2827590	3	IVa	t437
SRA_paper	Public	ERR1227418	PRJEB12470	SAMEA3856200	59	Netherlands	Netherlands	Unknown	Human	Unknown	139	34805	Contigs	99.51	0.22	2736034	3	Vb	NA
NCBI	Public	GCA_026868135.1	PRJNA514245	SAMN10080719	59	China: Beijing	China	2016	Human	Hospital patients	65	98623	Contigs	99.51	0.78	2794818	3	IVa	t528
NCBI	Public	GCA_026865355.1	PRJNA514245	SAMN10080668	59	China: Beijing	China	2008	Human	Hospital patients	72	107322	Contigs	99.51	1.06	2884087	3	IVa	NA
NCBI	Public	GCA_026870595.1	PRJNA514245	SAMN10080678	59	China: Beijing	China	2013	Human	Hospital patients	69	104901	Contigs	99.51	1.38	2812684	3	IVa	t437
NCBI	Public	GCA_026864915.1	PRJNA514245	SAMN10080731	59	China: Beijing	China	2010	Human	Hospital patients	59	109291	Contigs	99.51	1.34	2792648	1	-	NA
NCBI	Public	GCA_026864335.1	PRJNA514245	SAMN10080725	59	China: Beijing	China	1996	Human	Hospital patients	122	51541	Contigs	99.51	0.97	2715098	1	-	t172
NCBI	Public	GCA_044902815.1	PRJNA779117	SAMN23012623	338	China	China	2016	Human	blood	62	111764	Contigs	98.71	0.39	2750903	3	-	t437
NCBI	Public	GCA_026864375.1	PRJNA514245	SAMN10080727	59	China: Beijing	China	1999	Human	Hospital patients	49	146123	Contigs	99.51	0.41	2780035	1	-	t19224
SRA_paper	Public	ERR1227406	PRJEB12470	SAMEA3856188	59	Australia	Australia	Unknown	Human	Wound Swab	176	29239	Contigs	99.51	0.24	2771898	3	Vb	NA
NCBI	Public	GCA_026869855.1	PRJNA514245	SAMN10080729	59	China: Beijing	China	2002	Human	Hospital patients	53	127480	Contigs	99.51	0.41	2781933	1	-	t172
NCBI	Public	GCA_033537995.1	PRJNA514245	SAMN34767392	59	China:Beijing	China	2022	Human	hydropericardium	55	113101	Contigs	99.43	1.34	2840988	3	IVa	t437
NCBI	Public	GCA_033537915.1	PRJNA514245	SAMN34767390	59	China:Beijing	China	2022	Human	skin secretion	49	147314	Contigs	99.43	1.34	2842737	3	IVa	t437
NCBI	Public	GCA_028551905.1	PRJNA514245	SAMN16176891	59	Canada	Canada	2006	Human	Homo sapiens	54	147463	Contigs	99.37	0.22	2827747	3	Vb	NA
NCBI	Public	GCA_037021565.1	PRJNA1054793	SAMN38933843	338	China	China	2016	Human	blood	75	127817	Contigs	98.71	0.73	2834342	3	Vb	t437
NCBI	Public	GCA_028554155.1	PRJNA514245	SAMN16176892	59	Canada	Canada	2006	Human	Homo sapiens	55	118042	Contigs	99.51	0.22	2867501	3	Vb	t437
NCBI	Public	GCA_026601035.1	PRJNA514245	SAMN13571317	59	Canada: Ontario	Canada	2016	Human	Homo sapiens	343	15632	Contigs	99.51	0.22	2754612	3	IVa	t437
NCBI	Public	GCA_028551865.1	PRJNA514245	SAMN16176889	59	Canada	Canada	2014	Human	Homo sapiens	35	169938	Contigs	99.51	0.81	2770813	2	-	t216
NCBI	Public	GCA_026599315.1	PRJNA514245	SAMN13571209	59	Canada: Ontario	Canada	2010	Human	Homo sapiens	197	32764	Contigs	99.51	0.57	2728590	2	V*	t216
SRA_paper	Public	ERR1227402	PRJEB12470	SAMEA3856184	59	Netherlands	Netherlands	Unknown	Human	Unknown	148	38560	Contigs	99.51	0.22	2738814	3	Vb	t2517
NCBI	Public	GCA_026602625.1	PRJNA514245	SAMN13571440	59	Canada: Ontario	Canada	2016	Human	Homo sapiens	249	26107	Contigs	99.49	0.64	2720783	2	V*	t216
NCBI	Public	GCA_033836845.1	PRJNA514245	SAMN38329800	59	Canada: Hamilton, Ontario	Canada	2015	Human	Homo sapiens	49	128009	Contigs	99.51	0.83	2749900	2	V*	t216
NCBI	Public	GCA_026599215.1	PRJNA514245	SAMN13571194	59	Canada: Ontario	Canada	2010	Human	Homo sapiens	183	45592	Contigs	99.51	0.8	2708154	2	V*	t2791
NCBI	Public	GCA_026603035.1	PRJNA514245	SAMN13571482	87	Canada: Ontario	Canada	2016	Human	Homo sapiens	212	24541	Contigs	99.31	0.22	2771787	2	IVd	t216
NCBI	Public	GCA_012278055.1	PRJNA589244	SAMN13270401	59-like	China: Changchun	China	2016	food	food	90	103013	Contigs	99.46	0.22	2821199	3	IVa	NA
NCBI	Public	GCA_012278755.1	PRJNA589244	SAMN13270402	59	China: Changchun	China	2016	food	food	68	104716	Contigs	95.91	0.39	2817395	3	IVa	t437
NCBI	Public	GCA_012277565.1	PRJNA589244	SAMN13270364	59-like	China: Changsha	China	2016	food	food	67	111733	Contigs	98.26	0.19	2740132	3	IVa	t437
NCBI	Public	GCA_030897265.1	PRJNA514245	SAMN10371654	59	China:Chengdu	China	2017	Environment	environment	53	133270	Contigs	99.51	1.34	2835720	3	IVa	t437
NCBI	Public	GCA_030897225.1	PRJNA514245	SAMN10371662	59	China:Chengdu	China	2017	Environment	environment	54	147769	Contigs	99.51	1.34	2872482	3	IVa	t437
NCBI	Public	GCA_012278265.1	PRJNA589244	SAMN13270387	59	China: Chengdu	China	2014	food	food	66	104050	Contigs	97.24	0.41	2790037	3	IVg	t1751
NCBI	Public	GCA_012278635.1	PRJNA589244	SAMN13270357	59-like	China: Chengdu	China	2012	food	food	81	163357	Contigs	99.35	0.22	2756159	3	-	NA
NCBI	Public	GCA_028514535.1	PRJNA514245	SAMN30912497	59	China: Chengdu	China	2018	Human	Pus	66	127569	Contigs	99.51	0.81	2886230	3	IVa	t437
SRA_paper	Public	ERR1227356	PRJEB12470	SAMEA3856138	59	Taiwan	Taiwan	Unknown	Human	Pus	157	34801	Contigs	99.51	0.22	2781752	3	Vb	t437
NCBI	Public	GCA_030898675.1	PRJNA514245	SAMN21553528	338	China: Chengdu, Sichuan	China	2020	Human	sputum	59	119931	Contigs	99.51	1.34	2821807	3	Vb	t441
NCBI	Public	GCA_028451325.1	PRJNA514245	SAMN06205348	338	Chile: Santiago	Chile	2014	Human	skin	150	40474	Contigs	99.49	1.14	2767484	3	Vb	t3401
NCBI	Public	GCA_037021285.1	PRJNA1054793	SAMN38933855	338	China	China	2017	Human	blood	57	149206	Contigs	98.41	0.39	2753890	3	Vb	t437
NCBI	Public	GCA_011007235.1	PRJNA575363	SAMN12889270	59	China: Chongqing	China	2013	Chicken	feces from farm	43	143733	Contigs	98.46	0.63	2796694	3	IVa	t437
NCBI	Public	GCA_026865875.1	PRJNA514245	SAMN10080718	59	China: Chongqing	China	2016	Human	Hospital patients	63	127434	Contigs	99.51	0.97	2833645	3	Vb	t437
SRA_paper	Public	ERR1227340	PRJEB12470	SAMEA3856122	59	Taiwan	Taiwan	Unknown	Human	Pus	171	34096	Contigs	99.51	0.22	2783584	3	Vb	t441
NCBI	Public	GCA_015576335.1	PRJNA514245	SAMEA4387220	59	unknown	unknown	unknown	Unknown	Unknown	54	120064	Contigs	99.51	1.38	2785759	3	Vb	t437
NCBI	Public	GCA_026865975.1	PRJNA514245	SAMN10080717	59	China: Chongqing	China	2016	Human	Hospital patients	64	112030	Contigs	99.51	1.34	2849115	3	IVa	t437
NCBI	Public	GCA_026863955.1	PRJNA514245	SAMN10080716	59	China: Chongqing	China	2016	Human	Hospital patients	67	101886	Contigs	99.51	1.34	2834576	3	IVa	t437
NCBI	Public	GCA_011007275.1	PRJNA575363	SAMN12889267	59	China: Chongqing	China	2013	Food	milk from farm	42	143733	Contigs	98.46	0.54	2798561	3	IVa	t437
NCBI	Public	GCA_011007255.1	PRJNA575363	SAMN12889268	59	China: Chongqing	China	2013	Food	milk from farm	42	136630	Contigs	98.56	0.54	2766323	3	IVa	t437
NCBI	Public	GCA_011007265.1	PRJNA575363	SAMN12889269	59	China: Chongqing	China	2013	Pig	nasal swab from farm	41	136402	Contigs	98.56	0.54	2762086	3	IVa	t437
NCBI	Public	GCA_027027645.1	PRJNA514245	SAMN28593407	59	Denmark:Copenhagen	Denmark	2019	Human	Perineum	66	96871	Contigs	99.51	0.84	2864849	3	IVg	t437
NCBI	Public	GCA_027033885.1	PRJNA514245	SAMN28593377	59	Denmark:Copenhagen	Denmark	2019	Human	Skin and toft tissue infection	69	102727	Contigs	99.51	1.4	2871105	3	IVg	t437
NCBI	Public	GCA_027027605.1	PRJNA514245	SAMN28593406	59	Denmark:Copenhagen	Denmark	2019	Human	Nasal cavity	68	89144	Contigs	99.51	0.81	2841344	3	IVg	t437
NCBI	Public	GCA_026976815.1	PRJNA514245	SAMN28614821	59	Denmark:Copenhagen	Denmark	2020	Human	Pharynx	62	120013	Contigs	99.51	1.06	2783856	3	IVg	t437
NCBI	Public	GCA_026976915.1	PRJNA514245	SAMN28614825	59	Denmark:Copenhagen	Denmark	2020	Human	Pharynx	92	68436	Contigs	99.51	0.97	2760780	3	IVg	t437
NCBI	Public	GCA_037020885.1	PRJNA1054793	SAMN38933875	338	China	China	2020	Human	blood	60	147747	Contigs	98.66	0.54	2819196	3	Vb	t3401
NCBI	Public	GCA_027091945.1	PRJNA514245	SAMN28593591	59	Denmark:Copenhagen	Denmark	2019	Human	Nasal cavity	61	120013	Contigs	99.51	0.78	2785404	3	IVg	t437
NCBI	Public	GCA_026976975.1	PRJNA514245	SAMN28614829	59	Denmark:Copenhagen	Denmark	2020	Human	Nasal cavity	59	105870	Contigs	99.51	0.78	2737359	3	IVg	t437
NCBI	Public	GCA_026441955.1	PRJNA514245	SAMN30335511	59	Denmark:Copenhagen	Denmark	2018	Human	skin and soft tissue infection	55	120013	Contigs	99.51	0.97	2786404	3	IVg	t437
NCBI	Public	GCA_037021205.1	PRJNA1054793	SAMN38933858	338	China	China	2018	Human	blood	54	149298	Contigs	98.71	0.39	2811069	3	Vb	t437
NCBI	Public	GCA_026432495.1	PRJNA514245	SAMN30335078	59	Denmark:Copenhagen	Denmark	2017	Human	skin and soft tissue infection	88	86810	Contigs	99.51	0.8	2853413	3	Vb	t437
NCBI	Public	GCA_026971915.1	PRJNA514245	SAMN28615160	338	Denmark:Copenhagen	Denmark	2020	Human	Pharynx	64	108969	Contigs	99.51	1.34	2820307	3	Vb	t3595
NCBI	Public	GCA_027020045.1	PRJNA514245	SAMN28614791	338	Denmark:Copenhagen	Denmark	2020	Human	Skin and toft tissue infection	70	102667	Contigs	99.51	0.78	2814565	3	Vb	t441
SRA_paper	Public	ERR1227344	PRJEB12470	SAMEA3856126	59	Taiwan	Taiwan	Unknown	Human	Unknown	155	35577	Contigs	99.51	0.22	2761685	3	Vb	t441
NCBI	Public	GCA_016829595.1	PRJNA695114	SAMN17620702	59	Taiwan	Taiwan	unknown	Human	PUS	74	147861	Contigs	99.51	0.22	2830540	3	Vb	t437
NCBI	Public	GCA_003423625.1	PRJDB5246	SAMD00083679	59	unknown	unknown	unknown	Human	Skin swab	60	116622	Contigs	98.71	0.73	2772381	3	-	t441
SRA_paper	Public	ERR1227339	PRJEB12470	SAMEA3856121	59	Taiwan	Taiwan	Unknown	Human	Pus	137	36085	Contigs	99.51	0.22	2726841	3	Vb	NA
NCBI	Public	GCA_026438395.1	PRJNA514245	SAMN30334846	338	Denmark:Copenhagen	Denmark	2017	Human	skin and soft tissue infection	54	126388	Contigs	99.51	1.34	2810769	3	Vb	t437
NCBI	Public	GCA_000470845.1	PRJNA167119	SAMN00996491	59	unknown	unknown	unknown	Human	blood	1	2789538	Chrom	98.71	0.39	2789538	3	Vb	t437
Pubmlst	Public	SRR496833	NA	SAMN00993362	59	Taiwan	Taiwan	Unknown	Human	blood	147	102542	Contigs	99.51	0.22	2817717	3	Vb	t437
NCBI	Public	GCA_027024915.1	PRJNA514245	SAMN28592860	338	Denmark:Copenhagen	Denmark	2019	Human	Skin and toft tissue infection	62	127381	Contigs	99.51	0.78	2821105	3	Vb	t441
NCBI	Public	GCA_900250555.1	PRJEB24452	SAMEA104473397	338	Denmark	Denmark	2014	Human	Unknown	44	167348	Contigs	98.57	0.39	2759552	3	Vb	t437
SRA_paper	Public	ERR1227342	PRJEB12470	SAMEA3856124	59	Taiwan	Taiwan	Unknown	Human	Wound	143	34525	Contigs	99.51	0.22	2744497	3	Vb	t437
SRA_paper	Public	ERR1227367	PRJEB12470	SAMEA3856149	59	Taiwan	Taiwan	Unknown	Human	Ear	143	39828	Contigs	99.51	0.22	2776357	3	Vb	t441
NCBI	Public	GCA_026430915.1	PRJNA514245	SAMN30335350	338	Denmark:Copenhagen	Denmark	2018	Human	skin and soft tissue infection	66	127440	Contigs	99.51	0.97	2813081	3	Vb	t3527
NCBI	Public	GCA_037021815.1	PRJNA1054793	SAMN38933829	338	China	China	2011	Human	blood	63	149375	Contigs	98.71	0.54	2796288	3	Vb	t437
NCBI	Public	GCA_026433895.1	PRJNA514245	SAMN30335194	338	Denmark:Copenhagen	Denmark	2018	Human	skin and soft tissue infection	72	80769	Contigs	99.51	1.34	2820264	3	Vb	t3527
SRA_paper	Public	ERR1227385	PRJEB12470	SAMEA3856167	59	Taiwan	Taiwan	Unknown	Human	Wound/Pus	73	108958	Contigs	99.28	0.22	2893700	3	Vb	t437
NCBI	Public	GCA_026442855.1	PRJNA514245	SAMN30335603	338	Denmark:Copenhagen	Denmark	2018	Human	skin and soft tissue infection	83	74016	Contigs	99.51	1.34	2812090	3	Vb	t437
NCBI	Public	GCA_026423675.1	PRJNA514245	SAMN30335555	59	Denmark:Copenhagen	Denmark	2018	Human	skin and soft tissue infection	184	29988	Contigs	99.51	0.89	2804572	3	Vb	t437
NCBI	Public	GCA_027968785.1	PRJNA514245	SAMN30142500	59-like	Denmark:Copenhagen	Denmark	2018	Human	skin and soft tissue infection	74	126861	Contigs	99.51	0.69	2848598	3	Vb	t3527
NCBI	Public	GCA_026970955.1	PRJNA514245	SAMN28615041	59	Denmark:Copenhagen	Denmark	2020	Human	Skin and toft tissue infection	84	94184	Contigs	99.51	0.97	2815204	3	Vb	t437
NCBI	Public	GCA_027968525.1	PRJNA514245	SAMN30142412	59	Denmark:Copenhagen	Denmark	2018	Human	skin and soft tissue infection	132	48199	Contigs	99.51	0.29	2846205	3	Vb	t437
NCBI	Public	GCA_900250875.1	PRJEB24452	SAMEA104473425	59	Denmark	Denmark	2014	Human	Unknown	55	168816	Contigs	98.64	0.45	2825077	3	Vb	t437
NCBI	Public	GCA_027093755.1	PRJNA514245	SAMN28593181	59	Denmark:Copenhagen	Denmark	2019	Human	Nasal cavity	65	127418	Contigs	99.51	1.34	2825877	3	Vb	t437
NCBI	Public	GCA_026981915.1	PRJNA514245	SAMN28614781	59	Denmark:Copenhagen	Denmark	2020	Human	Skin and toft tissue infection	73	126304	Contigs	99.51	0.22	2816575	3	Vb	t437
NCBI	Public	GCA_026435895.1	PRJNA514245	SAMN30335572	59	Denmark:Copenhagen	Denmark	2018	Human	skin and soft tissue infection	69	119975	Contigs	99.51	1.34	2785992	3	Vb	t437
NCBI	Public	GCA_037021185.1	PRJNA1054793	SAMN38933860	59	China	China	2018	Human	blood	67	153953	Contigs	98.41	0.73	2841132	3	Vb	t437
NCBI	Public	GCA_026433435.1	PRJNA514245	SAMN30335008	59	Denmark:Copenhagen	Denmark	2017	Human	skin and soft tissue infection	70	92206	Contigs	99.51	0.78	2815940	3	Vb	t3590
NCBI	Public	GCA_026439715.1	PRJNA514245	SAMN30335141	59	Denmark:Copenhagen	Denmark	2017	Human	skin and soft tissue infection	69	120076	Contigs	99.51	1.34	2820012	3	Vb	t3590
NCBI	Public	GCA_027027745.1	PRJNA514245	SAMN28593410	59	Denmark:Copenhagen	Denmark	2019	Human	Skin and toft tissue infection	58	126409	Contigs	99.51	0.78	2819057	3	Vb	t3590
NCBI	Public	GCA_044899545.1	PRJNA779117	SAMN23012679	59	China	China	2018	Human	blood	58	150344	Contigs	98.69	0.39	2738113	3	-	t441
SRA_paper	Public	ERR1227323	PRJEB12470	SAMEA3856105	59	UK	UK	Unknown	Human	Skin infection	232	21899	Contigs	99.51	0.41	2697379	3	-	t441
NCBI	Public	GCA_026974615.1	PRJNA514245	SAMN28615331	59	Denmark:Copenhagen	Denmark	2020	Human	Skin and toft tissue infection	113	59986	Contigs	99.51	1.34	2854990	3	Vb	t437
NCBI	Public	GCA_027091415.1	PRJNA514245	SAMN28593542	59	Denmark:Copenhagen	Denmark	2019	Human	Skin and toft tissue infection	82	102483	Contigs	99.51	0.78	2847529	3	Vb	t437
NCBI	Public	GCA_026432475.1	PRJNA514245	SAMN30335077	59	Denmark:Copenhagen	Denmark	2017	Human	skin and soft tissue infection	97	80394	Contigs	99.43	1.34	2858421	3	Vb	t437
NCBI	Public	GCA_027968105.1	PRJNA514245	SAMN30142392	59	Denmark:Copenhagen	Denmark	2017	Human	Homo sapiens	206	29298	Contigs	99.32	1.4	2845205	3	Vb	t437
NCBI	Public	GCA_027963625.1	PRJNA514245	SAMN30142361	59	Denmark:Copenhagen	Denmark	2017	Human	Homo sapiens	200	28525	Contigs	99.43	0.55	2838694	3	Vb	t437
NCBI	Public	GCA_027968085.1	PRJNA514245	SAMN30142393	59	Denmark:Copenhagen	Denmark	2017	Human	Homo sapiens	103	79652	Contigs	99.43	1.38	2854129	3	Vb	t437
NCBI	Public	GCA_037021165.1	PRJNA1054793	SAMN38933861	59	China	China	2018	Human	blood	66	150344	Contigs	98.71	0.54	2796652	3	Vb	t437
NCBI	Public	GCA_027073015.1	PRJNA514245	SAMN28593031	59	Denmark:Copenhagen	Denmark	2019	Human	Skin and toft tissue infection	82	101401	Contigs	99.51	0.83	2849688	3	Vb	t437
NCBI	Public	GCA_027093695.1	PRJNA514245	SAMN28593179	59	Denmark:Copenhagen	Denmark	2019	Human	Pharynx	78	101586	Contigs	99.51	1.11	2859734	3	Vb	t437
NCBI	Public	GCA_028159605.1	PRJNA514245	SAMN30335073	59	Denmark:Copenhagen	Denmark	2017	Human	skin and soft tissue infection	71	126392	Contigs	99.51	0.97	2858834	3	Vb	t16365
NCBI	Public	GCA_900251615.1	PRJEB24452	SAMEA104473500	59	Denmark	Denmark	2014	Human	Unknown	56	147460	Contigs	98.59	0.54	2807967	3	Vb	t437
NCBI	Public	GCA_027967205.1	PRJNA514245	SAMN30142233	59	Denmark:Copenhagen	Denmark	2017	Human	skin and soft tissue infection	68	126718	Contigs	99.51	1.34	2852195	3	Vb	t441
NCBI	Public	GCA_900250805.1	PRJEB24452	SAMEA104473422	59	Denmark	Denmark	2014	Human	Unknown	54	158321	Contigs	98.31	0.54	2788568	3	Vb	t437
NCBI	Public	GCA_026974955.1	PRJNA514245	SAMN28614985	59	Denmark:Copenhagen	Denmark	2020	Human	Skin and toft tissue infection	91	79642	Contigs	99.51	1.34	2847147	3	Vb	t437
NCBI	Public	GCA_037021015.1	PRJNA1054793	SAMN38933869	59	China	China	2019	Human	blood	58	154424	Contigs	98.71	0.73	2791224	3	Vb	t437
NCBI	Public	GCA_021479095.1	PRJNA633996	SAMN15184465	338	unknown	unknown	2012	food	food	46	127745	Contigs	99.51	0.22	2816171	3	Vb	t437
NCBI	Public	GCA_021479145.1	PRJNA633996	SAMN15184464	338	unknown	unknown	2012	food	food	46	127654	Contigs	99.51	0.22	2814430	3	Vb	t437
NCBI	Public	GCA_037020765.1	PRJNA1054793	SAMN38933881	59	China	China	2018	Human	blood	64	147555	Contigs	98.59	0.39	2805664	3	Vb	t437
NCBI	Public	GCA_037021245.1	PRJNA1054793	SAMN38933856	59	China	China	2018	Human	blood	65	147555	Contigs	98.59	0.58	2805627	3	Vb	t437
NCBI	Public	GCA_026429435.1	PRJNA514245	SAMN30334751	59	Denmark:Copenhagen	Denmark	2017	Human	Homo sapiens	81	75850	Contigs	99.51	1.34	2850583	3	Vb	t437
NCBI	Public	GCA_027965665.1	PRJNA514245	SAMN30142175	59	Denmark:Copenhagen	Denmark	2017	Human	skin and soft tissue infection	97	75850	Contigs	99.51	0.78	2844328	3	Vb	t437
NCBI	Public	GCA_026440695.1	PRJNA514245	SAMN30335265	59	Denmark:Copenhagen	Denmark	2018	Human	Homo sapiens	91	98015	Contigs	99.51	1.06	2846011	3	Vb	t437
NCBI	Public	GCA_027057355.1	PRJNA514245	SAMN28592873	59	Denmark:Copenhagen	Denmark	2019	Human	Nasal cavity	75	111753	Contigs	99.51	0.78	2854375	3	Vb	t437
NCBI	Public	GCA_027033915.1	PRJNA514245	SAMN28593376	59	Denmark:Copenhagen	Denmark	2019	Human	Homo sapiens	67	102404	Contigs	99.51	0.5	2855631	3	Vb	t437
NCBI	Public	GCA_037021005.1	PRJNA1054793	SAMN38933868	59	China	China	2019	Human	blood	62	152338	Contigs	98.71	0.73	2820386	3	Vb	t437
NCBI	Public	GCA_037021365.1	PRJNA1054793	SAMN38933853	59	China	China	2017	Human	blood	54	159214	Contigs	98.71	0.73	2781965	3	Vb	t437
NCBI	Public	GCA_027093635.1	PRJNA514245	SAMN28593175	59	Denmark:Copenhagen	Denmark	2019	Human	Skin and toft tissue infection	68	126247	Contigs	99.51	0.97	2858226	3	Vb	t437
NCBI	Public	GCA_027547765.1	PRJNA514245	SAMEA1572522	338	unknown	unknown	2012	Unknown	Unknown	62	118483	Contigs	99.51	1.34	2864398	3	Vb	t437
NCBI	Public	GCA_028167345.1	PRJNA514245	SAMN30335062	59	Denmark:Copenhagen	Denmark	2017	Human	skin and soft tissue infection	69	126406	Contigs	99.51	0.78	2773523	3	Vb	t437
NCBI	Public	GCA_037020745.1	PRJNA1054793	SAMN38933882	59	China	China	2019	Human	blood	55	154431	Contigs	98.71	0.73	2790803	3	Vb	t437
NCBI	Public	GCA_037021145.1	PRJNA1054793	SAMN38933863	59	China	China	2019	Human	blood	57	154431	Contigs	98.71	0.54	2790985	3	Vb	t437
NCBI	Public	GCA_900251625.1	PRJEB24452	SAMEA104473509	59	Denmark	Denmark	2014	Human	Unknown	48	140450	Contigs	98.63	0.55	2838329	3	Vb	t437
NCBI	Public	GCA_026434795.1	PRJNA514245	SAMN30335485	59	Denmark:Copenhagen	Denmark	2018	Human	skin and soft tissue infection	89	79804	Contigs	99.51	1.34	2817477	3	Vb	t437
NCBI	Public	GCA_026438995.1	PRJNA514245	SAMN30334767	59	Denmark:Copenhagen	Denmark	2017	Human	skin and soft tissue infection	156	37264	Contigs	99.51	0.78	2820602	3	Vb	t437
NCBI	Public	GCA_026429415.1	PRJNA514245	SAMN30334949	59	Denmark:Copenhagen	Denmark	2017	Human	skin and soft tissue infection	71	102487	Contigs	99.51	0.78	2856371	3	Vb	t437
NCBI	Public	GCA_900250615.1	PRJEB24452	SAMEA104473410	59	Denmark	Denmark	2014	Human	Unknown	52	149023	Contigs	98.71	0.54	2756168	3	IVa	t437
NCBI	Public	GCA_026972015.1	PRJNA514245	SAMN28615164	59	Denmark:Copenhagen	Denmark	2020	Human	Skin and toft tissue infection	74	108759	Contigs	99.51	1.39	2847760	3	IVa	t437
NCBI	Public	GCA_027967725.1	PRJNA514245	SAMN30142302	59	Denmark:Copenhagen	Denmark	2017	Human	Homo sapiens	65	86950	Contigs	99.23	1.16	2758460	3	IVa	t437
NCBI	Public	GCA_026972915.1	PRJNA514245	SAMN28615231	59	Denmark:Copenhagen	Denmark	2020	Human	Pharynx	75	79630	Contigs	99.51	0.22	2796350	3	IVa	t437
NCBI	Public	GCA_026972935.1	PRJNA514245	SAMN28615229	59	Denmark:Copenhagen	Denmark	2020	Human	Nasal cavity	71	102483	Contigs	99.51	0.5	2790156	3	IVa	t437
NCBI	Public	GCA_026972895.1	PRJNA514245	SAMN28615230	59	Denmark:Copenhagen	Denmark	2020	Human	Pharynx	75	67615	Contigs	99.51	1.34	2774785	3	IVa	t437
NCBI	Public	GCA_027020285.1	PRJNA514245	SAMN28614799	59	Denmark:Copenhagen	Denmark	2019	Human	Homo sapiens	50	143862	Contigs	99.51	0.97	2771976	3	IVa	t437
NCBI	Public	GCA_026970735.1	PRJNA514245	SAMN28615012	59	Denmark:Copenhagen	Denmark	2020	Human	Skin and toft tissue infection	59	123602	Contigs	99.51	0.78	2765940	3	IVa	t437
NCBI	Public	GCA_027064685.1	PRJNA514245	SAMN28592783	59	Denmark:Copenhagen	Denmark	2020	Human	Nasal cavity	49	145668	Contigs	99.51	1.34	2792722	3	IVa	t437
NCBI	Public	GCA_026429015.1	PRJNA514245	SAMN30335218	59	Denmark:Copenhagen	Denmark	2018	Human	skin and soft tissue infection	112	51125	Contigs	99.51	0.49	2763611	3	IVa	t437
NCBI	Public	GCA_026441805.1	PRJNA514245	SAMN30335380	59	Denmark:Copenhagen	Denmark	2018	Human	Homo sapiens	91	102874	Contigs	99.51	0.97	2906874	3	IVa	t437
NCBI	Public	GCA_037021385.1	PRJNA1054793	SAMN38933850	59	China	China	2017	Human	blood	55	153804	Contigs	98.71	0.54	2768380	3	IVa	t437
NCBI	Public	GCA_037020825.1	PRJNA1054793	SAMN38933876	59	China	China	2020	Human	blood	63	109337	Contigs	98.71	0.54	2805128	3	IVa	t437
NCBI	Public	GCA_026441595.1	PRJNA514245	SAMN30335362	59	Denmark:Copenhagen	Denmark	2018	Human	Homo sapiens	65	108865	Contigs	99.51	0.78	2758753	3	IVa	t437
NCBI	Public	GCA_037021305.1	PRJNA1054793	SAMN38933851	59	China	China	2017	Human	blood	54	153804	Contigs	98.12	0.54	2768559	3	IVa	t437
NCBI	Public	GCA_026442355.1	PRJNA514245	SAMN30335530	59	Denmark:Copenhagen	Denmark	2018	Human	Homo sapiens	57	127498	Contigs	99.51	1.34	2833364	3	IVa	t437
NCBI	Public	GCA_037021345.1	PRJNA1054793	SAMN38933852	59	China	China	2017	Human	blood	59	147555	Contigs	98.71	0.54	2768098	3	IVa	t437
NCBI	Public	GCA_026535505.1	PRJNA514245	SAMN30335349	59	Denmark:Copenhagen	Denmark	2018	Human	Homo sapiens	60	126392	Contigs	99.51	1.34	2792709	3	IVa	t437
NCBI	Public	GCA_037021465.1	PRJNA1054793	SAMN38933845	59	China	China	2016	Human	blood	54	153803	Contigs	98.71	0.54	2768466	3	IVa	t437
NCBI	Public	GCA_037021405.1	PRJNA1054793	SAMN38933849	59	China	China	2017	Human	blood	59	149106	Contigs	98.71	0.54	2768538	3	IVa	t437
NCBI	Public	GCA_037021425.1	PRJNA1054793	SAMN38933848	59	China	China	2017	Human	blood	58	149106	Contigs	98.71	0.54	2768692	3	IVa	t437
NCBI	Public	GCA_026990005.1	PRJNA514245	SAMN28615317	59	Denmark:Copenhagen	Denmark	2020	Human	Perineum	72	95034	Contigs	99.51	0.78	2806599	3	IVa	t437
NCBI	Public	GCA_027086905.1	PRJNA514245	SAMN28593283	59	Denmark:Copenhagen	Denmark	2019	Human	Skin and toft tissue infection	72	120090	Contigs	99.51	1.34	2800795	3	IVa	t437
NCBI	Public	GCA_027092955.1	PRJNA514245	SAMN28593150	59	Denmark:Copenhagen	Denmark	2019	Human	Skin and toft tissue infection	63	109429	Contigs	99.51	1.34	2835333	3	IVa	t3523
NCBI	Public	GCA_026975815.1	PRJNA514245	SAMN28615093	59	Denmark:Copenhagen	Denmark	2020	Human	Pharynx	137	37596	Contigs	99.51	0.41	2716200	3	IVa	t3523
NCBI	Public	GCA_027025135.1	PRJNA514245	SAMN28592864	59	Denmark:Copenhagen	Denmark	2019	Human	Skin and toft tissue infection	66	102455	Contigs	99.51	0.78	2811903	3	IVa	t3523
NCBI	Public	GCA_027092915.1	PRJNA514245	SAMN28593148	59	Denmark:Copenhagen	Denmark	2019	Human	Pharynx	65	108898	Contigs	99.51	1.34	2813389	3	IVa	t437
NCBI	Public	GCA_027092935.1	PRJNA514245	SAMN28593149	59	Denmark:Copenhagen	Denmark	2019	Human	Pharynx	91	70978	Contigs	99.51	1.39	2785385	3	IVa	t437
NCBI	Public	GCA_027070885.1	PRJNA514245	SAMN28592969	59	Denmark:Copenhagen	Denmark	2019	Human	Skin and toft tissue infection	61	111737	Contigs	99.51	1.34	2813310	3	IVa	t437
NCBI	Public	GCA_026423575.1	PRJNA514245	SAMN30335551	59	Denmark:Copenhagen	Denmark	2018	Human	skin and soft tissue infection	85	74015	Contigs	99.51	1.34	2855978	3	IVa	t437
NCBI	Public	GCA_027091395.1	PRJNA514245	SAMN28593541	59	Denmark:Copenhagen	Denmark	2019	Human	Pharynx	101	60488	Contigs	99.51	0.97	2876928	3	IVa	t437
NCBI	Public	GCA_026429635.1	PRJNA514245	SAMN30334985	2591	Denmark:Copenhagen	Denmark	2017	Human	Homo sapiens	48	129087	Contigs	99.51	1.34	2865582	1	IVa	t163
NCBI	Public	GCA_037019755.1	PRJNA1054793	SAMN38933931	59	China	China	2016	Human	blood	63	154188	Contigs	98.41	0.54	2780987	3	IVa	t437
NCBI	Public	GCA_026535485.1	PRJNA514245	SAMN30334950	2591	Denmark:Copenhagen	Denmark	2017	Human	skin and soft tissue infection	50	153435	Contigs	99.51	0.78	2855883	1	IVa	t163
NCBI	Public	GCA_026429615.1	PRJNA514245	SAMN30334986	2591	Denmark:Copenhagen	Denmark	2017	Human	Homo sapiens	59	118743	Contigs	99.51	1.34	2836446	1	IVa	t163
NCBI	Public	GCA_018147065.1	PRJNA514245	SAMEA6658100	375	Denmark	Denmark	2018	Human	Swab leg	83	100616	Contigs	99.37	0.97	2747000	1	-	t172
NCBI	Public	GCA_028800125.1	PRJNA514245	SAMN18035326	59	Denmark:Copenhagen	Denmark	2013	Human	nose	44	153554	Contigs	99.51	0.78	2789266	1	IVa	t976
NCBI	Public	GCA_032028605.1	PRJNA514245	SAMN36316954	59	Denmark:Copenhagen	Denmark	2010	Human	skin and soft tissue infection	64	118761	Contigs	99.51	0.78	2808240	1	IVa	t976
NCBI	Public	GCA_032034655.1	PRJNA514245	SAMN36316769	59	Denmark:Copenhagen	Denmark	2015	Human	screening	57	114226	Contigs	99.51	0.78	2809448	1	IVa	t976
NCBI	Public	GCA_037021065.1	PRJNA1054793	SAMN38933866	59	China	China	2019	Human	blood	52	168134	Contigs	98.71	0.54	2767413	3	IVa	t437
NCBI	Public	GCA_037021265.1	PRJNA1054793	SAMN38933857	59	China	China	2018	Human	blood	56	127828	Contigs	98.12	0.54	2769471	3	IVa	t437
NCBI	Public	GCA_037020945.1	PRJNA1054793	SAMN38933871	59	China	China	2020	Human	blood	59	147719	Contigs	98.68	0.54	2811378	3	IVa	t437
NCBI	Public	GCA_026591195.1	PRJNA514245	SAMN30355718	59	Denmark:Copenhagen	Denmark	2018	Human	blood	66	126358	Contigs	99.51	1.34	2803272	1	-	t216
NCBI	Public	GCA_037021225.1	PRJNA1054793	SAMN38933859	59	China	China	2018	Human	blood	69	132840	Contigs	98.69	0.54	2773421	3	IVa	t437
NCBI	Public	GCA_030246605.1	PRJNA977865	SAMN35537977	59	Denmark: Aarhus	Denmark	2019	Human	blood	62	149980	Contigs	97.85	0.39	2776723	1	-	t216
NCBI	Public	GCA_032031455.1	PRJNA514245	SAMN36316912	1224	Denmark:Copenhagen	Denmark	2018	Human	screening	44	102619	Contigs	99.51	1.34	2767184	2	IVa	t13326
NCBI	Public	GCA_033220195.1	PRJNA514245	SAMN36317004	1224	Denmark:Copenhagen	Denmark	2021	Human	screening	51	108029	Contigs	99.51	0.97	2761214	2	IVa	t13326
NCBI	Public	GCA_027022675.1	PRJNA514245	SAMN28614851	1224	Denmark:Copenhagen	Denmark	2020	Human	Pharynx	69	79668	Contigs	99.51	0.69	2755894	2	IVa	t13326
NCBI	Public	GCA_032034155.1	PRJNA514245	SAMN36316865	1224	Denmark:Copenhagen	Denmark	2017	Human	screening	107	47543	Contigs	99.51	0.22	2723270	2	IVa	t13326
NCBI	Public	GCA_032030655.1	PRJNA514245	SAMN36316823	1224	Denmark:Copenhagen	Denmark	2016	Human	clinical	45	127378	Contigs	99.51	1.34	2762984	2	IVa	t13326
NCBI	Public	GCA_026586875.1	PRJNA514245	SAMN30355750	59	Denmark:Copenhagen	Denmark	2018	Human	blood	78	127486	Contigs	99.32	0.78	2758481	2	-	t216
NCBI	Public	GCA_032910865.1	PRJNA977865	SAMN37573425	59	Denmark: Aarhus	Denmark	2019	Human	blood	77	153797	Contigs	99.32	0.22	2754152	2	-	t216
NCBI	Public	GCA_037021635.1	PRJNA1054793	SAMN38933835	59	China	China	2015	Human	blood	57	153181	Contigs	98.51	0.54	2767686	3	IVa	t3592
NCBI	Public	GCA_037021715.1	PRJNA1054793	SAMN38933837	59	China	China	2015	Human	blood	68	153084	Contigs	98.57	0.54	2759901	3	IVa	t3592
NCBI	Public	GCA_037021125.1	PRJNA1054793	SAMN38933864	59	China	China	2019	Human	blood	73	132840	Contigs	98.71	0.39	2757222	3	IVa	t3592
NCBI	Public	GCA_015612385.2	PRJNA514245	SAMEA24681418	59	Denmark	Denmark	2015	Human	Homo sapiens	130	41220	Contigs	99.19	0.22	2679238	2	-	t216
NCBI	Public	GCA_026436095.1	PRJNA514245	SAMN30335581	59	Denmark:Copenhagen	Denmark	2018	Human	Homo sapiens	50	148819	Contigs	99.51	0.69	2779138	2	V*	t316
NCBI	Public	GCA_027020825.1	PRJNA514245	SAMN28614614	59	Denmark:Copenhagen	Denmark	2019	Human	Nasal cavity	55	109089	Contigs	99.51	1.06	2806472	2	V*	t543
NCBI	Public	GCA_027020625.1	PRJNA514245	SAMN28614807	59	Denmark:Copenhagen	Denmark	2020	Human	Perineum	49	136334	Contigs	99.51	1.76	2853596	2	V*	t316
NCBI	Public	GCA_027091035.1	PRJNA514245	SAMN28593527	59	Denmark:Copenhagen	Denmark	2019	Human	Skin and toft tissue infection	149	37377	Contigs	99.51	0.22	2763147	2	V*	t316
NCBI	Public	GCA_018150255.1	PRJNA514245	SAMEA6657907	59-like	Denmark	Denmark	2018	Human	Swab wound	153	40220	Contigs	99.51	0.78	2750870	2	-	t216
NCBI	Public	GCA_018150315.1	PRJNA514245	SAMEA6657904	59-like	Denmark	Denmark	2018	Human	Swab wound	74	77490	Contigs	99.51	1.34	2793867	2	-	t216
NCBI	Public	GCA_018165095.1	PRJNA514245	SAMEA6656614	59-like	Denmark	Denmark	2018	Human	Swab wound	68	106752	Contigs	99.37	0.78	2788464	2	-	t5845
NCBI	Public	GCA_026604955.1	PRJNA514245	SAMN30356047	59	Denmark:Copenhagen	Denmark	2018	Human	blood	62	98007	Contigs	99.51	1.34	2711808	2	-	t4911;t5845
NCBI	Public	GCA_032908705.1	PRJNA977865	SAMN37573531	59	Denmark: Odense	Denmark	2019	Human	blood	62	145527	Contigs	99.51	0.22	2704065	2	-	t216
NCBI	Public	GCA_026592035.1	PRJNA514245	SAMN30355765	59	Denmark:Copenhagen	Denmark	2018	Human	blood	65	101642	Contigs	99.51	0.78	2727850	2	-	t216
NCBI	Public	GCA_037018895.1	PRJNA1054793	SAMN38933974	59	China	China	2019	Human	blood	59	149309	Contigs	98.43	0.54	2722908	3	IVg	t441
NCBI	Public	GCA_030246245.1	PRJNA977865	SAMN35538014	59	Denmark: Aarhus	Denmark	2019	Human	blood	59	149351	Contigs	98.51	0.39	2714746	2	-	t216
NCBI	Public	GCA_030245635.1	PRJNA977865	SAMN35538068	59	Denmark: Aarhus	Denmark	2019	Human	blood	55	133938	Contigs	98.26	0.39	2771653	2	-	t316
NCBI	Public	GCA_015611915.2	PRJNA514245	SAMEA24700168	59	Denmark	Denmark	2015	Human	Homo sapiens	38	169740	Contigs	99.47	0.97	2708655	2	-	t5391
NCBI	Public	GCA_044898885.1	PRJNA779117	SAMN23012713	59	China	China	2019	Human	blood	57	134559	Contigs	98.61	0.39	2739708	3	-	t437
NCBI	Public	GCA_018144715.1	PRJNA514245	SAMEA6658202	59	Denmark	Denmark	2018	Human	Swab wound	50	127725	Contigs	99.51	1.34	2723477	2	-	t4303
NCBI	Public	GCA_026592275.1	PRJNA514245	SAMN30356112	59	Denmark:Copenhagen	Denmark	2018	Human	blood	63	102430	Contigs	99.51	0.78	2762211	2	-	t5845
NCBI	Public	GCA_044898905.1	PRJNA779117	SAMN23012712	59	China	China	2019	Human	blood	58	147767	Contigs	98.61	0.39	2739231	3	-	t437
NCBI	Public	GCA_032906265.1	PRJNA977865	SAMN37573600	59	Denmark: Odense	Denmark	2019	Human	blood	54	153713	Contigs	99.51	0.22	2732314	2	-	t316
NCBI	Public	GCA_018167725.1	PRJNA514245	SAMEA6656656	3291	Denmark	Denmark	2018	Human	Swab wound	72	95803	Contigs	99.51	0.41	2745105	2	-	NA
NCBI	Public	GCA_026586565.1	PRJNA514245	SAMN30355989	59	Denmark:Copenhagen	Denmark	2018	Human	blood	48	120056	Contigs	99.51	1.34	2736274	2	-	t437
NCBI	Public	GCA_032909205.1	PRJNA977865	SAMN37573509	59	Denmark: Hvidovre, Copenhagen	Denmark	2019	Human	blood	57	149240	Contigs	99.51	0.22	2700369	2	-	t437
NCBI	Public	GCA_026588075.1	PRJNA514245	SAMN30355788	59	Denmark:Copenhagen	Denmark	2018	Human	blood	54	106605	Contigs	99.51	0.41	2705240	2	-	NA
NCBI	Public	GCA_032910605.1	PRJNA977865	SAMN37573437	59	Denmark: Aarhus	Denmark	2019	Human	blood	58	134907	Contigs	99.51	0.22	2709331	2	-	t4303
NCBI	Public	GCA_026590735.1	PRJNA514245	SAMN30355880	59	Denmark:Copenhagen	Denmark	2018	Human	blood	91	54387	Contigs	99.51	1.34	2667510	2	-	t316
NCBI	Public	GCA_032909785.1	PRJNA977865	SAMN37573478	59	Denmark: Hvidovre, Copenhagen	Denmark	2019	Human	blood	81	86490	Contigs	99.51	0.22	2657475	2	-	t316
NCBI	Public	GCA_018149815.1	PRJNA514245	SAMEA6657957	59	Denmark	Denmark	2018	Human	Tissue crus	68	77528	Contigs	99.51	0.78	2751256	2	-	t216
NCBI	Public	GCA_019893865.1	PRJNA514245	SAMEA6658010	59	Denmark	Denmark	2018	Human	Homo sapiens	67	102621	Contigs	99.51	1.34	2687887	2	-	t3736
NCBI	Public	GCA_026425815.1	PRJNA514245	SAMN30334962	59-like	Denmark:Copenhagen	Denmark	2017	Human	skin and soft tissue infection	62	86850	Contigs	99.51	1.39	2793598	2	V*	t216
NCBI	Public	GCA_027968585.1	PRJNA514245	SAMN30142414	59-like	Denmark:Copenhagen	Denmark	2018	Human	skin and soft tissue infection	76	79662	Contigs	99.51	0.87	2769608	2	V*	t216
NCBI	Public	GCA_027968725.1	PRJNA514245	SAMN30142497	59-like	Denmark:Copenhagen	Denmark	2018	Human	Homo sapiens	48	128063	Contigs	99.51	1.39	2762110	2	V*	t216
NCBI	Public	GCA_026429835.1	PRJNA514245	SAMN30334993	59-like	Denmark:Copenhagen	Denmark	2017	Human	Homo sapiens	55	108731	Contigs	99.51	1.39	2803023	2	V*	t216
NCBI	Public	GCA_027070275.1	PRJNA514245	SAMN28593456	59-like	Denmark:Copenhagen	Denmark	2019	Human	Pharynx	60	120058	Contigs	99.51	1.39	2794580	2	V*	t216
NCBI	Public	GCA_026437295.1	PRJNA514245	SAMN30335435	59	Denmark:Copenhagen	Denmark	2018	Human	Homo sapiens	54	142844	Contigs	99.51	0.27	2823053	2	V*	t7954
NCBI	Public	GCA_027966585.1	PRJNA514245	SAMN30142471	59	Denmark:Copenhagen	Denmark	2018	Human	cervix	55	148931	Contigs	99.51	0.45	2824976	2	V*	t7954
NCBI	Public	GCA_044902405.1	PRJNA779117	SAMN23012641	59	China	China	2017	Human	blood	61	147837	Contigs	98.71	0.39	2714577	3	-	t1751
NCBI	Public	GCA_027030165.1	PRJNA514245	SAMN28593201	59-like	Denmark:Copenhagen	Denmark	2019	Human	Perineum	47	183134	Contigs	99.51	1.39	2799830	2	V*	t3952
NCBI	Public	GCA_027968945.1	PRJNA514245	SAMN30142508	59	Denmark:Copenhagen	Denmark	2018	Human	Homo sapiens	82	80815	Contigs	99.51	1.09	2770616	2	V*	t7954
NCBI	Public	GCA_026433115.1	PRJNA514245	SAMN30335667	59	Denmark:Copenhagen	Denmark	2018	Human	skin and soft tissue infection	270	21444	Contigs	99.49	0.31	2778725	2	V*	t7954
NCBI	Public	GCA_027033035.1	PRJNA514245	SAMN28593355	59	Denmark:Copenhagen	Denmark	2019	Human	Pharynx	53	126124	Contigs	99.51	0.83	2839811	2	V*	t7954
NCBI	Public	GCA_044899605.1	PRJNA779117	SAMN23012678	59	China	China	2018	Human	blood	59	151010	Contigs	98.29	0.39	2729487	3	-	t529
NCBI	Public	GCA_027094335.1	PRJNA514245	SAMN28593252	59	Denmark:Copenhagen	Denmark	2019	Human	Nasal cavity	61	127635	Contigs	99.51	1.39	2858502	2	V*	NA
NCBI	Public	GCA_027056885.1	PRJNA514245	SAMN28592855	59	Denmark:Copenhagen	Denmark	2019	Human	Skin and toft tissue infection	65	120057	Contigs	99.23	0.45	2835085	2	V*	t216
NCBI	Public	GCA_027090655.1	PRJNA514245	SAMN28593432	59	Denmark:Copenhagen	Denmark	2019	Human	Nasal cavity	69	91585	Contigs	99.51	0.55	2862721	2	VI*	t216
NCBI	Public	GCA_032029935.1	PRJNA514245	SAMN36317002	59	Denmark:Copenhagen	Denmark	2021	Human	screening	234	23668	Contigs	99.51	0.97	2830435	2	VI*	t216
NCBI	Public	GCA_032031355.1	PRJNA514245	SAMN36316908	59	Denmark:Copenhagen	Denmark	2018	Human	screening	57	101490	Contigs	99.51	1.39	2844795	2	VI*	t216;t4911
NCBI	Public	GCA_032031395.1	PRJNA514245	SAMN36316909	59	Denmark:Copenhagen	Denmark	2018	Human	screening	61	101624	Contigs	99.51	0.83	2839921	2	VI*	t216
NCBI	Public	GCA_028025115.1	PRJNA514245	SAMN30142225	59	Denmark:Copenhagen	Denmark	2017	Human	skin and soft tissue infection	60	79635	Contigs	99.51	1.34	2843421	2	VI*	t216;t4911
NCBI	Public	GCA_027967685.1	PRJNA514245	SAMN30142301	59	Denmark:Copenhagen	Denmark	2017	Human	Homo sapiens	56	102388	Contigs	99.51	0.78	2815133	2	VI*	t216
NCBI	Public	GCA_026594215.1	PRJNA514245	SAMN30355912	59	Denmark:Copenhagen	Denmark	2018	Human	blood	79	76258	Contigs	99.51	1.16	2708354	2	-	t216
NCBI	Public	GCA_032909645.1	PRJNA977865	SAMN37573486	59	Denmark: Hvidovre, Copenhagen	Denmark	2019	Human	blood	72	133560	Contigs	99.51	0.22	2705311	2	-	t216
NCBI	Public	GCA_027030025.1	PRJNA514245	SAMN28593199	87	Denmark:Copenhagen	Denmark	2019	Human	Perineum	61	79711	Contigs	99.51	0.97	2841170	2	IVa	t216
NCBI	Public	GCA_027030045.1	PRJNA514245	SAMN28593200	87	Denmark:Copenhagen	Denmark	2019	Human	Nasal cavity	55	100753	Contigs	99.51	0.78	2840566	2	IVa	t216
NCBI	Public	GCA_027089245.1	PRJNA514245	SAMN28593327	87	Denmark:Copenhagen	Denmark	2019	Human	Nasal cavity	61	94675	Contigs	99.51	1.34	2844479	2	IVa	t216
NCBI	Public	GCA_027090795.1	PRJNA514245	SAMN28593437	87	Denmark:Copenhagen	Denmark	2019	Human	Pharynx	61	79727	Contigs	99.51	1.06	2843326	2	IVa	t216
NCBI	Public	GCA_027093515.1	PRJNA514245	SAMN28592806	87	Denmark:Copenhagen	Denmark	2018	Human	tracheal aspirate	62	89147	Contigs	99.51	0.41	2816822	2	IVa	t216
NCBI	Public	GCA_027058295.1	PRJNA514245	SAMN28592897	87	Denmark:Copenhagen	Denmark	2019	Human	urine	59	94675	Contigs	99.51	0.78	2840718	2	IVa	t216
NCBI	Public	GCA_044902375.1	PRJNA779117	SAMN23012642	59	China	China	2017	Human	blood	56	147734	Contigs	98.71	0.39	2749020	3	-	t3527
NCBI	Public	GCA_027964825.1	PRJNA514245	SAMN30142627	87	Denmark:Copenhagen	Denmark	2018	Human	skin and soft tissue infection	62	94675	Contigs	99.51	1.34	2849805	2	IVa	t216
NCBI	Public	GCA_027094855.1	PRJNA514245	SAMN28593295	87	Denmark:Copenhagen	Denmark	2019	Human	Nasal cavity	123	45975	Contigs	99.32	0.97	2812829	2	IVa	t216
NCBI	Public	GCA_026426855.1	PRJNA514245	SAMN30335083	87	Denmark:Copenhagen	Denmark	2017	Human	skin and soft tissue infection	57	102751	Contigs	99.51	1.34	2846006	2	IVa	t216
NCBI	Public	GCA_027070925.1	PRJNA514245	SAMN28592970	87	Denmark:Copenhagen	Denmark	2019	Human	tracheal aspirate	66	80258	Contigs	99.51	1.39	2820884	2	IVa	t216
NCBI	Public	GCA_026429715.1	PRJNA514245	SAMN30334987	87	Denmark:Copenhagen	Denmark	2017	Human	respiratory tract	61	94675	Contigs	99.51	1.34	2844966	2	IVa	t216
NCBI	Public	GCA_026426695.1	PRJNA514245	SAMN30335049	87	Denmark:Copenhagen	Denmark	2017	Human	skin and soft tissue infection	55	102429	Contigs	99.51	1.34	2829544	2	IVa	t216
NCBI	Public	GCA_018152855.1	PRJNA514245	SAMEA6657728	59	Denmark	Denmark	2018	Human	Swab wound	46	127399	Contigs	99.51	1.34	2752357	2	-	t2365
NCBI	Public	GCA_037021525.1	PRJNA1054793	SAMN38933840	59	China	China	2016	Human	blood	59	147664	Contigs	98.44	0.73	2828872	3	Vb	t437
NCBI	Public	GCA_037021585.1	PRJNA1054793	SAMN38933841	59	China	China	2016	Human	blood	62	127818	Contigs	98.44	0.73	2829143	3	Vb	t437
NCBI	Public	GCA_026589815.1	PRJNA514245	SAMN30355930	59	Denmark:Copenhagen	Denmark	2018	Human	blood	134	41570	Contigs	99.51	0.22	2693447	2	-	t216
NCBI	Public	GCA_037021605.1	PRJNA1054793	SAMN38933839	59	China	China	2016	Human	blood	63	154011	Contigs	98.71	0.54	2832630	3	Vb	t441
NCBI	Public	GCA_032909545.1	PRJNA977865	SAMN37573490	59	Denmark: Hvidovre, Copenhagen	Denmark	2019	Human	blood	80	79982	Contigs	99.51	0.22	2694443	2	-	t216
NCBI	Public	GCA_027092415.1	PRJNA514245	SAMN28593129	59	Denmark:Copenhagen	Denmark	2019	Human	Skin and toft tissue infection	83	102699	Contigs	99.51	1.34	2856146	2	V*	t316
NCBI	Public	GCA_027962285.1	PRJNA514245	SAMN30142600	59	Denmark:Copenhagen	Denmark	2018	Human	ear	77	94789	Contigs	99.51	0.69	2868362	2	V*	t316
NCBI	Public	GCA_027962765.1	PRJNA514245	SAMN30142344	59	Denmark:Copenhagen	Denmark	2017	Human	skin and soft tissue infection	58	108837	Contigs	99.51	0.41	2819392	2	VII*	t316
NCBI	Public	GCA_027961525.1	PRJNA514245	SAMN30142552	59	Denmark:Copenhagen	Denmark	2018	Human	skin and soft tissue infection	49	108611	Contigs	99.45	1.34	2762361	2	V*	t316
NCBI	Public	GCA_027962425.1	PRJNA514245	SAMN30142607	59	Denmark:Copenhagen	Denmark	2018	Human	Homo sapiens	60	126407	Contigs	99.45	1.06	2757193	2	V*	t316
NCBI	Public	GCA_027019555.1	PRJNA514245	SAMN28615089	59	Denmark:Copenhagen	Denmark	2020	Human	Skin and toft tissue infection	132	39927	Contigs	99.45	0.45	2743256	2	V*	t316
NCBI	Public	GCA_026424715.1	PRJNA514245	SAMN30334919	59	Denmark:Copenhagen	Denmark	2017	Human	skin and soft tissue infection	56	102481	Contigs	99.45	0.78	2857564	2	V*	t316
NCBI	Public	GCA_028434465.1	PRJNA514245	SAMN27577974	59	Finland	Finland	2015	Human	Homo sapiens	48	149838	Contigs	99.51	0.41	2843549	1	IVa	t172
NCBI	Public	GCA_028422385.1	PRJNA514245	SAMN27577981	375	Finland	Finland	2008	Human	Homo sapiens	64	122061	Contigs	99.4	0.69	2786274	1	IVa	t172
NCBI	Public	GCA_028422625.1	PRJNA514245	SAMN27577995	375	Finland	Finland	2008	Human	Homo sapiens	143	40815	Contigs	99.51	0.22	2774381	1	IVa	t172
SRA_paper	Public	ERR1227382	PRJEB12470	SAMEA3856164	338	Taiwan	Taiwan	Unknown	Human	Wound/Pus	48	108943	Contigs	99.51	0.22	2747074	3	Vb	t441
NCBI	Public	GCA_028422445.1	PRJNA514245	SAMN27577958	375	Finland	Finland	2011	Human	Homo sapiens	53	127561	Contigs	99.51	0.22	2789952	1	IVa	t172
SRA_paper	Public	ERR1227357	PRJEB12470	SAMEA3856139	338	Taiwan	Taiwan	Unknown	Human	Fluid	135	35096	Contigs	99.51	0.22	2705297	3	Vb	t441
NCBI	Public	GCA_028422665.1	PRJNA514245	SAMN27577997	375	Finland	Finland	2009	Human	Homo sapiens	98	56443	Contigs	99.51	0.88	2780698	1	IVa	t172
NCBI	Public	GCA_028422765.1	PRJNA514245	SAMN27578009	375	Finland	Finland	2012	Human	Homo sapiens	70	134409	Contigs	99.51	1.34	2801920	1	IVa	t172
NCBI	Public	GCA_028425105.1	PRJNA514245	SAMN27578004	375	Finland	Finland	2011	Human	Homo sapiens	99	49470	Contigs	99.51	0.97	2776123	1	IVa	t172
NCBI	Public	GCA_028422885.1	PRJNA514245	SAMN27578018	375	Finland	Finland	2009	Human	Homo sapiens	52	117922	Contigs	99.51	1.34	2823030	1	IVa	t172
NCBI	Public	GCA_028422805.1	PRJNA514245	SAMN27578014	375	Finland	Finland	2011	Human	Homo sapiens	52	127511	Contigs	99.51	0.78	2777030	1	IVa	t172
NCBI	Public	GCA_028422485.1	PRJNA514245	SAMN27577987	375	Finland	Finland	2007	Human	Homo sapiens	48	167326	Contigs	99.51	0.78	2780046	1	IVa	t172
NCBI	Public	GCA_028422125.1	PRJNA514245	SAMN27577956	375	Finland	Finland	2012	Human	Homo sapiens	68	88034	Contigs	99.51	0.22	2786254	1	IVa	t172
NCBI	Public	GCA_028425045.1	PRJNA514245	SAMN27577971	375	Finland	Finland	2014	Human	Homo sapiens	75	128440	Contigs	99.51	0.22	2827524	1	IVa	t172
NCBI	Public	GCA_028425605.1	PRJNA514245	SAMN27578011	375	Finland	Finland	2012	Human	Homo sapiens	72	110437	Contigs	99.51	1.34	2847606	1	IVn	t172
NCBI	Public	GCA_028421805.1	PRJNA514245	SAMN27577969	375	Finland	Finland	2013	Human	Homo sapiens	133	44050	Contigs	99.51	0.22	2746917	1	IVa	t172
NCBI	Public	GCA_028434425.1	PRJNA514245	SAMN27577955	375	Finland	Finland	2007	Human	Homo sapiens	59	119810	Contigs	99.51	1.34	2769416	1	IVa	t172
NCBI	Public	GCA_028422565.1	PRJNA514245	SAMN27577992	375	Finland	Finland	2008	Human	Homo sapiens	52	122559	Contigs	99.28	0.41	2795209	1	IVa	t172
NCBI	Public	GCA_028425185.1	PRJNA514245	SAMN27577960	375	Finland	Finland	2011	Human	Homo sapiens	42	153598	Contigs	99.51	1.34	2789256	1	IVa	t172
NCBI	Public	GCA_028421745.1	PRJNA514245	SAMN27577996	375	Finland	Finland	2009	Human	Homo sapiens	73	114406	Contigs	99.51	0.22	2823027	1	IVa	t172
NCBI	Public	GCA_028434545.1	PRJNA514245	SAMN27577994	375	Finland	Finland	2008	Human	Homo sapiens	54	153587	Contigs	99.51	1.34	2792586	1	IVa	t172
NCBI	Public	GCA_028425085.1	PRJNA514245	SAMN27578002	375	Finland	Finland	2009	Human	Homo sapiens	72	122024	Contigs	99.19	1.02	2855811	1	IVa	t172
NCBI	Public	GCA_028422305.1	PRJNA514245	SAMN27577977	375	Finland	Finland	2009	Human	Homo sapiens	152	38117	Contigs	99.51	0.78	2771171	1	IVa	t172
NCBI	Public	GCA_028422405.1	PRJNA514245	SAMN27577982	375	Finland	Finland	2008	Human	Homo sapiens	66	77930	Contigs	99.51	0.22	2778203	1	IVa	t172
NCBI	Public	GCA_028422685.1	PRJNA514245	SAMN27578000	375	Finland	Finland	2009	Human	Homo sapiens	121	47094	Contigs	99.51	0.22	2775229	1	IVa	t172
NCBI	Public	GCA_028422725.1	PRJNA514245	SAMN27577999	375	Finland	Finland	2010	Human	Homo sapiens	105	61979	Contigs	99.51	0.22	2820281	1	IVa	t172
NCBI	Public	GCA_028425585.1	PRJNA514245	SAMN27578008	375	Finland	Finland	2010	Human	Homo sapiens	45	177616	Contigs	99.51	0.22	2827953	1	IVa	t172
NCBI	Public	GCA_028422865.1	PRJNA514245	SAMN27577962	375	Finland	Finland	2010	Human	Homo sapiens	46	129152	Contigs	99.51	1.34	2864603	1	IVa	t172
NCBI	Public	GCA_028422825.1	PRJNA514245	SAMN27578015	375	Finland	Finland	2011	Human	Homo sapiens	78	81969	Contigs	99.51	0.41	2828241	1	IVa	t172
NCBI	Public	GCA_028434445.1	PRJNA514245	SAMN27577970	375	Finland	Finland	2013	Human	Homo sapiens	57	153586	Contigs	99.51	0.97	2849794	1	IVa	t172
NCBI	Public	GCA_028425685.1	PRJNA514245	SAMN27577963	375	Finland	Finland	2012	Human	Homo sapiens	139	44047	Contigs	99.51	0.78	2822197	1	IVa	t172
NCBI	Public	GCA_028425705.1	PRJNA514245	SAMN27577964	375	Finland	Finland	2012	Human	Homo sapiens	58	129460	Contigs	99.51	0.22	2825335	1	IVa	t172
NCBI	Public	GCA_028425665.1	PRJNA514245	SAMN27578017	375	Finland	Finland	2010	Human	Homo sapiens	69	92401	Contigs	99.51	0.41	2834287	1	IVa	t172
NCBI	Public	GCA_027465025.1	PRJNA514245	SAMEA3919872	338	unknown	unknown	unknown	Unknown	Unknown	56	127384	Contigs	99.51	1.34	2796954	3	Vb	t437
NCBI	Public	GCA_028422845.1	PRJNA514245	SAMN27577961	375	Finland	Finland	2010	Human	Homo sapiens	175	38874	Contigs	99.51	0.5	2844273	1	IVa	t172
NCBI	Public	GCA_028425645.1	PRJNA514245	SAMN27578016	375	Finland	Finland	2009	Human	Homo sapiens	229	24551	Contigs	99.51	0.48	2751401	1	IVa	t172
NCBI	Public	GCA_028434485.1	PRJNA514245	SAMN27577986	375	Finland	Finland	2009	Human	Homo sapiens	100	46543	Contigs	99.51	0.78	2790849	1	IVa	t172
NCBI	Public	GCA_028422245.1	PRJNA514245	SAMN27577973	375	Finland	Finland	2015	Human	Homo sapiens	191	28469	Contigs	99.51	0.22	2766063	1	IVa	t172
NCBI	Public	GCA_028425625.1	PRJNA514245	SAMN27578012	375	Finland	Finland	2012	Human	Homo sapiens	47	153682	Contigs	99.51	1.34	2815921	1	IVa	t172
NCBI	Public	GCA_028422465.1	PRJNA514245	SAMN27577983	375	Finland	Finland	2008	Human	Homo sapiens	49	134108	Contigs	99.51	0.41	2807310	1	IVa	t172
NCBI	Public	GCA_028422595.1	PRJNA514245	SAMN27577991	375	Finland	Finland	2008	Human	Homo sapiens	58	118023	Contigs	99.51	1.34	2791614	1	IVa	t172
NCBI	Public	GCA_028422525.1	PRJNA514245	SAMN27577988	375	Finland	Finland	2009	Human	Homo sapiens	132	38938	Contigs	99.51	0.57	2767460	1	IVa	t172
NCBI	Public	GCA_028422585.1	PRJNA514245	SAMN27577959	375	Finland	Finland	2011	Human	Homo sapiens	76	72725	Contigs	99.51	0.97	2781796	1	Vb	t172
NCBI	Public	GCA_028422285.1	PRJNA514245	SAMN27577975	375	Finland	Finland	2016	Human	Homo sapiens	86	64914	Contigs	99.45	0.22	2835434	1	IV*	t172
NCBI	Public	GCA_028422785.1	PRJNA514245	SAMN27578003	375	Finland	Finland	2009	Human	Homo sapiens	63	93082	Contigs	99.51	1.38	2823099	1	IV*	t172
NCBI	Public	GCA_028425165.1	PRJNA514245	SAMN27578007	375	Finland	Finland	2010	Human	Homo sapiens	81	67800	Contigs	99.51	1.41	2846808	1	IV*	t172
SRA_paper	Public	ERR1227319	PRJEB12470	SAMEA3856101	338	UK	UK	Unknown	Human	Breast	306	15963	Contigs	98.87	0.45	2720260	3	Vb	t441
NCBI	Public	GCA_028425065.1	PRJNA514245	SAMN27577985	375	Finland	Finland	2008	Human	Homo sapiens	85	80498	Contigs	99.51	0.27	2743263	1	IV*	t172
NCBI	Public	GCA_028422505.1	PRJNA514245	SAMN27577989	375	Finland	Finland	2008	Human	Homo sapiens	52	114316	Contigs	99.51	0.78	2774812	1	IVa	t172
NCBI	Public	GCA_028434505.1	PRJNA514245	SAMN27577957	375	Finland	Finland	2011	Human	Homo sapiens	195	31970	Contigs	99.51	0.85	2756162	1	IVa	t172
NCBI	Public	GCA_028422225.1	PRJNA514245	SAMN27577968	375	Finland	Finland	2013	Human	Homo sapiens	85	66150	Contigs	99.51	0.5	2781356	1	IVa	t172
NCBI	Public	GCA_028422365.1	PRJNA514245	SAMN27577980	375	Finland	Finland	2007	Human	Homo sapiens	45	153582	Contigs	99.51	1.34	2780186	1	IVa	t172
NCBI	Public	GCA_028425145.1	PRJNA514245	SAMN27578006	375	Finland	Finland	2011	Human	Homo sapiens	55	99791	Contigs	99.51	1.06	2798116	1	IVa	t172
NCBI	Public	GCA_028425005.1	PRJNA514245	SAMN27577979	375	Finland	Finland	2007	Human	Homo sapiens	65	109779	Contigs	99.51	0.22	2794378	1	IVa	t172
NCBI	Public	GCA_028422185.1	PRJNA514245	SAMN27577967	375	Finland	Finland	2013	Human	Homo sapiens	165	35445	Contigs	99.1	0.69	2806440	1	IVa	t172
NCBI	Public	GCA_028422255.1	PRJNA514245	SAMN27577972	375	Finland	Finland	2014	Human	Homo sapiens	94	67380	Contigs	99.51	0.78	2856744	1	IVa	t172
SRA_paper	Public	ERR1227325	PRJEB12470	SAMEA3856107	338	UK	UK	Unknown	Human	Cutaneous abscess	196	28613	Contigs	99.51	0.22	2736306	3	Vb	t528
NCBI	Public	GCA_028422545.1	PRJNA514245	SAMN27577990	375	Finland	Finland	2008	Human	Homo sapiens	60	115812	Contigs	99.51	1.06	2829292	1	IVa	t172
NCBI	Public	GCA_028422645.1	PRJNA514245	SAMN27577993	375	Finland	Finland	2008	Human	Homo sapiens	48	153612	Contigs	99.51	0.78	2795018	1	IVa	t172
NCBI	Public	GCA_028422745.1	PRJNA514245	SAMN27578001	375	Finland	Finland	2009	Human	Homo sapiens	92	64090	Contigs	99.51	0.78	2838262	1	IVa	t172
NCBI	Public	GCA_028425125.1	PRJNA514245	SAMN27578005	375	Finland	Finland	2011	Human	Homo sapiens	127	44815	Contigs	99.51	0.22	2826014	1	IVa	t172
NCBI	Public	GCA_028422425.1	PRJNA514245	SAMN27577984	375	Finland	Finland	2008	Human	Homo sapiens	168	35481	Contigs	99.51	0.22	2752518	1	IVa	t172
SRA_paper	Public	ERR1227322	PRJEB12470	SAMEA3856104	338	UK	UK	Unknown	Human	Unknown	126	38781	Contigs	99.51	0.22	2739527	3	Vb	t441
NCBI	Public	GCA_028422705.1	PRJNA514245	SAMN27577998	375	Finland	Finland	2009	Human	Homo sapiens	53	126637	Contigs	99.51	0.5	2779610	1	IVa	t172
NCBI	Public	GCA_028422205.1	PRJNA514245	SAMN27577966	375	Finland	Finland	2008	Human	Homo sapiens	65	102393	Contigs	99.51	1.34	2844615	1	Vb	t172
NCBI	Public	GCA_028421685.1	PRJNA514245	SAMN27578010	375	Finland	Finland	2010	Human	Homo sapiens	68	87266	Contigs	99.51	0.22	2773289	1	IVa	t172
SRA_paper	Public	ERR1227354	PRJEB12470	SAMEA3856136	338	Taiwan	Taiwan	Unknown	Human	Blood	154	35434	Contigs	99.51	0.22	2782159	3	Vb	t441
NCBI	Public	GCA_028422345.1	PRJNA514245	SAMN27577978	375	Finland	Finland	2010	Human	Homo sapiens	69	126401	Contigs	99.51	0.97	2789013	1	IVb	t172
NCBI	Public	GCA_032410145.1	PRJNA514245	SAMEA112833880	59	France	France	2008	Human	skin	82	113127	Contigs	99.51	1.34	2897721	3	-	t437
NCBI	Public	GCA_903801075.1	PRJEB13165	SAMEA103891378	59	France	France	2002	Human	Unknown	34	265189	Contigs	99.51	0.22	2698432	2	-	t216
NCBI	Public	GCA_027910895.1	PRJNA514245	SAMEA10030890	59	France	France	2010	Human	blood culture	42	127726	Contigs	99.43	1.34	2799493	2	-	t216
NCBI	Public	GCA_026762555.1	PRJNA514245	SAMN31723087	59	France: Franche comte	France	2020	Human	nasal swab	53	102510	Contigs	99.51	1.06	2732488	2	-	t216
NCBI	Public	GCA_028303765.1	PRJNA514245	SAMEA6574665	59	France	France	2017	meat	meat	54	102429	Contigs	99.51	1.34	2762579	2	-	t2365
NCBI	Public	GCA_903801055.1	PRJEB13165	SAMEA4008688	59	France	France	2002	Human	Unknown	26	304114	Contigs	99.51	0.22	2774743	2	IVa	t216
NCBI	Public	GCA_026762815.1	PRJNA514245	SAMN31723109	59	France: Franche comte	France	2020	Human	nasal swab	53	104832	Contigs	99.41	0.78	2786587	2	-	t316
SRA_paper	Public	ERR1227389	PRJEB12470	SAMEA3856171	59	Taiwan	Taiwan	Unknown	Human	Pus	49	127952	Contigs	99.65	0.22	2770683	3	Vb	t437
NCBI	Public	GCA_042907955.1	PRJNA514245	SAMN18929867	59	France: Paris	France	2008	Human	Lungs	68	102478	Contigs	99.51	1.34	2745495	2	-	t316
NCBI	Public	GCA_042908015.1	PRJNA514245	SAMN18929868	59	France: Paris	France	2013	Human	Lungs	93	65977	Contigs	99.51	1.34	2738842	2	-	t316
NCBI	Public	GCA_027913135.1	PRJNA514245	SAMEA10030793	59	France	France	2011	Human	osteoarticular	46	127836	Contigs	99.51	1.34	2737011	2	-	t1293;t543
NCBI	Public	GCA_004772055.1	PRJNA528514	SAMN11229814	59	France	France	2018	Sheep	mastitis	1	2695389	Chrom	98.57	0.39	2695389	2	-	t216
NCBI	Public	GCA_026758735.1	PRJNA514245	SAMN31723044	59	France: Franche comte	France	2020	Human	nasal swab	53	102378	Contigs	99.51	1.34	2773486	2	-	t8424
NCBI	Public	GCA_027911355.1	PRJNA514245	SAMEA10030867	59	France	France	2009	Human	blood culture	48	127781	Contigs	99.51	0.78	2733242	2	-	t216;t4911
NCBI	Public	GCA_017581265.1	PRJNA705165	SAMN18072723	59	France:APHM	France	2017	Human	blood	29	170031	Contigs	98.71	0.39	2689196	2	-	t15627
NCBI	Public	GCA_017582195.1	PRJNA705165	SAMN18072710	59	France:APHM	France	2015	Human	blood	33	135805	Contigs	97.63	0.39	2765190	2	V*	t316
ZJU	In this study	SKLX057651	PRJNA749878	SAMN20423582	59	Fujian	China	2016	Human	Blood	59	149313	Contigs	99.51	0.25	2819698	3	IVg	t437
ZJU	In this study	SKLX057656	PRJNA749878	SAMN20423583	59	Fujian	China	2016	Human	Blood	66	149195	Contigs	99.51	0.25	2820458	3	IVg	t437
ZJU	In this study	SKLX056610	PRJNA749878	SAMN38023345	59	Fujian	China	2016	Human	Blood	92	113107	Contigs	99.51	0.25	2856145	3	IVg	t3523
ZJU	In this study	SKLX056588	PRJNA749878	SAMN20423579	59	Fujian	China	2016	Human	Blood	59	147841	Contigs	99.51	0.25	2773213	3	IVg	t1751
ZJU	In this study	SKLX054751	PRJNA749878	SAMN20423569	59	Fujian	China	2015	Human	Blood	59	147729	Contigs	99.51	0.25	2764831	3	IVg	t9460
NCBI	Public	GCA_037019985.1	PRJNA1054793	SAMN38933920	59	China	China	2016	Human	blood	59	147769	Contigs	98.59	0.54	2780521	3	IVa	t437
SRA_paper	Public	ERR1227321	PRJEB12470	SAMEA3856103	59	UK	UK	Unknown	Human	Extremely bad wound infection	139	34779	Contigs	99.51	0.22	2744461	3	Vb	t441
ZJU	In this study	SKLX056578	PRJNA749878	SAMN20423577	59	Fujian	China	2016	Human	Blood	67	139753	Contigs	99.37	0.25	2819188	3	IVg	t1751
SRA_paper	Public	ERR1227393	PRJEB12470	SAMEA3856175	59	Taiwan	Taiwan	Unknown	Human	Wound/Pus	57	109150	Contigs	99.51	0.22	2778772	3	Vb	t437
ZJU	In this study	SKLX121746	PRJNA749878	SAMN38023170	59	Fujian	China	2020	Human	Blood	65	147729	Contigs	99.51	0.22	2820456	3	IVg	t1751
ZJU	In this study	SKLX054743	PRJNA749878	SAMN20423566	59	Fujian	China	2015	Human	Blood	62	139753	Contigs	99.51	0.22	2762794	3	IVg	t1751
ZJU	In this study	SKLX053755	PRJNA749878	SAMN20423559	59	Fujian	China	2015	Human	Blood	63	147679	Contigs	99.51	0.25	2775583	3	IVg	t1751
ZJU	In this study	SKLX053781	PRJNA749878	SAMN20423560	59	Fujian	China	2015	Human	Blood	65	109149	Contigs	99.51	0.25	2776799	3	IVg	t1751
ZJU	In this study	SKLX117483	PRJNA749878	SAMN20423607	59	Fujian	China	2019	Human	Blood	82	168128	Contigs	99.51	0.28	2822145	3	IVg	t441
ZJU	In this study	SKLX059546	PRJNA749878	SAMN20423591	59	Fujian	China	2016	Human	Blood	74	134081	Contigs	99.51	0.32	2736695	3	IVg	t437
ZJU	In this study	SKLX059492	PRJNA749878	SAMN38023355	59	Fujian	China	2020	Human	Blood	79	98158	Contigs	99.51	0.32	2737391	3	IVg	t437
ZJU	In this study	SKLX059511	PRJNA749878	SAMN38023424	59	Fujian	China	2017	Human	Blood	74	134081	Contigs	99.51	0.32	2736813	3	IVg	t437
ZJU	In this study	SKLX054695	PRJNA749878	SAMN20423563	59	Fujian	China	2015	Human	Blood	87	77459	Contigs	99.51	0.22	2794117	3	Vb	t437
ZJU	In this study	SKLX051793	PRJNA749878	SAMN20423557	59	Fujian	China	2014	Human	Blood	60	142839	Contigs	99.51	0.22	2791461	3	Vb	t437
ZJU	In this study	SKLX117481	PRJNA749878	SAMN23012728	59	Fujian	China	2019	Human	Blood	64	147861	Contigs	99.51	0.22	2787847	3	-	t441
ZJU	In this study	SKLX056609	PRJNA749878	SAMN20423576	338	Fujian	China	2016	Human	Blood	66	127952	Contigs	99.51	0.22	2794081	3	Vb	t437
ZJU	In this study	SKLX056590	PRJNA749878	SAMN20423580	59	Fujian	China	2016	Human	Blood	63	127940	Contigs	99.51	0.22	2792905	3	Vb	t437
NCBI	Public	GCA_037018915.1	PRJNA1054793	SAMN38933973	59	China	China	2019	Human	blood	56	168197	Contigs	98.64	0.39	2793670	3	IVa	t437
ZJU	In this study	SKLX120610	PRJNA749878	SAMN38023157	59	Fujian	China	2020	Human	Blood	54	149374	Contigs	99.51	0.22	2746255	3	IVa	t437
ZJU	In this study	SKLX060527	PRJNA749878	SAMN20423613	59-like	Fujian	China	2017	Human	Blood	70	147608	Contigs	99.51	0.22	2761389	3	IVa	t437
NCBI	Public	GCA_037019235.1	PRJNA1054793	SAMN38933955	59	China	China	2018	Human	blood	51	168028	Contigs	98.66	0.54	2770869	3	IVa	t437
NCBI	Public	GCA_037019275.1	PRJNA1054793	SAMN38933956	59	China	China	2018	Human	blood	51	168028	Contigs	98.66	0.54	2770866	3	IVa	t437
NCBI	Public	GCA_037019015.1	PRJNA1054793	SAMN38933966	59	China	China	2019	Human	blood	50	168028	Contigs	98.66	0.54	2770686	3	IVa	t437
ZJU	In this study	SKLX060555	PRJNA749878	SAMN20423597	59	Fujian	China	2017	Human	Blood	49	168090	Contigs	99.51	0.22	2769124	3	IVa	t437
ZJU	In this study	SKLX127856	PRJNA749878	SAMN38023220	59	Fujian	China	2020	Human	Blood	63	168198	Contigs	99.51	0.22	2744639	3	IVa	t437
ZJU	In this study	SKLX057689	PRJNA749878	SAMN20423584	59	Fujian	China	2016	Human	Blood	57	127818	Contigs	99.51	0.22	2763015	3	IVa	t437
ZJU	In this study	SKLX054750	PRJNA749878	SAMN20423568	59	Fujian	China	2015	Human	Blood	70	147719	Contigs	99.45	0.22	2775024	3	IVa	t437
ZJU	In this study	SKLX110352	PRJNA749878	SAMN20423605	59	Fujian	China	2019	Human	Blood	92	153551	Contigs	99.51	0.22	2763977	3	IVa	t437
ZJU	In this study	SKLX126733	PRJNA749878	SAMN38023205	59	Fujian	China	2020	Human	Blood	72	147250	Contigs	99.51	0.22	2825418	3	IVa	t437
ZJU	In this study	SKLX056579	PRJNA749878	SAMN20423578	59	Fujian	China	2016	Human	Blood	74	147902	Contigs	98.95	0.22	2807297	3	IVa	t3424
ZJU	In this study	SKLX055521	PRJNA749878	SAMN20423572	59	Fujian	China	2016	Human	Blood	61	147843	Contigs	99.51	0.22	2791759	3	Vb	t437
ZJU	In this study	SKLX054749	PRJNA749878	SAMN20423567	59	Fujian	China	2015	Human	Blood	54	153734	Contigs	99.51	0.22	2787279	3	Vb	t437
ZJU	In this study	SKLX088663	PRJNA749878	SAMN20423604	59	Fujian	China	2019	Human	Blood	78	147861	Contigs	99.51	0.22	2792170	3	Vb	t437
ZJU	In this study	SKLX126737	PRJNA749878	SAMN38023206	59	Fujian	China	2020	Human	Blood	68	140086	Contigs	99.51	0.22	2829681	3	Vb	t437
ZJU	In this study	SKLX117468	PRJNA749878	SAMN20423606	59	Fujian	China	2019	Human	Blood	69	149313	Contigs	99.51	0.22	2835551	3	Vb	t437
ZJU	In this study	SKLX117452	PRJNA749878	SAMN45197598	59	Fujian	China	2019	Human	Blood	58	147862	Contigs	99.51	0.22	2807270	3	-	t441
NCBI	Public	GCA_037019495.1	PRJNA1054793	SAMN38933943	59-like	China	China	2017	Human	blood	57	147657	Contigs	99.51	0.22	2820416	3	IVa	t437
ZJU	In this study	SKLX051784	PRJNA749878	SAMN20423556	59	Fujian	China	2014	Human	Blood	74	127952	Contigs	99.51	0.22	2818422	3	IVa	t437
ZJU	In this study	SKLX063348	PRJNA749878	SAMN20423598	59	Fujian	China	2018	Human	Blood	57	147769	Contigs	99.51	0.22	2791558	3	IVa	t437
ZJU	In this study	SKLX126113	PRJNA749878	SAMN38023193	59	Fujian	China	2020	Human	Blood	61	153736	Contigs	99.51	0.22	2780872	3	IVa	t437
ZJU	In this study	SKLX063372	PRJNA749878	SAMN20423599	59	Fujian	China	2018	Human	Blood	61	147032	Contigs	99.51	0.22	2780217	3	IVa	t437
NCBI	Public	GCA_037020345.1	PRJNA1054793	SAMN38933900	59	China	China	2014	Human	blood	73	109122	Contigs	98.71	0.54	2821945	3	IVa	t441
ZJU	In this study	SKLX060530	PRJNA749878	SAMN20423595	59	Fujian	China	2017	Human	Blood	64	147734	Contigs	99.51	0.22	2784104	3	IVa	t437
ZJU	In this study	SKLX059491	PRJNA749878	SAMN20423590	59	Fujian	China	2016	Human	Blood	68	126958	Contigs	99.51	0.22	2822742	3	IVa	t437
ZJU	In this study	SKLX078502	PRJNA749878	SAMN20423600	59	Fujian	China	2018	Human	Blood	65	149195	Contigs	99.51	0.22	2818782	3	IVa	t437
ZJU	In this study	SKLX058708	PRJNA749878	SAMN20423587	59	Fujian	China	2016	Human	Blood	68	127994	Contigs	99.51	0.22	2820004	3	IVa	t437
ZJU	In this study	SKLX059550	PRJNA749878	SAMN20423592	59	Fujian	China	2016	Human	Blood	69	128038	Contigs	99.51	0.22	2824790	3	IVa	t3736
ZJU	In this study	SKLX060517	PRJNA749878	SAMN38023427	59	Fujian	China	2017	Human	Blood	61	153956	Contigs	99.51	0.22	2786152	3	IVa	t437
ZJU	In this study	SKLX060528	PRJNA749878	SAMN38023429	59	Fujian	China	2017	Human	Blood	62	154052	Contigs	99.51	0.22	2786379	3	IVa	t437
ZJU	In this study	SKLX060525	PRJNA749878	SAMN38023428	59	Fujian	China	2017	Human	Blood	62	153956	Contigs	99.51	0.22	2786327	3	IVa	t437
ZJU	In this study	SKLX055499	PRJNA749878	SAMN20423571	59	Fujian	China	2016	Human	Blood	66	167651	Contigs	99.51	0.22	2809203	3	IVa	t441
ZJU	In this study	SKLX057696	PRJNA749878	SAMN20423585	59	Fujian	China	2016	Human	Blood	63	149375	Contigs	99.51	0.22	2744639	3	IVa	t3385
ZJU	In this study	SKLX057662	PRJNA749878	SAMN38023350	59	Fujian	China	2016	Human	Blood	61	153158	Contigs	99.51	0.22	2743634	3	IVa	t3385
ZJU	In this study	SKLX057702	PRJNA749878	SAMN20423586	59	Fujian	China	2016	Human	Blood	61	153246	Contigs	99.51	0.22	2743695	3	IVa	t3385
NCBI	Public	GCA_024535975.1	PRJNA514245	SAMEA12549489	59	Viet Nam	Viet Nam	unknown	Human	blood	264	23568	Contigs	99.49	0.23	2780375	3	Vb	t3523
ZJU	In this study	SKLX060524	PRJNA749878	SAMN20423594	59	Fujian	China	2017	Human	Blood	72	109099	Contigs	99.51	0.22	2821670	3	IVa	t437
ZJU	In this study	SKLX058711	PRJNA749878	SAMN20423589	59	Fujian	China	2016	Human	Blood	65	149392	Contigs	99.51	0.22	2785789	3	IVa	t437
ZJU	In this study	SKLX057645	PRJNA749878	SAMN20423581	59	Fujian	China	2016	Human	Blood	71	149838	Contigs	99.51	0.35	2859627	3	IVa	t437
ZJU	In this study	SKLX056589	PRJNA749878	SAMN38023344	59	Fujian	China	2016	Human	Blood	70	154323	Contigs	99.51	0.22	2785605	3	IVa	t437
NCBI	Public	GCA_037018935.1	PRJNA1054793	SAMN38933972	59	China	China	2019	Human	blood	65	149374	Contigs	98.67	0.54	2796219	3	IVa	t437
ZJU	In this study	SKLX053030	PRJNA749878	SAMN20423558	59	Fujian	China	2015	Human	Blood	75	147654	Contigs	99.51	0.22	2827532	3	IVa	t437
ZJU	In this study	SKLX060540	PRJNA749878	SAMN20423596	59	Fujian	China	2017	Human	Blood	68	127931	Contigs	99.51	0.22	2820806	3	IVa	t437
ZJU	In this study	SKLX078504	PRJNA749878	SAMN20423602	59	Fujian	China	2018	Human	Blood	58	168197	Contigs	99.51	0.22	2766832	3	IVa	t441
ZJU	In this study	SKLX055554	PRJNA749878	SAMN20423573	59	Fujian	China	2016	Human	Blood	59	147641	Contigs	99.51	0.22	2756189	3	IVa	t441
ZJU	In this study	SKLX054693	PRJNA749878	SAMN20423561	59	Fujian	China	2015	Human	Blood	75	104220	Contigs	99.51	0.22	2770032	3	IVa	t441
ZJU	In this study	SKLX055486	PRJNA749878	SAMN20423570	59	Fujian	China	2016	Human	Blood	68	167483	Contigs	99.51	0.22	2786853	3	IVa	t441
ZJU	In this study	SKLX078523	PRJNA749878	SAMN20423603	59	Fujian	China	2018	Human	Blood	62	150096	Contigs	99.51	0.22	2808086	1	IVa	t1146
NCBI	Public	GCA_012277655.1	PRJNA589244	SAMN13270355	59-like	China: Fuzhou	China	2012	food	food	78	109424	Contigs	99.23	0.22	2771826	3	IVa	NA
NCBI	Public	GCA_012278375.1	PRJNA589244	SAMN13270382	59-like	China: Fuzhou	China	2013	food	food	96	109086	Contigs	99.28	0.22	2794313	3	IVa	NA
NCBI	Public	GCA_012278345.1	PRJNA589244	SAMN13270381	59-like	China: Fuzhou	China	2013	food	food	77	106904	Contigs	99.39	0.22	2827842	3	Vb	t437
NCBI	Public	GCA_037020275.1	PRJNA1054793	SAMN38933905	59	China	China	2015	Human	blood	56	154052	Contigs	98.71	0.54	2779046	3	IVa	t437
NCBI	Public	GCA_037020165.1	PRJNA1054793	SAMN38933910	59	China	China	2015	Human	blood	53	168197	Contigs	98.71	0.54	2763989	3	IVa	t437
NCBI	Public	GCA_012278385.1	PRJNA589244	SAMN13270380	59-like	China: Fuzhou	China	2013	food	food	77	104327	Contigs	99.22	0.22	2830343	3	Vb	t437
NCBI	Public	GCA_012278455.1	PRJNA589244	SAMN13270379	59-like	China: Fuzhou	China	2013	food	food	78	103064	Contigs	99.38	0.22	2832513	3	Vb	t437
NCBI	Public	GCA_012277665.1	PRJNA589244	SAMN13270356	59-like	China: Fuzhou	China	2012	food	food	93	98909	Contigs	99.28	0.22	2826946	3	IVa	NA
ZJU	In this study	SKLX087194	PRJNA749878	SAMN20423641	59-like	Gansu	China	2018	Human	Blood	66	154010	Contigs	99.51	0.22	2813834	3	Vb	t437
ZJU	In this study	SKLX099456	PRJNA749878	SAMN20423632	59	Gansu	China	2019	Human	Blood	43	169747	Contigs	99.51	0.22	2776746	3	Vb	t437
ZJU	In this study	SKLX078468	PRJNA749878	SAMN20423630	59	Gansu	China	2017	Human	Blood	74	147803	Contigs	99.51	0.22	2831516	3	IV*	t441
ZJU	In this study	SKLX087136	PRJNA749878	SAMN20423631	59	Gansu	China	2018	Human	Blood	73	137309	Contigs	99.51	0.22	2797254	3	Vb	t437
ZJU	In this study	SKLX061080	PRJNA749878	SAMN20423639	7025	Gansu	China	2017	Human	Blood	57	147769	Contigs	99.51	0.22	2775143	3	IVa	t437
ZJU	In this study	SKLX107244	PRJNA749878	SAMN20423633	59	Gansu	China	2019	Human	Blood	73	155209	Contigs	99.51	0.22	2763924	3	IVa	NA
ZJU	In this study	SKLX059684	PRJNA749878	SAMN38023425	59	Gansu	China	2017	Human	Blood	55	168197	Contigs	99.51	0.22	2758285	3	IVa	t437
ZJU	In this study	SKLX119957	PRJNA749878	SAMN38023147	59	Gansu	China	2020	Human	Blood	63	154431	Contigs	99.51	0.22	2794638	3	IVa	t7501
ZJU	In this study	SKLX117548	PRJNA749878	SAMN20423645	3355	Gansu	China	2019	Human	Blood	72	139336	Contigs	99.51	0.22	2775058	3	IVa	t437
ZJU	In this study	SKLX021620	PRJNA749878	SAMN38023558	3355	Gansu	China	2011	Human	Blood	54	154052	Contigs	99.51	0.22	2767575	3	IVa	t437
ZJU	In this study	SKLX021635	PRJNA749878	SAMN38023570	3355	Gansu	China	2011	Human	Blood	57	154052	Contigs	99.51	0.22	2767647	3	IVa	t437
ZJU	In this study	SKLX105024	PRJNA749878	SAMN20423644	3355	Gansu	China	2019	Human	Blood	69	155040	Contigs	99.51	0.22	2754077	3	IVa	t3523
ZJU	In this study	SKLX055351	PRJNA749878	SAMN20423624	59	Gansu	China	2015	Human	Blood	98	148992	Contigs	99.51	0.85	2840916	3	IVa	t437
ZJU	In this study	SKLX021645	PRJNA749878	SAMN38023579	59	Gansu	China	2011	Human	Blood	57	139334	Contigs	99.51	0.22	2772474	3	IVa	t437
ZJU	In this study	SKLX021624	PRJNA749878	SAMN38023562	59	Gansu	China	2011	Human	Blood	57	153947	Contigs	99.51	0.22	2767870	3	IVa	t3590
SRA_paper	Public	ERR1227396	PRJEB12470	SAMEA3856178	59	Taiwan	Taiwan	Unknown	Human	Sputum	59	109294	Contigs	99.51	0.22	2813059	3	Vb	t437
SRA_paper	Public	ERR1227355	PRJEB12470	SAMEA3856137	59	Taiwan	Taiwan	Unknown	Human	Biopsy	129	39865	Contigs	99.51	0.22	2763131	3	Vb	t437
ZJU	In this study	SKLX058897	PRJNA749878	SAMN20423625	59	Gansu	China	2016	Human	Blood	56	154043	Contigs	99.51	0.22	2760394	3	IVa	t437
ZJU	In this study	SKLX058898	PRJNA749878	SAMN20423626	59	Gansu	China	2016	Human	Blood	54	154043	Contigs	99.51	0.22	2760089	3	IVa	t437
ZJU	In this study	SKLX128216	PRJNA749878	SAMN38023230	59	Gansu	China	2020	Human	Blood	53	153956	Contigs	99.51	0.22	2763459	3	IVa	t437
ZJU	In this study	SKLX062660	PRJNA749878	SAMN20423629	59	Gansu	China	2018	Human	Blood	64	149195	Contigs	99.51	0.22	2787765	3	IVa	t3523
ZJU	In this study	SKLX021641	PRJNA749878	SAMN38023575	59	Gansu	China	2011	Human	Blood	175	132162	Contigs	99.51	1.46	2889854	3	IVa	t437
ZJU	In this study	SKLX021666	PRJNA749878	SAMN38023591	59	Gansu	China	2012	Human	Blood	60	154049	Contigs	99.51	0.22	2784616	3	IVa	t437
ZJU	In this study	SKLX060779	PRJNA749878	SAMN20423627	59	Gansu	China	2017	Human	Blood	64	149362	Contigs	99.51	0.22	2740183	3	IVa	t441
ZJU	In this study	SKLX060811	PRJNA749878	SAMN20423628	59	Gansu	China	2017	Human	Blood	57	149376	Contigs	99.51	0.22	2751699	3	IVa	t437
NCBI	Public	GCA_037020505.1	PRJNA1054793	SAMN38933892	59	China	China	2014	Human	blood	55	127981	Contigs	98.71	0.39	2795896	3	IVa	t437
NCBI	Public	GCA_045032985.1	PRJNA1184489	SAMN44671954	3355	China:Gansu Province	China	2018	food	beef	48	167148	Contigs	98.12	0.54	2756570	3	IVa	t437
NCBI	Public	GCA_045032895.1	PRJNA1184489	SAMN44671959	59	China:Gansu Province	China	2018	food	beef	49	134849	Contigs	98.37	0.54	2747463	3	IVa	t437
NCBI	Public	GCA_045032695.1	PRJNA1184489	SAMN44671966	59	China:Gansu Province	China	2018	food	Pork	52	133299	Contigs	98.4	0.54	2733562	3	-	t437
NCBI	Public	GCA_043714205.1	PRJNA514245	SAMEA115918969	338	Germany	Germany	2023	Human	Homo sapiens	60	109009	Contigs	99.51	1.34	2794824	3	Vb	t437
Pubmlst	Public	ERR594251	PRJEB7089	SAMEA2747134	338	Germany	Germany	2013	Human	clinical sample	73	95562	Contigs	99.51	0.22	2790933	3	Vb	t437
NCBI	Public	GCA_026858355.1	PRJNA514245	SAMEA104188257	59	Germany	Germany	2014	Human	nasal swab	58	147388	Contigs	99.51	1.34	2767812	3	IVa	t437
NCBI	Public	GCA_037018455.1	PRJNA1054793	SAMN38933996	59	China	China	2020	Human	blood	57	147770	Contigs	98.28	0.39	2796917	3	IVa	t437
NCBI	Public	GCA_037018715.1	PRJNA1054793	SAMN38933983	59	China	China	2019	Human	blood	59	147769	Contigs	97.97	0.54	2772458	3	IVa	t437
NCBI	Public	GCA_028076995.1	PRJNA514245	SAMEA7678701	59	Germany	Germany	2012	Human	abscess	96	58365	Contigs	99.51	0.41	2708309	3	-	t1151
NCBI	Public	GCA_037018395.1	PRJNA1054793	SAMN38933999	59	China	China	2020	Human	blood	72	154050	Contigs	98.55	0.54	2822634	3	IVa	t437
NCBI	Public	GCA_028083015.1	PRJNA514245	SAMEA7678702	59	Germany	Germany	2012	Human	abscess	60	108085	Contigs	99.51	1.34	2747772	3	-	t1151
NCBI	Public	GCA_029419495.1	PRJNA514245	SAMEA112373323	59	Germany	Germany	2017	Human	wound	67	129067	Contigs	99.51	1.34	2779717	1	-	t163
NCBI	Public	GCA_020587455.1	PRJNA703832	SAMN18024939	59	Germany: Heidelberg	Germany	2019	Human	nasal	31	154322	Contigs	98.95	0.22	2708269	1	-	t163
NCBI	Public	GCA_026310755.1	PRJNA514245	SAMEA111504536	59	Germany	Germany	2020	Human	blood	47	121451	Contigs	99.51	1.34	2676566	2	-	t444
NCBI	Public	GCA_028081955.1	PRJNA514245	SAMEA7678912	59	Germany	Germany	2018	Human	screening	42	120178	Contigs	99.51	1.16	2693869	2	-	t216
NCBI	Public	GCA_043553655.1	PRJNA514245	SAMN43335659	59	Germany	Germany	2013	Human	knee	53	127581	Contigs	99.51	0.22	2705650	2	-	t216
NCBI	Public	GCA_028083955.1	PRJNA514245	SAMEA7678672	59-like	Germany	Germany	2009	Human	toxic shock syndrome	48	107857	Contigs	99.45	0.41	2746886	2	-	t216
NCBI	Public	GCA_028074375.1	PRJNA514245	SAMEA7678681	59	Germany	Germany	2011	Human	joint infection	38	128003	Contigs	99.51	1.34	2746040	2	-	t216
NCBI	Public	GCA_028084755.1	PRJNA514245	SAMEA7678896	59	Germany	Germany	2018	Human	screening	40	127509	Contigs	99.51	0.97	2736956	2	-	t216
NCBI	Public	GCA_037021645.1	PRJNA1054793	SAMN38933836	59	China	China	2015	Human	blood	76	147711	Contigs	98.67	0.54	2802266	3	IVa	t441
NCBI	Public	GCA_043545485.1	PRJNA514245	SAMN43335671	59	Germany	Germany	2013	Human	tibie	69	70948	Contigs	99.51	0.78	2701487	2	-	t216
NCBI	Public	GCA_043553795.1	PRJNA514245	SAMN43335685	59	Germany	Germany	2013	Human	tibia	69	70948	Contigs	99.51	0.78	2701487	2	-	t216
NCBI	Public	GCA_028084635.1	PRJNA514245	SAMEA7678904	59-like	Germany	Germany	2018	Human	screening	44	125284	Contigs	99.51	1.34	2698093	2	-	t216
NCBI	Public	GCA_028081355.1	PRJNA514245	SAMEA7678899	59	Germany	Germany	2018	Human	screening	41	122206	Contigs	99.51	1.34	2760170	2	-	t216
NCBI	Public	GCA_028076035.1	PRJNA514245	SAMEA7678841	4421	Germany	Germany	2017	Human	screening	77	81864	Contigs	99.51	0.22	2699133	2	-	t216
NCBI	Public	GCA_028082975.1	PRJNA514245	SAMEA7678758	59-like	Germany	Germany	2014	Human	screening	38	173588	Contigs	99.51	1.34	2745825	2	-	t216
NCBI	Public	GCA_020388295.1	PRJNA732579	SAMN19550054	59	Germany: Augsburg	Germany	2019	Human	Skin swab	1	2786390	Chrom	98.39	1.17	2786390	2	-	t216
NCBI	Public	GCA_037019415.1	PRJNA1054793	SAMN38933948	59	China	China	2017	Human	blood	63	135605	Contigs	98.59	0.54	2810445	3	IVa	t437
NCBI	Public	GCA_020388335.1	PRJNA732579	SAMN19550052	59	Germany: Augsburg	Germany	2019	Human	Skin swab	1	2757494	Chrom	98.29	0.39	2757494	2	-	t216
NCBI	Public	GCA_020388315.1	PRJNA732579	SAMN19550053	59	Germany: Augsburg	Germany	2019	Human	Skin swab	1	2757281	Chrom	98.59	0.39	2757281	2	-	t216
NCBI	Public	GCA_037019195.1	PRJNA1054793	SAMN38933959	59	China	China	2019	Human	blood	56	139336	Contigs	98.59	0.54	2770455	3	IVa	t441
NCBI	Public	GCA_020388235.1	PRJNA732579	SAMN19550057	59	Germany: Augsburg	Germany	2019	Human	Skin swab	2	2757024	Complete genome	98.53	3.33	2798879	2	-	t216
NCBI	Public	GCA_020388255.1	PRJNA732579	SAMN19550056	59	Germany: Augsburg	Germany	2019	Human	Skin swab	2	2757339	Complete genome	98.59	0.39	2793848	2	-	t216
NCBI	Public	GCA_020388275.1	PRJNA732579	SAMN19550055	59	Germany: Augsburg	Germany	2019	Human	Skin swab	2	2756732	Complete genome	98.59	1.78	2838117	2	-	t216
NCBI	Public	GCA_041354255.1	PRJNA952137	SAMN34066420	59	Germany	Germany	2019	Human	body fluid	5	1963648	Contigs	98.71	0.39	2725503	2	-	t316
NCBI	Public	GCA_043563625.1	PRJNA514245	SAMN43335625	59	Germany	Germany	2013	Human	upper ankle joint	50	135511	Contigs	99.51	1.34	2712253	2	-	t216
ZJU	In this study	SKLX001184	PRJNA749878	SAMN45219552	59	Guangdong	China	2011	Human	Blood	63	149375	Contigs	99.51	0.22	2746507	3	-	t437
ZJU	In this study	SKLX020857	PRJNA749878	SAMN38023523	59	Guangdong	China	2012	Human	Blood	62	140201	Contigs	99.51	0.22	2791888	3	Vb	t437
ZJU	In this study	SKLX020853	PRJNA749878	SAMN38023520	59	Guangdong	China	2012	Human	Blood	68	147042	Contigs	99.51	0.25	2810937	3	IVa	t441
ZJU	In this study	SKLX056569	PRJNA749878	SAMN20423574	59	Guangdong	China	2016	Human	Blood	64	147667	Contigs	99.51	0.22	2786887	3	IVa	t437
ZJU	In this study	SKLX054720	PRJNA749878	SAMN20423565	59	Guangdong	China	2015	Human	Blood	63	131145	Contigs	99.51	0.22	2783748	3	IVa	t437
ZJU	In this study	SKLX001381	PRJNA749878	SAMN38023467	59	Guangdong	China	2011	Human	Blood	65	147639	Contigs	99.51	0.22	2778398	3	IVa	t441
NCBI	Public	GCA_028551985.1	PRJNA514245	SAMN16176897	338	China: Guangdong	China	2010	Human	Homo sapiens	52	127648	Contigs	99.51	0.22	2833918	3	Vb	t437
SRA_paper	Public	ERR1227373	PRJEB12470	SAMEA3856155	59	Netherlands	Netherlands	Unknown	Human	Unknown	57	127952	Contigs	99.51	0.22	2829076	3	Vb	t437
NCBI	Public	GCA_028551965.1	PRJNA514245	SAMN16176920	338	China: Guangdong	China	2010	Human	Homo sapiens	56	149982	Contigs	99.51	0.22	2812602	3	Vb	t437
SRA_paper	Public	ERR1227424	PRJEB12470	SAMEA3856206	59	Netherlands	Netherlands	Unknown	Human	Unknown	157	38763	Contigs	99.51	0.22	2810770	3	Vb	t437
SRA_paper	Public	ERR1227372	PRJEB12470	SAMEA3856154	59	Netherlands	Netherlands	Unknown	Human	Unknown	61	127802	Contigs	99.51	0.22	2829347	3	Vb	t437
SRA_paper	Public	ERR1227420	PRJEB12470	SAMEA3856202	59	Netherlands	Netherlands	Unknown	Human	Unknown	130	36913	Contigs	99.51	0.22	2787589	3	Vb	t528
SRA_paper	Public	ERR1227419	PRJEB12470	SAMEA3856201	59	Netherlands	Netherlands	Unknown	Human	Unknown	137	37360	Contigs	99.51	0.22	2786766	3	Vb	NA
SRA_paper	Public	ERR1227421	PRJEB12470	SAMEA3856203	59	Netherlands	Netherlands	Unknown	Human	Unknown	121	41357	Contigs	99.51	0.22	2791422	3	Vb	t437
SRA_paper	Public	ERR1227423	PRJEB12470	SAMEA3856205	59	Netherlands	Netherlands	Unknown	Human	Unknown	233	35926	Contigs	99.51	0.22	2869856	3	Vb	NA
NCBI	Public	GCA_027549405.1	PRJNA514245	SAMEA1572497	59	unknown	unknown	2012	Unknown	Unknown	64	102477	Contigs	99.51	0.69	2810186	3	Vb	t437
NCBI	Public	GCA_028551945.1	PRJNA514245	SAMN16176916	59	China: Guangdong	China	2010	Human	Homo sapiens	70	153610	Contigs	99.51	0.22	2826589	3	IVa	t437
NCBI	Public	GCA_028551825.1	PRJNA514245	SAMN16176914	59	China: Guangdong	China	2010	Human	Homo sapiens	49	153586	Contigs	99.51	0.22	2771315	3	-	t437
NCBI	Public	GCA_028552025.1	PRJNA514245	SAMN16176909	59	China: Guangdong	China	2010	Human	Homo sapiens	48	169747	Contigs	99.51	0.22	2746511	3	-	t8886
SRA_paper	Public	ERR1227399	PRJEB12470	SAMEA3856181	59	Taiwan	Taiwan	Unknown	Human	Wound	47	167619	Contigs	99.51	0.22	2788271	3	Vb	t437
NCBI	Public	GCA_028552005.1	PRJNA514245	SAMN16176905	59	China: Guangdong	China	2010	Human	Homo sapiens	51	153571	Contigs	99.51	0.22	2808554	3	-	t3485
NCBI	Public	GCA_028552065.1	PRJNA514245	SAMN16176927	59	China: Guangdong	China	2010	Human	Homo sapiens	57	167814	Contigs	99.51	0.22	2817465	3	IV*	t437
NCBI	Public	GCA_028554195.1	PRJNA514245	SAMN16176925	59	China: Guangdong	China	2010	Human	Homo sapiens	69	105225	Contigs	99.37	0.81	2875301	3	IVa	t437
NCBI	Public	GCA_018682155.1	PRJNA694329	SAMN17517065	59	China:Guangdong	China	2019	Human	Homo sapiens	40	169371	Contigs	98.63	0.54	2753717	3	IVa	t437
NCBI	Public	GCA_018682195.1	PRJNA694329	SAMN17517064	59	China:Guangdong	China	2019	Human	Homo sapiens	40	167476	Contigs	98.56	0.54	2755683	3	IVa	t437
NCBI	Public	GCA_016827735.1	PRJNA695114	SAMN17620810	59	Taiwan	Taiwan	unknown	Human	Homo sapiens	68	167620	Contigs	99.51	0.22	2800146	3	Vb	t437
NCBI	Public	GCA_028551925.1	PRJNA514245	SAMN16176904	59	China: Guangdong	China	2010	Human	Homo sapiens	52	167947	Contigs	99.51	0.97	2849035	3	IVa	t437
SRA_paper	Public	ERR1227378	PRJEB12470	SAMEA3856160	59	Taiwan	Taiwan	Unknown	Human	Pus	49	119095	Contigs	99.51	0.22	2767826	3	Vb	t437
SRA_paper	Public	ERR1227371	PRJEB12470	SAMEA3856153	59	Netherlands	Netherlands	Unknown	Human	Unknown	66	107293	Contigs	99.45	0.22	2825531	3	Vb	t441
NCBI	Public	GCA_018682175.1	PRJNA694329	SAMN17517066	59	China:Guangdong	China	2019	Human	Homo sapiens	79	147484	Contigs	98.08	0.48	2794981	3	IVa	t437
NCBI	Public	GCA_028552765.1	PRJNA514245	SAMN16176908	59	China: Guangdong	China	2010	Human	Homo sapiens	45	169685	Contigs	99.51	0.41	2796945	3	IVa	t437
NCBI	Public	GCA_037019735.1	PRJNA1054793	SAMN38933934	59	China	China	2017	Human	blood	50	127378	Contigs	98.07	0.54	2742268	3	IVa	t437
NCBI	Public	GCA_018682215.1	PRJNA694329	SAMN17517063	59	China:Guangdong	China	2019	Human	Homo sapiens	60	108592	Contigs	97.97	0.54	2769913	3	IVa	t441
NCBI	Public	GCA_018682255.1	PRJNA694329	SAMN17517062	59	China:Guangdong	China	2019	Human	Homo sapiens	47	150400	Contigs	97.97	0.54	2771177	3	IVa	t437
NCBI	Public	GCA_028551845.1	PRJNA514245	SAMN16176896	59	China: Guangdong	China	2010	Human	Homo sapiens	44	168265	Contigs	99.51	0.41	2798465	3	IVa	t437
SRA_paper	Public	ERR1227361	PRJEB12470	SAMEA3856143	59	Taiwan	Taiwan	Unknown	Human	Pus	152	35764	Contigs	99.51	0.22	2801238	3	Vb	NA
NCBI	Public	GCA_028551805.1	PRJNA514245	SAMN16176913	59	China: Guangdong	China	2010	Human	Homo sapiens	50	169152	Contigs	99.51	1.34	2871944	3	IVa	t437
NCBI	Public	GCA_028551885.1	PRJNA514245	SAMN16176924	59	China: Guangdong	China	2010	Human	Homo sapiens	47	166027	Contigs	99.51	0.22	2788221	3	IVa	t437
NCBI	Public	GCA_028551785.1	PRJNA514245	SAMN16176901	59	China: Guangdong	China	2010	Human	Homo sapiens	51	134437	Contigs	99.51	0.22	2793936	3	IVa	t437
NCBI	Public	GCA_028552705.1	PRJNA514245	SAMN16176906	59	China: Guangdong	China	2010	Human	Homo sapiens	49	233876	Contigs	99.51	0.22	2809755	1	-	t163
NCBI	Public	GCA_026870615.1	PRJNA514245	SAMN10080670	59	China: Guangdong	China	2008	Human	Hospital patients	55	135925	Contigs	99.43	0.78	2790712	3	IVa	t437
NCBI	Public	GCA_026869735.1	PRJNA514245	SAMN10080710	59	China: Guangdong	China	2016	Human	Hospital patients	60	127196	Contigs	99.51	1.34	2798578	3	IVa	NA
NCBI	Public	GCA_026863295.1	PRJNA514245	SAMN10080673	59	China: Guangdong	China	2011	Human	Hospital patients	61	128896	Contigs	99.51	1.34	2854593	3	IVa	t437
NCBI	Public	GCA_000308895.1	PRJDB50	SAMD00036613	59	Taiwan	Taiwan	unknown	Human	SSTI	58	114045	Contigs	98.32	0.54	2823842	3	Vb	t437
NCBI	Public	GCA_026865335.1	PRJNA514245	SAMN10080667	59	China: Guangdong	China	2007	Human	Hospital patients	56	127521	Contigs	99.51	0.22	2765923	3	IVa	t437
NCBI	Public	GCA_026869815.1	PRJNA514245	SAMN10080737	59	China: Guangdong	China	2007	Human	Hospital patients	54	127444	Contigs	99.51	0.97	2821139	3	IVa	t437
SRA_paper	Public	ERR1227390	PRJEB12470	SAMEA3856172	59	Taiwan	Taiwan	Unknown	Human	Pus	62	107802	Contigs	99.51	0.22	2808092	3	Vb	t437
SRA_paper	Public	ERR1227388	PRJEB12470	SAMEA3856170	59	Taiwan	Taiwan	Unknown	Human	Pus	50	109293	Contigs	99.51	0.22	2777522	3	Vb	t437
NCBI	Public	GCA_026865075.1	PRJNA514245	SAMN10080679	59	China: Guangdong	China	2013	Human	Hospital patients	67	90789	Contigs	99.51	0.22	2756397	3	IVa	t437
NCBI	Public	GCA_018682235.1	PRJNA694329	SAMN17517061	59	China:Guangdong	China	2018	pig	Unknown	269	108676	Contigs	98.71	0.56	2865201	3	IVa	t437
NCBI	Public	GCA_003345455.1	PRJNA482743	SAMN09711765	338	China: Guangdong Province	China	2015	Human	Physical	101	55648	Contigs	97.89	0.56	2761242	3	Vb	t441
NCBI	Public	GCA_003345515.1	PRJNA482743	SAMN09711766	59	China: Guangdong Province	China	2015	Human	Physical	101	59226	Contigs	98.47	0.54	2758154	3	Vb	t441
NCBI	Public	GCA_022385275.1	PRJNA792439	SAMN24425091	59	China:GuangDong Province	China	2018	Human	Skin	2	2732224	Complete genome	98.07	0.54	2752978	3	-	t437
NCBI	Public	GCA_022532145.1	PRJNA810893	SAMN26288008	59	China:Guangdong,Guangzhou	China	2019	Human	blood	2	2788282	Complete genome	98.59	0.54	2814166	3	IVa	t437
NCBI	Public	GCA_013046885.1	PRJNA630298	SAMN14832387	59	China: Guangzhou	China	2010	Human	bile	2	2795946	Complete genome	98.39	0.54	2821906	3	IVa	t437
NCBI	Public	GCA_009660945.1	PRJNA587799	SAMN13219180	59	China: Guangzhou	China	2017	Chicken	chicken	53	148897	Contigs	98.67	0.54	2752718	3	IVa	t437
NCBI	Public	GCA_012277915.1	PRJNA589244	SAMN13270411	59	China: Guangzhou	China	2013	food	food	54	134733	Contigs	98.26	0.54	2719490	3	IVg	NA
NCBI	Public	GCA_012277795.1	PRJNA589244	SAMN13270414	59-like	China: Guangzhou	China	2013	food	food	130	126354	Contigs	99.39	0.32	2835421	3	-	t437
SRA_paper	Public	ERR1227398	PRJEB12470	SAMEA3856180	59	Taiwan	Taiwan	Unknown	Human	Pus/Skin	57	120145	Contigs	99.51	0.22	2802649	3	Vb	t437
SRA_paper	Public	ERR1227400	PRJEB12470	SAMEA3856182	59	Taiwan	Taiwan	Unknown	Human	Wound/Pus	70	107659	Contigs	99.51	0.22	2903671	3	Vb	t437
NCBI	Public	GCA_012277805.1	PRJNA589244	SAMN13270413	59-like	China: Guangzhou	China	2013	food	food	93	134522	Contigs	99.35	0.22	2801478	3	-	t437
NCBI	Public	GCA_012278875.1	PRJNA589244	SAMN13270386	59	China: Guangzhou	China	2013	food	food	48	138262	Contigs	96.99	0.54	2731031	3	IVa	t437
NCBI	Public	GCA_012278315.1	PRJNA589244	SAMN13270385	59-like	China: Guangzhou	China	2013	food	food	104	108821	Contigs	99.4	0.22	2888572	3	IVa	t437
NCBI	Public	GCA_012278335.1	PRJNA589244	SAMN13270384	59	China: Guangzhou	China	2013	food	food	63	134836	Contigs	97.82	0.54	2837093	3	IVa	t437
NCBI	Public	GCA_022682325.1	PRJNA783074	SAMN26688415	59	China: Guangzhou	China	2019	Inductive strain	induction of antibiotic	1	2797399	Chrom	98.61	0.39	2797399	3	IVa	t437
NCBI	Public	GCA_022494565.1	PRJNA783074	SAMN23416894	59	China: Guangzhou	China	2018	Human	nasal swab	1	2797342	Chrom	98.69	0.39	2797342	3	IVa	t437
NCBI	Public	GCA_009660925.1	PRJNA587799	SAMN13219178	338	China: Guangzhou	China	2012	food	roast pork	57	148747	Contigs	98.67	0.54	2783607	3	Vb	t437
NCBI	Public	GCA_013046865.1	PRJNA630298	SAMN14832454	3195	China: Guangzhou	China	2011	Human	sputum	2	2840643	Complete genome	97.93	0.54	2861379	3	IVa	t15214
NCBI	Public	GCA_012277835.1	PRJNA589244	SAMN13270415	59	China: Guangzhou	China	2017	Human	Unknown	48	168671	Contigs	98.71	0.73	2785242	3	Vb	t441
NCBI	Public	GCA_012278775.1	PRJNA589244	SAMN13270418	59	China: Guangzhou	China	2017	Human	Unknown	47	147769	Contigs	98.55	0.54	2817444	3	IVa	t437
NCBI	Public	GCA_012277845.1	PRJNA589244	SAMN13270416	59	China: Guangzhou	China	2017	Human	Unknown	35	184137	Contigs	98.51	0.54	2737720	3	IVa	t441
NCBI	Public	GCA_012277865.1	PRJNA589244	SAMN13270417	59	China: Guangzhou	China	2017	Human	Unknown	42	169683	Contigs	98.59	0.54	2769405	3	IVa	t437
SRA_paper	Public	ERR1227391	PRJEB12470	SAMEA3856173	59	Taiwan	Taiwan	Unknown	Human	Pus	69	108545	Contigs	99.51	0.22	2865106	3	Vb	t437
NCBI	Public	GCA_012278585.1	PRJNA589244	SAMN13270359	59	China: Guiyang	China	2015	food	food	73	86891	Contigs	94.48	0.54	2812620	3	IVa	t437
NCBI	Public	GCA_012277705.1	PRJNA589244	SAMN13270352	59-like	China: Haikou	China	2012	food	food	81	106851	Contigs	99.29	0.25	2871624	3	Vb	t437
NCBI	Public	GCA_009684655.1	PRJNA576862	SAMN13011721	338	China:Hangzhou	China	2016	Human	blood	2	2822516	Complete genome	98.63	0.73	2848476	3	Vb	t437
NCBI	Public	GCA_009873815.1	PRJNA577181	SAMN13021430	4513	China:Hangzhou	China	2018	Human	blood	126	120116	Contigs	97.33	0.54	2821745	3	IVa	t437
NCBI	Public	GCA_009873845.1	PRJNA577181	SAMN13021429	4513	China:Hangzhou	China	2018	Human	blood	94	134998	Contigs	97.33	0.54	2779634	3	IVa	t437
NCBI	Public	GCA_009874675.1	PRJNA577181	SAMN13021428	4513	China:Hangzhou	China	2017	Human	blood	110	138167	Contigs	97.33	0.54	2814923	3	IVa	t437
NCBI	Public	GCA_009873875.1	PRJNA577181	SAMN13021426	4513	China:Hangzhou	China	2017	Human	blood	91	120032	Contigs	97.33	0.54	2775807	3	IVa	t437
NCBI	Public	GCA_009874725.1	PRJNA577181	SAMN13021427	4513	China:Hangzhou	China	2017	Human	blood	93	138089	Contigs	97.33	0.54	2780143	3	IVa	t437
NCBI	Public	GCA_009873735.1	PRJNA577181	SAMN13021431	4513	China:Hangzhou	China	2018	Human	blood	168	138315	Contigs	97.33	0.39	2843067	3	IVa	t437
NCBI	Public	GCA_009874685.1	PRJNA577181	SAMN13021432	4513	China:Hangzhou	China	2018	Human	blood	101	134883	Contigs	97.33	0.39	2765080	3	IVa	t437
NCBI	Public	GCA_009874635.1	PRJNA577181	SAMN13021433	4513	China:Hangzhou	China	2018	Human	blood	90	138212	Contigs	97.33	0.54	2777402	3	IVa	t437
NCBI	Public	GCA_009873745.1	PRJNA577181	SAMN13021437	59	China:Hangzhou	China	2019	Human	blood	40	145057	Contigs	98.5	0.54	2763332	1	IVa	t172
NCBI	Public	GCA_009873795.1	PRJNA577181	SAMN13021434	59	China:Hangzhou	China	2018	Human	blood	32	169592	Contigs	98.62	0.54	2761281	1	IVa	t172
NCBI	Public	GCA_009874655.1	PRJNA577181	SAMN13021436	59	China:Hangzhou	China	2019	Human	blood	34	169630	Contigs	98.62	0.54	2761921	1	IVa	t172
NCBI	Public	GCA_037018495.1	PRJNA1054793	SAMN38933995	4513	China	China	2020	Human	blood	61	139360	Contigs	98.49	0.54	2764789	3	IVa	t8886
NCBI	Public	GCA_009873755.1	PRJNA577181	SAMN13021435	59	China:Hangzhou	China	2018	Human	blood	33	169477	Contigs	98.59	0.54	2760340	1	IVa	t172
NCBI	Public	GCA_009914455.1	PRJNA577395	SAMN13025165	59	China:Hangzhou	China	2018	Human	blood	4	2784709	Complete genome	98.47	0.39	2832410	1	IVa	t172
NCBI	Public	GCA_008121315.1	PRJNA561287	SAMN12612975	59	China: Hangzhou	China	2018	Human	cerebrospinal fluid	38	170186	Contigs	98.76	0.45	2765625	3	IVa	t437
NCBI	Public	GCA_009725465.1	PRJNA576821	SAMN13009024	338	China:Hangzhou	China	2015	Human	pus	57	108673	Contigs	98.71	0.54	2819370	3	Vb	t437
NCBI	Public	GCA_009725435.1	PRJNA576821	SAMN13009025	338	China:Hangzhou	China	2015	Human	pus	63	105229	Contigs	98.71	0.73	2786413	3	Vb	t437
NCBI	Public	GCA_009725665.1	PRJNA576821	SAMN13009014	59	China:Hangzhou	China	2015	Human	pus	44	149149	Contigs	98.71	0.73	2752720	3	Vb	t437
NCBI	Public	GCA_009725635.1	PRJNA576821	SAMN13009016	59	China:Hangzhou	China	2015	Human	pus	72	127915	Contigs	98.71	0.54	2815638	3	IVa	t437
NCBI	Public	GCA_002442975.1	PRJNA382289	SAMN06703161	59	China: Hangzhou	China	2016	Human	pus	1	2831958	Chrom	98.71	0.39	2831958	3	Vb	t437
NCBI	Public	GCA_009725225.1	PRJNA576821	SAMN13009039	3193	China:Hangzhou	China	2015	Human	pus	40	180574	Contigs	98.62	0.39	2767322	1	IVa	t172
NCBI	Public	GCA_009725265.1	PRJNA576821	SAMN13009037	3193	China:Hangzhou	China	2015	Human	pus	44	147567	Contigs	98.62	0.39	2765540	1	IVa	t172
NCBI	Public	GCA_009725945.1	PRJNA576821	SAMN13009038	3193	China:Hangzhou	China	2015	Human	pus	37	180729	Contigs	98.57	0.39	2764841	1	IVa	t172
NCBI	Public	GCA_026226395.1	PRJNA893823	SAMN31432806	338	China:Hangzhou	China	2017	Human	Secretions	72	127682	Contigs	98.71	0.73	2793950	3	Vb	t437
NCBI	Public	GCA_026226125.1	PRJNA893823	SAMN31432799	59	China:Hangzhou	China	2016	Human	Secretions	60	168053	Contigs	98.59	0.54	2783281	3	IVa	t437
NCBI	Public	GCA_009725625.1	PRJNA576821	SAMN13009015	59	China:Hangzhou	China	2015	Human	sputum	60	145154	Contigs	98.47	0.58	2770087	3	Vb	t441
NCBI	Public	GCA_031934385.1	PRJNA966921	SAMN34573446	59	China:Hanzhong	China	2019	food	frozen whole chicken carcasses	65	127673	Contigs	98.06	0.55	2805830	3	IVg	t3515
NCBI	Public	GCA_031934425.1	PRJNA966921	SAMN34573443	59	China:Hanzhong	China	2019	food	frozen whole chicken carcasses	65	149347	Contigs	98.37	0.54	2810928	3	IVa	t8391
NCBI	Public	GCA_031934465.1	PRJNA966921	SAMN34573441	59	China:Hanzhong	China	2019	food	frozen whole chicken carcasses	43	168645	Contigs	98.66	0.54	2752897	3	IVa	t437
NCBI	Public	GCA_031934485.1	PRJNA966921	SAMN34573439	59	China:Hanzhong	China	2019	food	frozen whole chicken carcasses	51	149343	Contigs	98.56	0.54	2770898	3	IVa	t437
NCBI	Public	GCA_031934405.1	PRJNA966921	SAMN34573445	59	China:Hanzhong	China	2019	food	frozen whole chicken carcasses	75	153774	Contigs	98.71	0.39	2761328	3	IVa	t441
NCBI	Public	GCA_031934365.1	PRJNA966921	SAMN34573444	59	China:Hanzhong	China	2019	food	frozen whole chicken carcasses	43	169700	Contigs	98.38	0.39	2787732	1	IVa	t4193
NCBI	Public	GCA_031933285.1	PRJNA966921	SAMN34573479	338	China:Hanzhong	China	2018	Human	Homo sapiens	98	97021	Contigs	98.54	0.54	2870646	3	Vb	t437
NCBI	Public	GCA_031933565.1	PRJNA966921	SAMN34573474	59	China:Hanzhong	China	2019	Human	Homo sapiens	66	147603	Contigs	98.67	0.54	2829964	3	Vb	t437
NCBI	Public	GCA_031934625.1	PRJNA966921	SAMN34573434	59	China:Hanzhong	China	2019	Human	Homo sapiens	50	167947	Contigs	98.59	0.54	2790164	3	IVa	t437
NCBI	Public	GCA_031934825.1	PRJNA966921	SAMN34573426	59	China:Hanzhong	China	2019	Human	Homo sapiens	49	128024	Contigs	98.56	0.54	2764546	3	IVa	t437
NCBI	Public	GCA_031934705.1	PRJNA966921	SAMN34573429	59	China:Hanzhong	China	2019	Human	Homo sapiens	70	132808	Contigs	98.71	0.54	2783975	3	IVa	t437
NCBI	Public	GCA_031934025.1	PRJNA966921	SAMN34573459	59	China:Hanzhong	China	2017	Human	Homo sapiens	69	147687	Contigs	98.12	0.54	2770514	3	IVa	t437
NCBI	Public	GCA_031933745.1	PRJNA966921	SAMN34573467	59	China:Hanzhong	China	2017	Human	Homo sapiens	54	153849	Contigs	98.59	0.54	2772110	3	Vb	t437
NCBI	Public	GCA_031934605.1	PRJNA966921	SAMN34573432	59	China:Hanzhong	China	2019	Human	Homo sapiens	53	147541	Contigs	98.51	0.54	2775806	3	IVa	t441
NCBI	Public	GCA_031934865.1	PRJNA966921	SAMN34573421	59	China:Hanzhong	China	2020	Human	Homo sapiens	61	149238	Contigs	98.25	0.48	2807363	3	IVa	t441
SRA_paper	Public	ERR1227422	PRJEB12470	SAMEA3856204	59	Netherlands	Netherlands	Unknown	Human	Unknown	150	38621	Contigs	99.51	0.22	2765671	3	Vb	t437
SRA_paper	Public	ERR1227425	PRJEB12470	SAMEA3856207	59	Netherlands	Netherlands	Unknown	Human	Unknown	133	36913	Contigs	99.51	0.22	2737105	3	Vb	t437
NCBI	Public	GCA_031933485.1	PRJNA966921	SAMN34573472	59	China:Hanzhong	China	2015	Human	Homo sapiens	68	151564	Contigs	98.71	0.54	2836138	3	IVa	t437
NCBI	Public	GCA_031934205.1	PRJNA966921	SAMN34573454	59	China:Hanzhong	China	2018	Human	Homo sapiens	49	153662	Contigs	98.66	0.54	2754564	3	IVa	t437
NCBI	Public	GCA_031934645.1	PRJNA966921	SAMN34573433	59	China:Hanzhong	China	2019	Human	Homo sapiens	55	149343	Contigs	98.66	0.54	2794837	3	IVa	t437
NCBI	Public	GCA_031934665.1	PRJNA966921	SAMN34573431	59	China:Hanzhong	China	2019	Human	Homo sapiens	45	168178	Contigs	98.63	0.54	2757272	3	IVa	t437
NCBI	Public	GCA_031934675.1	PRJNA966921	SAMN34573430	59	China:Hanzhong	China	2019	Human	Homo sapiens	43	168178	Contigs	98.63	0.54	2757753	3	IVa	t437
NCBI	Public	GCA_031934725.1	PRJNA966921	SAMN34573428	59	China:Hanzhong	China	2019	Human	Homo sapiens	55	170039	Contigs	98.35	0.54	2798601	3	IVa	t437
NCBI	Public	GCA_031933985.1	PRJNA966921	SAMN34573460	59-like	China:Hanzhong	China	2017	Human	Homo sapiens	57	147622	Contigs	99.51	0.22	2810968	3	IVa	t437
NCBI	Public	GCA_031933465.1	PRJNA966921	SAMN34573473	59	China:Hanzhong	China	2015	Human	Homo sapiens	53	149344	Contigs	98.66	0.54	2771871	3	IVa	t437
NCBI	Public	GCA_031933665.1	PRJNA966921	SAMN34573470	59	China:Hanzhong	China	2016	Human	Homo sapiens	67	149165	Contigs	98.66	0.54	2813706	3	IVa	t437
NCBI	Public	GCA_031933545.1	PRJNA966921	SAMN34573471	59	China:Hanzhong	China	2016	Human	Homo sapiens	65	149343	Contigs	98.66	0.54	2829896	3	IVa	t437
NCBI	Public	GCA_031934065.1	PRJNA966921	SAMN34573463	59	China:Hanzhong	China	2017	Human	Homo sapiens	60	149285	Contigs	98.64	0.54	2815115	3	IVa	t437
NCBI	Public	GCA_031934125.1	PRJNA966921	SAMN34573458	59	China:Hanzhong	China	2019	Human	Homo sapiens	54	168178	Contigs	97.73	0.54	2800515	3	IVa	t437
NCBI	Public	GCA_031934745.1	PRJNA966921	SAMN34573427	59	China:Hanzhong	China	2020	Human	Homo sapiens	45	168019	Contigs	98.59	0.54	2767532	3	IVa	t437
NCBI	Public	GCA_031934565.1	PRJNA966921	SAMN34573435	59	China:Hanzhong	China	2019	Human	Homo sapiens	49	149343	Contigs	98.59	0.54	2768768	3	IVa	t437
NCBI	Public	GCA_031934225.1	PRJNA966921	SAMN34573452	59	China:Hanzhong	China	2019	Human	Homo sapiens	50	153998	Contigs	98.66	0.54	2772024	3	IVa	t437
NCBI	Public	GCA_031933965.1	PRJNA966921	SAMN34573462	59	China:Hanzhong	China	2017	Human	Homo sapiens	54	147626	Contigs	98.71	0.54	2817969	3	IVa	t437
NCBI	Public	GCA_031934905.1	PRJNA966921	SAMN34573420	59	China:Hanzhong	China	2020	Human	Homo sapiens	59	149247	Contigs	98.71	0.54	2813533	3	IVa	t437
NCBI	Public	GCA_031934785.1	PRJNA966921	SAMN34573425	59	China:Hanzhong	China	2020	Human	Homo sapiens	50	149254	Contigs	98.71	0.54	2759092	3	IVa	t437
NCBI	Public	GCA_031934805.1	PRJNA966921	SAMN34573424	59	China:Hanzhong	China	2020	Human	Homo sapiens	50	149254	Contigs	98.71	0.54	2758953	3	IVa	t437
NCBI	Public	GCA_031934585.1	PRJNA966921	SAMN34573436	59-like	China:Hanzhong	China	2020	Human	Homo sapiens	50	149331	Contigs	99.51	0.22	2743415	3	IVa	t437
NCBI	Public	GCA_031934245.1	PRJNA966921	SAMN34573453	59	China:Hanzhong	China	2018	Human	Homo sapiens	46	168164	Contigs	98.56	0.54	2753387	3	IVa	t441
NCBI	Public	GCA_031933845.1	PRJNA966921	SAMN34573464	59	China:Hanzhong	China	2019	Human	Homo sapiens	52	147736	Contigs	98.71	0.54	2753540	3	IVa	t437
NCBI	Public	GCA_031933365.1	PRJNA966921	SAMN34573476	59	China:Hanzhong	China	2019	Human	Homo sapiens	54	149343	Contigs	98.21	0.54	2759831	3	IVa	t437
NCBI	Public	GCA_031932775.1	PRJNA966921	SAMN34573490	59	China:Hanzhong	China	2011	food	raw ground pork	59	147646	Contigs	98.66	0.54	2814016	3	IVa	t437
NCBI	Public	GCA_031932865.1	PRJNA966921	SAMN34573491	59	China:Hanzhong	China	2011	food	raw ground pork	57	155172	Contigs	98.66	0.54	2817062	3	IVa	t437
NCBI	Public	GCA_031933105.1	PRJNA966921	SAMN34573482	59	China:Hanzhong	China	2012	food	raw ground pork	57	153774	Contigs	98.66	0.54	2813493	3	IVa	t437
NCBI	Public	GCA_031932885.1	PRJNA966921	SAMN34573488	59	China:Hanzhong	China	2011	food	raw ground pork	57	168179	Contigs	98.66	0.54	2816091	3	IVa	t437
NCBI	Public	GCA_031932945.1	PRJNA966921	SAMN34573489	59	China:Hanzhong	China	2011	food	raw ground pork	56	153774	Contigs	98.66	0.54	2813474	3	IVa	t437
NCBI	Public	GCA_031933185.1	PRJNA966921	SAMN34573483	59	China:Hanzhong	China	2012	food	raw ground pork	49	149253	Contigs	98.51	0.54	2767830	3	IVa	t437
NCBI	Public	GCA_031933225.1	PRJNA966921	SAMN34573480	59	China:Hanzhong	China	2019	food	raw ground pork	56	149343	Contigs	98.55	0.39	2813910	3	IVa	t437
NCBI	Public	GCA_031934945.1	PRJNA966921	SAMN34573416	59	China:Hanzhong	China	2019	Human	Secretion	49	167947	Contigs	98.59	0.39	2770021	3	IVa	t437
NCBI	Public	GCA_031934925.1	PRJNA966921	SAMN34573417	59	China:Hanzhong	China	2020	Human	Secretion	47	167947	Contigs	98.59	0.54	2774629	3	IVa	t437
NCBI	Public	GCA_031935325.1	PRJNA966921	SAMN34573402	59	China:Hanzhong	China	2020	Human	Secretion	71	147725	Contigs	98.58	0.54	2851372	3	IVa	t13774
NCBI	Public	GCA_031935165.1	PRJNA966921	SAMN34573406	59	China:Hanzhong	China	2020	Human	Secretion	57	147449	Contigs	98.64	0.39	2784910	3	IVa	t437
NCBI	Public	GCA_031932745.1	PRJNA966921	SAMN34573493	59	China:Hanzhong	China	2019	Human	Secretion	56	168179	Contigs	98.63	0.54	2804953	3	IVa	t437
NCBI	Public	GCA_031935025.1	PRJNA966921	SAMN34573413	59	China:Hanzhong	China	2020	Human	Secretion	47	152069	Contigs	98.58	0.39	2792276	3	IVa	t437
NCBI	Public	GCA_031935045.1	PRJNA966921	SAMN34573412	59	China:Hanzhong	China	2020	Human	Secretion	62	154024	Contigs	98.71	0.54	2815784	3	IVa	t441
NCBI	Public	GCA_031935145.1	PRJNA966921	SAMN34573409	59	China:Hanzhong	China	2020	Human	Secretion	59	153773	Contigs	98.71	0.54	2814780	3	IVa	t437
NCBI	Public	GCA_031935345.1	PRJNA966921	SAMN34573401	59	China:Hanzhong	China	2020	Human	Secretion	53	139305	Contigs	98.56	0.54	2767767	3	IVa	t437
NCBI	Public	GCA_031935085.1	PRJNA966921	SAMN34573410	59	China:Hanzhong	China	2020	Human	Secretion	59	149331	Contigs	98.71	0.48	2785010	3	IVa	t437
NCBI	Public	GCA_031935305.1	PRJNA966921	SAMN34573403	59	China:Hanzhong	China	2020	Human	Secretion	58	154018	Contigs	98.71	0.39	2777880	3	IVa	t437
NCBI	Public	GCA_031935005.1	PRJNA966921	SAMN34573418	59	China:Hanzhong	China	2019	Human	Secretion	45	153764	Contigs	98.71	0.39	2727236	3	IVa	t437
NCBI	Public	GCA_031935125.1	PRJNA966921	SAMN34573407	59	China:Hanzhong	China	2020	Human	Secretion	44	168164	Contigs	98.59	0.54	2750537	3	IVa	t441
NCBI	Public	GCA_031934885.1	PRJNA966921	SAMN34573419	59	China:Hanzhong	China	2019	Human	Secretion	61	127862	Contigs	98.71	0.54	2796690	3	IVa	t437
NCBI	Public	GCA_012278495.1	PRJNA589244	SAMN13270377	59-like	China: Harbin	China	2013	food	food	86	108300	Contigs	99.22	0.22	2796781	3	-	t437
NCBI	Public	GCA_012278465.1	PRJNA589244	SAMN13270378	59-like	China: Harbin	China	2013	food	food	109	126546	Contigs	99.46	0.22	2798389	3	-	t437
NCBI	Public	GCA_012277355.1	PRJNA589244	SAMN13270376	59-like	China: Harbin	China	2013	food	food	75	126679	Contigs	99.41	0.22	2792381	3	-	t437
ZJU	In this study	SKLX053478	PRJNA749878	SAMN20423426	59	Hebei	China	2015	Human	Blood	61	147769	Contigs	99.51	0.22	2770251	3	IVa	t437
ZJU	In this study	SKLX063203	PRJNA749878	SAMN20423697	59-like	Hebei	China	2018	Human	Blood	68	149257	Contigs	99.51	0.22	2789895	3	IVa	t437
ZJU	In this study	SKLX140554	PRJNA749878	SAMN38023288	59	Hebei	China	2020	Human	Blood	60	154042	Contigs	99.51	0.22	2779238	3	IVa	t437
ZJU	In this study	SKLX059892	PRJNA749878	SAMN20423462	59	Hebei	China	2016	Human	Blood	57	149376	Contigs	99.51	0.22	2759137	3	IVa	t441
ZJU	In this study	SKLX059887	PRJNA749878	SAMN20423461	59	Hebei	China	2016	Human	Blood	58	139336	Contigs	99.51	0.22	2756235	3	IVa	t437
ZJU	In this study	SKLX052178	PRJNA749878	SAMN38023340	59	Hebei	China	2014	Human	Blood	79	147752	Contigs	99.51	0.22	2815595	3	IVa	t12011
NCBI	Public	GCA_026886345.1	PRJNA514245	SAMD00412030	59	not collected	Unknown	unknown	Human	Homo sapiens	81	79465	Contigs	98.95	0.78	2764449	3	Vb	t437
ZJU	In this study	SKLX053487	PRJNA749878	SAMN20423430	59	Hebei	China	2015	Human	Blood	72	154398	Contigs	99.51	0.22	2811369	3	IVa	t437
ZJU	In this study	SKLX001645	PRJNA749878	SAMN45219581	59	Hebei	China	2012	Human	Blood	61	172717	Contigs	99.51	0.22	2709832	1	-	t163
ZJU	In this study	SKLX100675	PRJNA749878	SAMN20423668	59	Heilongjiang	China	2019	Human	Blood	114	147902	Contigs	99.51	0.22	2796602	3	Vb	t437
ZJU	In this study	SKLX083970	PRJNA749878	SAMN45219301	59-like	Heilongjiang	China	2018	Human	Blood	48	172905	Contigs	99.51	0.22	2739418	1	-	t21046
NCBI	Public	GCA_027302345.1	PRJNA514245	SAMEA3924020	59	unknown	unknown	unknown	Unknown	Unknown	61	127397	Contigs	99.51	1.34	2826497	3	Vb	t437
ZJU	In this study	SKLX095310	PRJNA749878	SAMN45219479	59	Heilongjiang	China	2019	Human	Blood	75	98783	Contigs	99.51	0.22	2730513	1	-	t172
ZJU	In this study	SKLX108421	PRJNA749878	SAMN45197392	59	Heilongjiang	China	2019	Human	Blood	61	136480	Contigs	99.51	0.22	2783363	1	-	t172
ZJU	In this study	SKLX126793	PRJNA749878	SAMN38023207	59	Henan	China	2020	Human	Blood	67	147728	Contigs	99.51	0.25	2822863	3	IVg	t13954
ZJU	In this study	SKLX051875	PRJNA749878	SAMN45218253	59	Henan	China	2014	Human	Blood	48	168228	Contigs	99.51	0.22	2719227	3	-	t437
ZJU	In this study	SKLX063071	PRJNA749878	SAMN20423664	59-like	Henan	China	2018	Human	Blood	67	127951	Contigs	99.51	0.22	2755847	3	Vb	t437
ZJU	In this study	SKLX126443	PRJNA749878	SAMN45198319	59	Henan	China	2020	Human	Blood	55	167959	Contigs	99.51	0.26	2758857	3	-	t437
ZJU	In this study	SKLX051897	PRJNA749878	SAMN20423648	59	Henan	China	2014	Human	Blood	60	147771	Contigs	99.51	0.22	2783652	3	IVa	t437
ZJU	In this study	SKLX059393	PRJNA749878	SAMN20423651	59	Henan	China	2016	Human	Blood	59	154052	Contigs	99.51	0.22	2779692	3	IVa	t437
ZJU	In this study	SKLX100645	PRJNA749878	SAMN20423656	59	Henan	China	2019	Human	Blood	75	168091	Contigs	99.51	0.22	2783640	3	IVa	t437
ZJU	In this study	SKLX056513	PRJNA749878	SAMN20423650	59	Henan	China	2016	Human	Blood	59	153956	Contigs	99.51	0.22	2823174	3	IVa	t437
ZJU	In this study	SKLX053867	PRJNA749878	SAMN20423649	59	Henan	China	2015	Human	Blood	55	154052	Contigs	99.51	0.22	2779503	3	IVa	t437
ZJU	In this study	SKLX082849	PRJNA749878	SAMN20423655	59	Henan	China	2018	Human	Blood	62	154052	Contigs	99.51	0.22	2807003	3	IVa	t437
ZJU	In this study	SKLX059394	PRJNA749878	SAMN20423652	59	Henan	China	2016	Human	Blood	56	147043	Contigs	99.51	0.22	2779675	3	IVa	t437
ZJU	In this study	SKLX059398	PRJNA749878	SAMN20423653	59	Henan	China	2016	Human	Blood	66	127818	Contigs	99.51	0.22	2820595	3	IVa	t437
ZJU	In this study	SKLX109216	PRJNA749878	SAMN20423661	59	Henan	China	2019	Human	Blood	74	168480	Contigs	99.51	0.22	2758287	3	IVa	t437
ZJU	In this study	SKLX063985	PRJNA749878	SAMN38023368	59	Henan	China	2018	Human	Blood	53	154436	Contigs	99.51	0.22	2754031	3	IVa	t437
ZJU	In this study	SKLX115024	PRJNA749878	SAMN20423663	59	Henan	China	2019	Human	Blood	89	147657	Contigs	99.51	0.22	2823559	3	IVa	t19085
ZJU	In this study	SKLX141542	PRJNA749878	SAMN38023293	59	Henan	China	2020	Human	Blood	57	154052	Contigs	99.51	0.22	2817593	3	IVa	t441
NCBI	Public	GCA_037018555.1	PRJNA1054793	SAMN38933991	59	China	China	2019	Human	blood	53	154056	Contigs	98.41	0.39	2742520	3	IVa	t437
ZJU	In this study	SKLX109214	PRJNA749878	SAMN20423659	59	Henan	China	2019	Human	Blood	64	147769	Contigs	99.51	0.22	2767224	3	IVa	t3592
ZJU	In this study	SKLX109215	PRJNA749878	SAMN20423660	59	Henan	China	2019	Human	Blood	83	138838	Contigs	99.51	0.22	2833951	3	IVa	t437
ZJU	In this study	SKLX109210	PRJNA749878	SAMN20423658	59	Henan	China	2019	Human	Blood	75	148260	Contigs	99.51	0.22	2772721	3	IVa	t437
SRA	Public	SRR12649580	PRJNA663694	SAMN16176893	59	Malaysia	Malaysia	Unknown	Human	patients	89	116790	Contigs	99.51	0.22	2860266	3	Vb	t3590
ZJU	In this study	SKLX056215	PRJNA749878	SAMN20423679	4513	Henan	China	2016	Human	Blood	63	147661	Contigs	99.51	0.22	2768789	3	IVa	t441
ZJU	In this study	SKLX100648	PRJNA749878	SAMN20423657	59	Henan	China	2019	Human	Blood	77	169980	Contigs	99.51	0.22	2757722	3	IVa	t437
ZJU	In this study	SKLX141546	PRJNA749878	SAMN38023295	59	Henan	China	2020	Human	Blood	62	149364	Contigs	99.51	0.22	2770073	3	IVa	t4145
ZJU	In this study	SKLX141543	PRJNA749878	SAMN38023294	59	Henan	China	2020	Human	Blood	56	154051	Contigs	99.51	0.22	2759875	3	IVa	t437
ZJU	In this study	SKLX061197	PRJNA749878	SAMN20423654	59	Henan	China	2017	Human	Blood	56	147751	Contigs	99.51	0.22	2754483	3	IVa	t3401
ZJU	In this study	SKLX141547	PRJNA749878	SAMN38023296	59	Henan	China	2020	Human	Blood	58	153727	Contigs	99.51	0.22	2785858	3	IVa	t8347
ZJU	In this study	SKLX109407	PRJNA749878	SAMN20423662	59	Henan	China	2019	Human	Blood	87	153958	Contigs	99.51	0.22	2819581	1	IVa	t172
NCBI	Public	GCA_029690505.1	PRJNA514245	SAMN34134545	338	China:Henan	China	2022	Human	Homo sapiens	57	108743	Contigs	99.51	1.2	2801493	3	Vb	t437
NCBI	Public	GCA_030221405.1	PRJNA514245	SAMN34134543	338	China:Henan	China	2022	Human	Homo sapiens	53	111716	Contigs	99.51	1.2	2805649	3	Vb	t437
NCBI	Public	GCA_029689805.1	PRJNA514245	SAMN34134522	59	China:Henan	China	2022	Human	Homo sapiens	62	108906	Contigs	99.51	1.34	2829858	3	Vb	t437
NCBI	Public	GCA_029691505.1	PRJNA514245	SAMN34134558	59	China:Henan	China	2022	Human	Homo sapiens	60	108978	Contigs	99.51	1.34	2834275	3	Vb	t437
NCBI	Public	GCA_030221465.1	PRJNA514245	SAMN34134553	59	China:Henan	China	2022	Human	Homo sapiens	61	108938	Contigs	99.51	1.34	2835545	3	Vb	t3590
NCBI	Public	GCA_029690745.1	PRJNA514245	SAMN34134507	59	China:Henan	China	2022	Human	Homo sapiens	69	111676	Contigs	99.51	1.34	2843940	3	Vb	t437
NCBI	Public	GCA_029689665.1	PRJNA514245	SAMN34134510	59-like	China:Henan	China	2022	Human	Homo sapiens	48	147313	Contigs	99.51	1.34	2847439	3	IVa	t3485
NCBI	Public	GCA_029689685.1	PRJNA514245	SAMN34134511	59-like	China:Henan	China	2022	Human	Homo sapiens	48	147313	Contigs	99.51	1.34	2832493	3	IVa	t3485
NCBI	Public	GCA_030221425.1	PRJNA514245	SAMN34134544	59	China:Henan	China	2022	Human	Homo sapiens	55	127567	Contigs	99.51	1.34	2837109	3	IVa	NA
NCBI	Public	GCA_029690985.1	PRJNA514245	SAMN34134547	59	China:Henan	China	2022	Human	Homo sapiens	52	147552	Contigs	99.51	1.34	2836568	3	IVa	t437
NCBI	Public	GCA_029689645.1	PRJNA514245	SAMN34134508	59	China:Henan	China	2022	Human	Homo sapiens	49	139619	Contigs	99.51	1.34	2805687	3	IVa	t437
NCBI	Public	GCA_029690165.1	PRJNA514245	SAMN34134509	59	China:Henan	China	2022	Human	Homo sapiens	51	147388	Contigs	99.51	1.34	2835044	3	IVa	t437
NCBI	Public	GCA_029691545.1	PRJNA514245	SAMN34134560	59	China:Henan	China	2022	Human	Homo sapiens	61	142604	Contigs	99.51	1.34	2883183	3	IVa	t437
NCBI	Public	GCA_029690485.1	PRJNA514245	SAMN34134552	59	China:Henan	China	2022	Human	Homo sapiens	46	168320	Contigs	99.23	1.34	2799273	3	IVa	t437
NCBI	Public	GCA_029690805.1	PRJNA514245	SAMN34134523	59	China:Henan	China	2022	Human	Homo sapiens	52	133779	Contigs	99.51	1.34	2817975	3	IVa	t437
NCBI	Public	GCA_029690325.1	PRJNA514245	SAMN34134530	59	China:Henan	China	2022	Human	Homo sapiens	50	147516	Contigs	99.23	1.34	2801344	3	IVa	t437
NCBI	Public	GCA_037021665.1	PRJNA1054793	SAMN38933838	59	China	China	2016	Human	blood	77	149514	Contigs	98.71	0.54	2805342	3	IVa	t437
NCBI	Public	GCA_030221365.1	PRJNA514245	SAMN34134534	59	China:Henan	China	2022	Human	Homo sapiens	55	147516	Contigs	99.23	1.34	2828756	3	IVa	t437
NCBI	Public	GCA_029689625.1	PRJNA514245	SAMN34134503	59	China:Henan	China	2022	Human	Homo sapiens	53	147384	Contigs	99.51	1.34	2843086	3	IVa	t437
NCBI	Public	GCA_029689885.1	PRJNA514245	SAMN34134549	59	China:Henan	China	2022	Human	Homo sapiens	49	144235	Contigs	99.51	1.34	2838330	3	IVa	t441
NCBI	Public	GCA_029689825.1	PRJNA514245	SAMN34134495	59	China:Henan	China	2022	Human	Homo sapiens	51	127778	Contigs	99.45	1.34	2841084	3	IVa	t437
NCBI	Public	GCA_029689605.1	PRJNA514245	SAMN34134505	59	China:Henan	China	2022	Human	Homo sapiens	43	153855	Contigs	99.51	1.34	2805917	1	IVa	NA
NCBI	Public	GCA_027848895.1	PRJNA514245	SAMD00291290	59	Japan	Japan	unknown	Unknown	Unknown	168	38055	Contigs	99.51	0.41	2740596	3	IVa	t437
NCBI	Public	GCA_030221345.1	PRJNA514245	SAMN34134506	59	China:Henan	China	2022	Human	Homo sapiens	47	141639	Contigs	99.51	1.34	2812544	1	IVa	t172
NCBI	Public	GCA_045910635.1	PRJNA1103959	SAMN41065834	59	China:Henan	China	2020	food	Raw milk	109	167532	Contigs	98.51	0.4	2727550	3	-	t441
NCBI	Public	GCA_045910815.1	PRJNA1103959	SAMN41065823	59	China:Henan	China	2020	food	Raw milk	349	167387	Contigs	98.51	0.85	2797236	3	-	t437
NCBI	Public	GCA_045910865.1	PRJNA1103959	SAMN41065822	59	China:Henan	China	2020	food	Raw milk	349	167387	Contigs	98.51	0.85	2797236	3	-	t437
NCBI	Public	GCA_045910695.1	PRJNA1103959	SAMN41065832	59	China:Henan	China	2020	food	Raw milk	235	158094	Contigs	98.56	0.77	2800180	3	IVa	t441
NCBI	Public	GCA_012278075.1	PRJNA589244	SAMN13270400	59	China: Hohhot	China	2016	food	food	70	98105	Contigs	95.6	0.55	2821059	3	IVg	t1751
NCBI	Public	GCA_012278155.1	PRJNA589244	SAMN13270395	59	China: Hohhot	China	2013	food	food	56	109224	Contigs	96.84	0.54	2769141	3	IVa	t437
NCBI	Public	GCA_004137725.1	PRJNA493547	SAMN10140748	59	China: Hong Kong	China	2017	Human	blood culture (peripheral)	60	118976	Contigs	98.62	0.54	2810863	3	Vb	t441
NCBI	Public	GCA_004168805.1	PRJNA493547	SAMN10140756	59	China: Hong Kong	China	2017	Environment	environmental swab (area2: window bench)	38	168124	Contigs	99.51	0.22	2778716	3	Vb	t441
NCBI	Public	GCA_004168755.1	PRJNA493547	SAMN10140757	59	China: Hong Kong	China	2017	Environment	environmental swab (scale for baby)	42	136783	Contigs	98.62	0.54	2778014	3	Vb	t441
NCBI	Public	GCA_004168845.1	PRJNA493547	SAMN10140758	59	China: Hong Kong	China	2017	Environment	environmental swab (scale for baby)	36	167667	Contigs	98.62	0.54	2777840	3	Vb	t441
NCBI	Public	GCA_004137005.1	PRJNA493547	SAMN10140753	59	China: Hong Kong	China	2017	Human	nasal swab	42	136784	Contigs	98.62	0.54	2778761	3	Vb	t441
NCBI	Public	GCA_004168815.1	PRJNA493547	SAMN10140765	59	China: Hong Kong	China	2018	Human	nasal swab	54	136037	Contigs	98.62	0.54	2773918	3	Vb	t441
NCBI	Public	GCA_004168905.1	PRJNA493547	SAMN10140751	59	China: Hong Kong	China	2017	Human	nasal swab	39	169560	Contigs	98.62	0.54	2776191	3	Vb	t441
NCBI	Public	GCA_004137105.1	PRJNA493547	SAMN10140752	59	China: Hong Kong	China	2017	Human	nasal swab	39	167770	Contigs	98.62	0.54	2778460	3	Vb	t441
NCBI	Public	GCA_004137035.1	PRJNA493547	SAMN10140754	59	China: Hong Kong	China	2017	Human	nasal swab	42	169425	Contigs	98.62	0.54	2778536	3	Vb	t441
NCBI	Public	GCA_004137015.1	PRJNA493547	SAMN10140747	59	China: Hong Kong	China	2017	Human	nasal swab	53	85615	Contigs	99.51	0.22	2776826	3	Vb	t441
NCBI	Public	GCA_004168705.1	PRJNA493547	SAMN10140755	59	China: Hong Kong	China	2017	Human	nasal swab	44	136783	Contigs	98.62	0.54	2774502	3	Vb	t441
NCBI	Public	GCA_004168825.1	PRJNA493547	SAMN10140760	59	China: Hong Kong	China	2018	Human	nasal swab	73	102508	Contigs	98.36	0.73	2768089	3	Vb	t441
NCBI	Public	GCA_004137025.1	PRJNA493547	SAMN10140750	59	China: Hong Kong	China	2017	Human	nasal swab	46	137027	Contigs	98.62	0.54	2812275	3	Vb	t441
NCBI	Public	GCA_004168835.1	PRJNA493547	SAMN10140762	59	China: Hong Kong	China	2018	Human	nasal swab	84	81144	Contigs	98.62	0.54	2802826	3	Vb	t441
NCBI	Public	GCA_004168715.1	PRJNA493547	SAMN10140749	59	China: Hong Kong	China	2017	Human	nasal swab	63	81961	Contigs	98.62	0.54	2806795	3	Vb	t441
NCBI	Public	GCA_004168725.1	PRJNA493547	SAMN10140761	59	China: Hong Kong	China	2018	Human	nasal swab	67	109139	Contigs	98.62	0.54	2810441	3	Vb	t441
NCBI	Public	GCA_004136935.1	PRJNA493547	SAMN10140763	59	China: Hong Kong	China	2018	Human	nasal swab	71	108665	Contigs	98.62	0.54	2810422	3	Vb	t441
NCBI	Public	GCA_004168635.1	PRJNA493547	SAMN10140764	59	China: Hong Kong	China	2018	Human	nasal swab	68	109139	Contigs	98.62	0.54	2811310	3	Vb	t441
NCBI	Public	GCA_004168915.1	PRJNA493547	SAMN10140746	59	China: Hong Kong	China	2017	Human	right hand palm swab	54	119035	Contigs	98.62	0.54	2776258	3	Vb	t441
NCBI	Public	GCA_004168735.1	PRJNA493547	SAMN10140759	59	China: Hong Kong	China	2010	Human	sputum	38	156252	Contigs	98.71	0.54	2773283	3	Vb	t441
ZJU	In this study	SKLX135011	PRJNA749878	SAMN45198462	59	Hubei	China	2020	Human	Blood	56	169869	Contigs	99.51	0.22	2695227	3	-	t3485
ZJU	In this study	SKLX061241	PRJNA749878	SAMN45218869	59	Hubei	China	2017	Human	Blood	64	147247	Contigs	99.51	0.22	2766622	3	-	t437
ZJU	In this study	SKLX113882	PRJNA749878	SAMN45197488	59	Hubei	China	2019	Human	Blood	52	168092	Contigs	99.51	0.26	2734947	3	-	t2365
ZJU	In this study	SKLX097549	PRJNA749878	SAMN38023444	338	Hubei	China	2019	Human	Blood	216	25495	Contigs	99.37	0.29	2773468	3	Vb	t437
ZJU	In this study	SKLX122190	PRJNA749878	SAMN38023172	338	Hubei	China	2020	Human	Blood	60	147623	Contigs	99.51	0.22	2776408	3	Vb	t437
ZJU	In this study	SKLX134075	PRJNA749878	SAMN45198419	338	Hubei	China	2020	Human	Blood	52	127953	Contigs	99.51	0.22	2734106	3	-	t437
ZJU	In this study	SKLX096378	PRJNA749878	SAMN38023443	59	Hubei	China	2019	Human	Blood	212	25397	Contigs	98.95	0.22	2701897	3	Vb	t437
ZJU	In this study	SKLX097554	PRJNA749878	SAMN45219509	59	Hubei	China	2019	Human	Blood	51	168257	Contigs	99.51	0.22	2720754	3	-	t437
ZJU	In this study	SKLX097552	PRJNA749878	SAMN45219508	59	Hubei	China	2019	Human	Blood	50	168257	Contigs	99.51	0.22	2720278	3	-	t437
ZJU	In this study	SKLX085755	PRJNA749878	SAMN20423698	3260	Hubei	China	2018	Human	Blood	68	120227	Contigs	99.51	0.22	2836564	3	Vb	t437
ZJU	In this study	SKLX085720	PRJNA749878	SAMN38023440	3260	Hubei	China	2018	Human	Blood	65	140966	Contigs	99.51	0.22	2835941	3	Vb	t437
ZJU	In this study	SKLX100092	PRJNA749878	SAMN20423693	59	Hubei	China	2019	Human	Blood	95	167855	Contigs	99.51	0.22	2810064	3	IVa	t437
ZJU	In this study	SKLX061251	PRJNA749878	SAMN20423687	59	Hubei	China	2017	Human	Blood	54	147713	Contigs	99.51	0.22	2767843	3	IVa	t437
ZJU	In this study	SKLX110276	PRJNA749878	SAMN20423696	59	Hubei	China	2019	Human	Blood	83	127551	Contigs	99.51	0.22	2765051	3	IVa	t437
ZJU	In this study	SKLX002113	PRJNA749878	SAMN38023525	59	Hubei	China	2011	Human	Blood	63	148827	Contigs	99.51	0.22	2773394	3	IVa	t437
ZJU	In this study	SKLX136618	PRJNA749878	SAMN38023408	59	Hubei	China	2020	Human	Blood	57	147849	Contigs	99.51	0.22	2754871	3	IVa	t3527
ZJU	In this study	SKLX120378	PRJNA749878	SAMN45198152	59	Hubei	China	2020	Human	Blood	54	168080	Contigs	99.51	0.22	2742203	3	-	t437
ZJU	In this study	SKLX055987	PRJNA749878	SAMN45218452	59	Hubei	China	2016	Human	Blood	64	147703	Contigs	99.51	0.22	2754979	3	-	t13954
NCBI	Public	GCA_037021755.1	PRJNA1054793	SAMN38933833	59	China	China	2014	Human	blood	82	147771	Contigs	98.64	0.54	2826859	3	IVa	t437
NCBI	Public	GCA_037021775.1	PRJNA1054793	SAMN38933831	59	China	China	2014	Human	blood	63	154051	Contigs	98.49	0.54	2787426	3	IVa	t437
ZJU	In this study	SKLX061559	PRJNA749878	SAMN45218889	59	Hubei	China	2017	Human	Blood	58	147811	Contigs	99.51	0.22	2748752	3	-	t437
ZJU	In this study	SKLX100102	PRJNA749878	SAMN45197257	59	Hubei	China	2019	Human	Blood	54	154118	Contigs	99.51	0.22	2702938	3	-	t437
ZJU	In this study	SKLX001940	PRJNA749878	SAMN38023469	59	Hubei	China	2011	Human	Blood	69	147861	Contigs	99.51	0.22	2828340	3	Vb	t437
ZJU	In this study	SKLX080913	PRJNA749878	SAMN20423690	59	Hubei	China	2018	Human	Blood	53	154051	Contigs	99.51	0.22	2779217	3	IVa	t437
ZJU	In this study	SKLX107417	PRJNA749878	SAMN20423694	59	Hubei	China	2019	Human	Blood	72	155292	Contigs	99.51	0.22	2775655	3	IVa	t437
NCBI	Public	GCA_037021085.1	PRJNA1054793	SAMN38933865	59	China	China	2019	Human	blood	56	168186	Contigs	98.41	0.54	2767169	3	IVa	t441
ZJU	In this study	SKLX100083	PRJNA749878	SAMN20423692	59	Hubei	China	2019	Human	Blood	66	168406	Contigs	99.51	0.22	2772960	3	IVa	t437
ZJU	In this study	SKLX057946	PRJNA749878	SAMN20423682	59	Hubei	China	2016	Human	Blood	66	134417	Contigs	99.51	0.22	2818158	3	IVa	t437
NCBI	Public	GCA_037021445.1	PRJNA1054793	SAMN38933847	59	China	China	2017	Human	blood	92	168028	Contigs	98.66	0.54	2815979	3	IVa	NA
ZJU	In this study	SKLX060328	PRJNA749878	SAMN20423686	59	Hubei	China	2017	Human	Blood	82	127838	Contigs	99.51	0.22	2810665	3	IVa	t3527
ZJU	In this study	SKLX097560	PRJNA749878	SAMN20423691	59	Hubei	China	2019	Human	Blood	76	147042	Contigs	99.51	0.22	2778968	3	IVa	t2755
ZJU	In this study	SKLX135100	PRJNA749878	SAMN38023267	59	Hubei	China	2020	Human	Blood	59	168091	Contigs	99.51	0.22	2784955	3	IVa	t437
ZJU	In this study	SKLX122208	PRJNA749878	SAMN38023173	59	Hubei	China	2020	Human	Blood	61	139337	Contigs	99.51	0.22	2771966	3	IVa	t437
ZJU	In this study	SKLX126161	PRJNA749878	SAMN45198305	59	Hubei	China	2020	Human	Blood	61	168091	Contigs	99.51	0.22	2749792	3	-	t437
ZJU	In this study	SKLX062077	PRJNA749878	SAMN38023432	59	Hubei	China	2017	Human	Blood	65	153987	Contigs	99.51	0.26	2780547	3	IVa	t437
ZJU	In this study	SKLX061583	PRJNA749878	SAMN20423688	59	Hubei	China	2017	Human	Blood	54	154052	Contigs	99.51	0.22	2778237	3	IVa	t437
ZJU	In this study	SKLX059953	PRJNA749878	SAMN20423685	59	Hubei	China	2016	Human	Blood	62	139326	Contigs	99.51	0.22	2811001	3	IVa	t437
NCBI	Public	GCA_037018955.1	PRJNA1054793	SAMN38933970	59	China	China	2019	Human	blood	68	127818	Contigs	98.49	0.56	2784064	3	IVa	t18105
ZJU	In this study	SKLX126171	PRJNA749878	SAMN38023195	59	Hubei	China	2020	Human	Blood	66	147752	Contigs	99.51	0.22	2787993	3	IVa	NA
ZJU	In this study	SKLX001890	PRJNA749878	SAMN38023468	59	Hubei	China	2011	Human	Blood	58	149148	Contigs	99.51	0.22	2767322	3	IVa	t3736
ZJU	In this study	SKLX059589	PRJNA749878	SAMN20423684	59	Hubei	China	2016	Human	Blood	71	119607	Contigs	99.51	0.22	2790559	3	IVa	t437
ZJU	In this study	SKLX059579	PRJNA749878	SAMN20423683	59	Hubei	China	2016	Human	Blood	75	121917	Contigs	99.51	0.22	2790760	3	IVa	t437
ZJU	In this study	SKLX078422	PRJNA749878	SAMN20423689	59	Hubei	China	2018	Human	Blood	63	131161	Contigs	99.51	0.22	2766314	3	IVa	t437
ZJU	In this study	SKLX145874	PRJNA749878	SAMN38023324	59	Hubei	China	2020	Human	Blood	47	175943	Contigs	99.51	0.22	2752218	1	IVa	t441
NCBI	Public	GCA_026870515.1	PRJNA514245	SAMN10080676	59	China: Hubei	China	2011	Human	Hospital patients	65	102539	Contigs	99.51	1.34	2795526	3	IVa	t437
NCBI	Public	GCA_026865815.1	PRJNA514245	SAMN10080722	59	China: Hubei	China	2016	Human	Hospital patients	68	91219	Contigs	99.51	1.34	2807443	3	IVa	NA
NCBI	Public	GCA_026864055.1	PRJNA514245	SAMN10080723	59	China: Hubei	China	2016	Human	Hospital patients	91	85289	Contigs	99.23	1.34	2868740	3	IVa	t441
NCBI	Public	GCA_023855465.1	PRJNA660925	SAMN15964011	59	China:Hubei	China	2017	Wild boar	nasal cavity	42	147769	Contigs	99.51	0.22	2797370	3	Vb	t441
NCBI	Public	GCA_023856325.1	PRJNA660925	SAMN15963942	59	China:Hubei	China	2017	Human	nasal cavity	33	170149	Contigs	99.51	0.22	2764523	3	IVa	t437
NCBI	Public	GCA_025563495.1	PRJNA660925	SAMN15963941	59	China:Hubei	China	2017	Human	nasal cavity	33	170150	Contigs	99.51	0.22	2764693	3	IVa	t437
NCBI	Public	GCA_023854765.1	PRJNA660925	SAMN15964058	59	China:Hubei	China	2017	Human	nasal cavity	48	147714	Contigs	99.51	0.22	2815526	3	IVa	t437
NCBI	Public	GCA_023850525.1	PRJNA660925	SAMN15964398	59-like	China:Hubei	China	2017	Human	Unknown	40	147841	Contigs	99.51	0.25	2804395	3	IVg	t437
NCBI	Public	GCA_023846355.1	PRJNA660925	SAMN15964595	338	China:Hubei	China	2017	Human	Unknown	38	142463	Contigs	99.51	0.22	2763843	3	Vb	t437
NCBI	Public	GCA_023850765.1	PRJNA660925	SAMN15964386	338	China:Hubei	China	2017	Human	Unknown	41	109015	Contigs	99.51	0.22	2813572	3	Vb	t437
NCBI	Public	GCA_023847195.1	PRJNA660925	SAMN15964551	338	China:Hubei	China	2017	Human	Unknown	39	147692	Contigs	99.51	0.22	2784221	3	Vb	t437
NCBI	Public	GCA_023847855.1	PRJNA660925	SAMN15964519	338	China:Hubei	China	2017	Human	Unknown	34	168142	Contigs	99.51	0.22	2779514	3	Vb	t3590
NCBI	Public	GCA_023848755.1	PRJNA660925	SAMN15964319	338	China:Hubei	China	2017	Human	Unknown	38	170149	Contigs	99.51	0.22	2743234	3	Vb	t437
NCBI	Public	GCA_037019095.1	PRJNA1054793	SAMN38933964	59	China	China	2019	Human	blood	82	149375	Contigs	98.67	0.54	2831104	3	IVa	t437
NCBI	Public	GCA_023847175.1	PRJNA660925	SAMN15964553	59	China:Hubei	China	2017	Human	Unknown	35	168091	Contigs	99.51	0.22	2822235	3	Vb	t437
NCBI	Public	GCA_023847235.1	PRJNA660925	SAMN15964548	59	China:Hubei	China	2017	Human	Unknown	35	169750	Contigs	99.51	0.22	2810424	3	Vb	t437
NCBI	Public	GCA_023851635.1	PRJNA660925	SAMN15964276	59	China:Hubei	China	2017	Human	Unknown	37	153575	Contigs	99.51	0.22	2783736	3	Vb	t437
NCBI	Public	GCA_023847675.1	PRJNA660925	SAMN15964527	59	China:Hubei	China	2017	Human	Unknown	30	184729	Contigs	99.51	0.22	2700859	3	Vb	t437
NCBI	Public	GCA_023850205.1	PRJNA660925	SAMN15964414	59	China:Hubei	China	2017	Human	Unknown	34	170013	Contigs	99.51	0.22	2744784	3	Vb	t441
NCBI	Public	GCA_023850645.1	PRJNA660925	SAMN15964392	59	China:Hubei	China	2017	Human	Unknown	38	170049	Contigs	99.51	0.22	2747398	3	IVa	t437
NCBI	Public	GCA_023846845.1	PRJNA660925	SAMN15964572	59	China:Hubei	China	2017	Human	Unknown	38	140949	Contigs	99.51	0.22	2783268	3	IVa	t437
NCBI	Public	GCA_023848725.1	PRJNA660925	SAMN15964320	59-like	China:Hubei	China	2017	Human	Unknown	35	168511	Contigs	99.51	0.22	2750374	3	IVa	t437
NCBI	Public	GCA_023849025.1	PRJNA660925	SAMN15964474	59-like	China:Hubei	China	2017	Human	Unknown	42	168195	Contigs	99.51	0.22	2808641	3	IVa	t1751
NCBI	Public	GCA_023846515.1	PRJNA660925	SAMN15964588	59	China:Hubei	China	2017	Human	Unknown	51	167184	Contigs	99.51	0.22	2848832	3	IV*	t441
SRA_paper	Public	ERR1227413	PRJEB12470	SAMEA3856195	59	Australia	Australia	Unknown	Human	Abscess swab	217	33901	Contigs	99.51	0.25	2869239	3	IVa	t441
NCBI	Public	GCA_023846875.1	PRJNA660925	SAMN15964568	59	China:Hubei	China	2017	Human	Unknown	39	167133	Contigs	99.51	0.25	2832383	3	IV*	t441
NCBI	Public	GCA_037019825.1	PRJNA1054793	SAMN38933928	59	China	China	2016	Human	blood	65	147769	Contigs	98.51	0.54	2787421	3	IVa	NA
NCBI	Public	GCA_023847145.1	PRJNA660925	SAMN15964556	59	China:Hubei	China	2017	Human	Unknown	44	167133	Contigs	99.51	0.25	2832713	3	IV*	t441
NCBI	Public	GCA_023846395.1	PRJNA660925	SAMN15964594	59	China:Hubei	China	2017	Human	Unknown	37	167247	Contigs	99.51	0.22	2789024	3	IV*	t441
NCBI	Public	GCA_023846895.1	PRJNA660925	SAMN15964569	59	China:Hubei	China	2017	Human	Unknown	40	147759	Contigs	99.51	0.22	2789091	3	IV*	t441
NCBI	Public	GCA_023849105.1	PRJNA660925	SAMN15964471	59	China:Hubei	China	2017	Human	Unknown	41	147769	Contigs	99.51	0.22	2797083	3	Vb	t441
NCBI	Public	GCA_023849545.1	PRJNA660925	SAMN15964447	59	China:Hubei	China	2017	Human	Unknown	43	127812	Contigs	99.51	0.22	2817065	3	Vb	t441
NCBI	Public	GCA_023850885.1	PRJNA660925	SAMN15964316	59	China:Hubei	China	2017	Human	Unknown	39	150419	Contigs	99.51	0.22	2784779	3	Vb	t437
NCBI	Public	GCA_023851565.1	PRJNA660925	SAMN15964288	59	China:Hubei	China	2017	Human	Unknown	37	151070	Contigs	99.51	0.22	2781585	3	Vb	t437
NCBI	Public	GCA_020702515.2	PRJNA660925	SAMN15964555	59	China:Hubei	China	2017	Human	Unknown	2	2866122	Complete genome	98.59	0.73	2886845	3	Vb	t437
NCBI	Public	GCA_023850985.1	PRJNA660925	SAMN15964309	59	China:Hubei	China	2017	Human	Unknown	44	147861	Contigs	99.51	0.22	2818701	3	Vb	t437
NCBI	Public	GCA_023847895.1	PRJNA660925	SAMN15964518	59	China:Hubei	China	2017	Human	Unknown	36	167628	Contigs	99.51	0.22	2777565	3	Vb	t437
NCBI	Public	GCA_023848805.1	PRJNA660925	SAMN15964317	59	China:Hubei	China	2017	Human	Unknown	43	147850	Contigs	99.51	0.22	2822768	3	Vb	t437
NCBI	Public	GCA_023847475.1	PRJNA660925	SAMN15964537	59	China:Hubei	China	2017	Human	Unknown	35	168196	Contigs	99.51	0.22	2813687	3	IVa	t437
NCBI	Public	GCA_023850325.1	PRJNA660925	SAMN15964408	59	China:Hubei	China	2017	Human	Unknown	35	168196	Contigs	99.51	0.22	2813900	3	IVa	t437
NCBI	Public	GCA_023846555.1	PRJNA660925	SAMN15964584	59	China:Hubei	China	2017	Human	Unknown	33	168134	Contigs	99.4	0.22	2763645	3	IVa	t437
NCBI	Public	GCA_023850105.1	PRJNA660925	SAMN15964420	59-like	China:Hubei	China	2017	Human	Unknown	32	168514	Contigs	99.51	0.22	2730920	3	IVa	t3385
NCBI	Public	GCA_023851105.1	PRJNA660925	SAMN15964302	59	China:Hubei	China	2017	Human	Unknown	37	168099	Contigs	99.51	0.22	2809102	3	IVa	t437
NCBI	Public	GCA_037019555.1	PRJNA1054793	SAMN38933941	59	China	China	2017	Human	blood	51	168091	Contigs	98.21	0.39	2749107	3	IVa	t437
NCBI	Public	GCA_023851435.1	PRJNA660925	SAMN15964285	59	China:Hubei	China	2017	Human	Unknown	37	168198	Contigs	99.51	0.22	2808783	3	IVa	t437
SRA_paper	Public	ERR1227341	PRJEB12470	SAMEA3856123	59	Taiwan	Taiwan	Unknown	Human	Wound	164	34987	Contigs	99.51	0.22	2773716	3	IVa	NA
NCBI	Public	GCA_023849465.1	PRJNA660925	SAMN15964451	59	China:Hubei	China	2017	Human	Unknown	33	147657	Contigs	99.51	0.22	2768918	3	IVa	t437
SRA_paper	Public	ERR1227394	PRJEB12470	SAMEA3856176	59	Taiwan	Taiwan	Unknown	Human	Ascites	58	145005	Contigs	99.51	0.22	2806404	3	IVa	t437
SRA_paper	Public	ERR1227387	PRJEB12470	SAMEA3856169	59	Taiwan	Taiwan	Unknown	Human	Pus	65	111765	Contigs	99.51	0.22	2814904	3	IVa	t437
NCBI	Public	GCA_023849865.1	PRJNA660925	SAMN15964431	59	China:Hubei	China	2017	Human	Unknown	34	147657	Contigs	99.51	0.22	2763909	3	IVa	t437
SRA_paper	Public	ERR1227403	PRJEB12470	SAMEA3856185	59	Netherlands	Netherlands	Unknown	Human	Unknown	164	33980	Contigs	99.48	0.14	2754235	3	IVa	t441
NCBI	Public	GCA_023847575.1	PRJNA660925	SAMN15964533	59	China:Hubei	China	2017	Human	Unknown	34	147656	Contigs	99.51	0.22	2767747	3	IVa	t437
NCBI	Public	GCA_037019855.1	PRJNA1054793	SAMN38933929	59	China	China	2016	Human	blood	49	158044	Contigs	98.21	0.39	2748822	3	IVa	t437
NCBI	Public	GCA_023851115.1	PRJNA660925	SAMN15964301	59	China:Hubei	China	2017	Human	Unknown	36	147663	Contigs	99.51	0.22	2773539	3	IVa	t437
NCBI	Public	GCA_023849625.1	PRJNA660925	SAMN15964442	59	China:Hubei	China	2017	Human	Unknown	35	168197	Contigs	99.51	0.22	2748405	3	IVa	t437
NCBI	Public	GCA_023849165.1	PRJNA660925	SAMN15964467	59	China:Hubei	China	2017	Human	Unknown	32	185254	Contigs	99.51	0.22	2807952	3	IVa	t437
NCBI	Public	GCA_023849685.1	PRJNA660925	SAMN15964441	59	China:Hubei	China	2017	Human	Unknown	31	147043	Contigs	98.95	0.22	2759905	3	IVa	t437
NCBI	Public	GCA_037018155.1	PRJNA1054793	SAMN38934007	59	China	China	2016	Human	blood	58	147715	Contigs	98.44	0.39	2746328	3	IVa	t437
NCBI	Public	GCA_023847495.1	PRJNA660925	SAMN15964538	59	China:Hubei	China	2017	Human	Unknown	33	168191	Contigs	99.51	0.22	2771245	3	IVa	t441
NCBI	Public	GCA_037020045.1	PRJNA1054793	SAMN38933916	59	China	China	2015	Human	blood	61	149017	Contigs	98.49	0.54	2768645	3	IVa	t437
NCBI	Public	GCA_037019615.1	PRJNA1054793	SAMN38933938	59	China	China	2017	Human	blood	67	147770	Contigs	98.51	0.54	2820686	3	IVa	t437
NCBI	Public	GCA_023849305.1	PRJNA660925	SAMN15964459	59	China:Hubei	China	2017	Human	Unknown	29	168254	Contigs	99.51	0.22	2742978	3	IVa	t437
SRA_paper	Public	ERR1227358	PRJEB12470	SAMEA3856140	59	Taiwan	Taiwan	Unknown	Human	Pus	143	34113	Contigs	99.47	0.22	2723914	3	IVa	t441
NCBI	Public	GCA_023847815.1	PRJNA660925	SAMN15964520	59	China:Hubei	China	2017	Human	Unknown	34	147657	Contigs	99.51	0.22	2805505	3	IVa	t437
NCBI	Public	GCA_037019575.1	PRJNA1054793	SAMN38933937	59	China	China	2017	Human	blood	66	153956	Contigs	98.17	0.54	2741543	3	IVa	t437
NCBI	Public	GCA_023849635.1	PRJNA660925	SAMN15964443	59	China:Hubei	China	2017	Human	Unknown	39	147585	Contigs	99.51	0.22	2811677	3	IVa	t437
NCBI	Public	GCA_023848055.1	PRJNA660925	SAMN15964509	59	China:Hubei	China	2017	Human	Unknown	32	168323	Contigs	99.51	0.22	2794096	3	IVa	t437
NCBI	Public	GCA_023847555.1	PRJNA660925	SAMN15964534	59	China:Hubei	China	2017	Human	Unknown	32	170094	Contigs	99.51	0.22	2728406	3	IVa	t437
NCBI	Public	GCA_023849205.1	PRJNA660925	SAMN15964465	59	China:Hubei	China	2017	Human	Unknown	32	170209	Contigs	99.51	0.22	2777991	3	IVa	t437
NCBI	Public	GCA_023849845.1	PRJNA660925	SAMN15964432	59	China:Hubei	China	2017	Human	Unknown	31	168197	Contigs	99.51	0.22	2746305	3	IVa	t437
NCBI	Public	GCA_023849905.1	PRJNA660925	SAMN15964429	59	China:Hubei	China	2017	Human	Unknown	31	168197	Contigs	99.51	0.22	2766621	3	IVa	t437
NCBI	Public	GCA_023848235.1	PRJNA660925	SAMN15964500	59	China:Hubei	China	2017	Human	Unknown	38	168409	Contigs	99.51	0.22	2837474	3	IVa	t437
NCBI	Public	GCA_023848295.1	PRJNA660925	SAMN15964497	59	China:Hubei	China	2017	Human	Unknown	36	168197	Contigs	99.51	0.22	2769402	3	IVa	t437
NCBI	Public	GCA_023849585.1	PRJNA660925	SAMN15964445	59	China:Hubei	China	2017	Human	Unknown	31	162915	Contigs	99.51	0.22	2767460	3	IVa	t437
NCBI	Public	GCA_023847615.1	PRJNA660925	SAMN15964530	59	China:Hubei	China	2017	Human	Unknown	29	170159	Contigs	99.51	0.22	2746285	3	IVa	t3736
NCBI	Public	GCA_023848395.1	PRJNA660925	SAMN15964492	59	China:Hubei	China	2017	Human	Unknown	36	147807	Contigs	99.51	0.22	2773591	3	IVa	t437
NCBI	Public	GCA_023846445.1	PRJNA660925	SAMN15964591	59	China:Hubei	China	2017	Human	Unknown	34	170058	Contigs	99.51	0.22	2761588	3	IVa	t437
NCBI	Public	GCA_023851155.1	PRJNA660925	SAMN15964300	59	China:Hubei	China	2017	Human	Unknown	38	168514	Contigs	99.51	0.22	2776829	3	IVa	t437
NCBI	Public	GCA_023846415.1	PRJNA660925	SAMN15964592	59	China:Hubei	China	2017	Human	Unknown	34	147770	Contigs	99.51	0.25	2738944	3	IVa	t437
NCBI	Public	GCA_023847925.1	PRJNA660925	SAMN15964516	59	China:Hubei	China	2017	Human	Unknown	32	168091	Contigs	99.51	0.22	2759495	3	IVa	t1950
NCBI	Public	GCA_023851145.1	PRJNA660925	SAMN15964299	59	China:Hubei	China	2017	Human	Unknown	31	168197	Contigs	99.51	0.22	2736464	3	IVa	t441
NCBI	Public	GCA_023851525.1	PRJNA660925	SAMN15964280	59	China:Hubei	China	2017	Human	Unknown	38	164289	Contigs	99.51	0.22	2840369	3	IVa	t4350
NCBI	Public	GCA_023851025.1	PRJNA660925	SAMN15964307	4513	China:Hubei	China	2017	Human	Unknown	33	168135	Contigs	99.51	0.22	2763923	3	IVa	t437
NCBI	Public	GCA_023847535.1	PRJNA660925	SAMN15964535	59	China:Hubei	China	2017	Human	Unknown	33	147770	Contigs	99.51	0.22	2755941	3	IVa	t437
NCBI	Public	GCA_023851545.1	PRJNA660925	SAMN15964279	59	China:Hubei	China	2017	Human	Unknown	34	169961	Contigs	99.51	0.22	2750137	3	IVa	t437
NCBI	Public	GCA_023850685.1	PRJNA660925	SAMN15964390	59	China:Hubei	China	2017	Human	Unknown	36	168289	Contigs	99.51	0.22	2807305	3	IVa	t437
NCBI	Public	GCA_023851185.1	PRJNA660925	SAMN15964298	59	China:Hubei	China	2017	Human	Unknown	36	167651	Contigs	99.51	0.22	2776391	3	IVa	t437
NCBI	Public	GCA_037021545.1	PRJNA1054793	SAMN38933842	59	China	China	2016	Human	blood	66	147715	Contigs	98.59	0.54	2783716	3	IVa	t437
NCBI	Public	GCA_023846595.1	PRJNA660925	SAMN15964582	59-like	China:Hubei	China	2017	Human	Unknown	32	170150	Contigs	99.51	0.22	2771016	3	IVa	t437
NCBI	Public	GCA_023851005.1	PRJNA660925	SAMN15964308	59	China:Hubei	China	2017	Human	Unknown	36	169960	Contigs	99.51	0.22	2818234	3	IVa	t437
NCBI	Public	GCA_037021735.1	PRJNA1054793	SAMN38933832	59	China	China	2014	Human	blood	56	168197	Contigs	98.71	0.54	2781572	3	IVa	t441
NCBI	Public	GCA_023851615.1	PRJNA660925	SAMN15964277	59	China:Hubei	China	2017	Human	Unknown	35	170149	Contigs	99.51	0.22	2775324	3	IVa	t8347
NCBI	Public	GCA_023851285.1	PRJNA660925	SAMN15964293	59	China:Hubei	China	2017	Human	Unknown	35	170150	Contigs	99.51	0.22	2776819	3	IVa	t8347
NCBI	Public	GCA_023850805.1	PRJNA660925	SAMN15964384	59	China:Hubei	China	2017	Human	Unknown	35	168313	Contigs	99.47	0.22	2768276	3	IVa	t437
NCBI	Public	GCA_023850925.1	PRJNA660925	SAMN15964312	59	China:Hubei	China	2017	Human	Unknown	35	168313	Contigs	99.47	0.22	2768980	3	IVa	t437
NCBI	Public	GCA_027301705.1	PRJNA514245	SAMEA3929543	59	unknown	unknown	unknown	Unknown	Unknown	62	109358	Contigs	99.51	1.34	2783530	3	-	t437
NCBI	Public	GCA_037021695.1	PRJNA1054793	SAMN38933834	59	China	China	2015	Human	blood	83	138826	Contigs	98.71	0.54	2812696	3	IVa	t437
NCBI	Public	GCA_023850425.1	PRJNA660925	SAMN15964403	59	China:Hubei	China	2017	Human	Unknown	33	147696	Contigs	99.51	0.22	2772962	3	IVa	t437
NCBI	Public	GCA_023850605.1	PRJNA660925	SAMN15964394	59	China:Hubei	China	2017	Human	Unknown	42	168197	Contigs	99.51	0.22	2790647	3	IVa	t437
NCBI	Public	GCA_023846255.1	PRJNA660925	SAMN15964600	59	China:Hubei	China	2017	Human	Unknown	31	170094	Contigs	99.51	0.22	2716288	1	IVa	t172
NCBI	Public	GCA_023846605.1	PRJNA660925	SAMN15964583	59	China:Hubei	China	2017	Human	Unknown	29	183927	Contigs	99.51	0.22	2829462	1	IVa	t172
NCBI	Public	GCA_023848515.1	PRJNA660925	SAMN15964483	59	China:Hubei	China	2017	Human	Unknown	30	184773	Contigs	99.51	0.22	2807621	1	IVa	t163
ZJU	In this study	SKLX089369	PRJNA749878	SAMN20423711	59-like	Hunan	China	2019	Human	Blood	77	168066	Contigs	99.51	0.22	2794515	3	Vb	t3592
ZJU	In this study	SKLX088923	PRJNA749878	SAMN38023442	59	Hunan	China	2019	Human	Blood	199	31174	Contigs	99.51	0.29	2754724	3	IVa	t437
NCBI	Public	GCA_039066575.1	PRJNA1101705	SAMN41001221	59	China: Hunan	China	2020	Cattle	cow swab	706	147719	Contigs	99.51	0.22	2935362	3	IVa	t437
NCBI	Public	GCA_039046605.1	PRJNA1101705	SAMN41001237	4513	China: Hunan	China	2020	Cattle	cow swab	565	147713	Contigs	99.51	0.78	2900682	3	IVa	t437
NCBI	Public	GCA_026869695.1	PRJNA514245	SAMN10080715	59	China: Hunan	China	2016	Human	Hospital patients	66	120016	Contigs	99.23	0.78	2827441	3	IVa	t437
NCBI	Public	GCA_026865215.1	PRJNA514245	SAMN10080674	59	China: Hunan	China	2011	Human	Hospital patients	63	136086	Contigs	99.51	0.62	2848595	3	IVa	t7281
ZJU	In this study	SKLX101709	PRJNA749878	SAMN20424086	59-like	Inner Mongolia	China	2019	Human	Blood	47	138671	Contigs	99.51	0.22	2755659	3	IVa	t437
ZJU	In this study	SKLX032421	PRJNA749878	SAMN20423902	59-like	Inner Mongolia	China	2015	Human	Blood	53	181607	Contigs	99.51	0.22	2807563	1	IVa	t172
ZJU	In this study	SKLX001484	PRJNA749878	SAMN45219569	59	Inner Mongolia	China	2012	Human	Blood	49	262453	Contigs	99.51	0.22	2740159	1	-	t163
ZJU	In this study	SKLX003424	PRJNA749878	SAMN45219667	59	Inner Mongolia	China	2012	Human	Blood	50	169791	Contigs	99.23	0.22	2705531	1	-	t163
NCBI	Public	GCA_903806895.1	PRJEB13165	SAMEA4553238	59	Ireland	Ireland	2003	Human	Unknown	29	264328	Contigs	99.51	0.22	2738425	2	-	t216
NCBI	Public	GCA_003239505.1	PRJNA400143	SAMN08717685	59	Italy: Florence	Italy	2014	Human	lesion swab	39	153937	Contigs	98.15	0.39	2804732	3	Vb	t437
NCBI	Public	GCA_003239495.1	PRJNA400143	SAMN08717688	59	Italy: Florence	Italy	2014	Human	lesion swab	73	104299	Contigs	98.44	0.46	2790459	3	IVa	t437
NCBI	Public	GCA_024894795.1	PRJNA797572	SAMN24979719	59	Italy: Pavia	Italy	2017	Human	blood	43	136086	Contigs	99.51	0.22	2685377	2	-	t216
NCBI	Public	GCA_022115815.1	PRJNA514245	SAMN21467076	59	Italy: Padua	Italy	2019	Human	nose	43	111850	Contigs	99.51	0.78	2669814	2	-	t216
NCBI	Public	GCA_024899035.1	PRJNA797572	SAMN24979560	59	Italy: Pavia	Italy	2019	Human	blood	46	106379	Contigs	98.95	0.22	2726393	2	-	t216
NCBI	Public	GCA_003238555.1	PRJNA400143	SAMN08717658	59	Italy: Florence	Italy	2015	Human	pharyngeal swab	81	77366	Contigs	95.91	0.39	2811931	2	V*	t216
NCBI	Public	GCA_003240245.1	PRJNA400143	SAMN08717629	59	Italy: Florence	Italy	2014	Human	pharyngeal swab	47	134216	Contigs	98.26	0.39	2803469	2	V*	t216
NCBI	Public	GCA_027834275.1	PRJNA514245	SAMD00108541	59	Japan:Kanazawa	Japan	2016	Human	body fluid	53	127378	Contigs	99.51	1.37	2815378	3	IVg	t437
NCBI	Public	GCA_040365575.1	PRJDB10537	SAMD00249052	59	Japan:Miyazaki	Japan	2003	Human	Skin	42	168138	Contigs	98.36	0.58	2772460	3	Vb	t437
NCBI	Public	GCA_040366355.1	PRJDB10537	SAMD00249106	59	Japan:Miyazaki	Japan	2008	Human	Skin	44	184290	Contigs	98.67	0.73	2780503	3	Vb	t437
NCBI	Public	GCA_037020385.1	PRJNA1054793	SAMN38933901	59	China	China	2014	Human	blood	52	153958	Contigs	98.47	0.39	2815275	1	IVa	t172
NCBI	Public	GCA_040368625.1	PRJDB10537	SAMD00249107	59	Japan:Miyazaki	Japan	2008	Human	Skin	40	224137	Contigs	98.71	0.73	2765232	3	Vb	t437
NCBI	Public	GCA_027915955.1	PRJNA514245	SAMD00291345	59	Japan	Japan	2019	Unknown	Unknown	195	44625	Contigs	99.51	0.6	2881501	3	Vb	t437
NCBI	Public	GCA_040361865.1	PRJDB10537	SAMD00249104	59	Japan:Miyazaki	Japan	2007	Human	Skin	38	169873	Contigs	98.71	0.58	2743378	3	Vb	t437
NCBI	Public	GCA_040367415.1	PRJDB10537	SAMD00249103	59	Japan:Miyazaki	Japan	2007	Human	Skin	38	169883	Contigs	98.71	0.58	2743949	3	Vb	t437
NCBI	Public	GCA_040361775.1	PRJDB10537	SAMD00249102	59	Japan:Miyazaki	Japan	2007	Human	Skin	38	169882	Contigs	98.71	0.58	2755491	3	Vb	t437
NCBI	Public	GCA_023706645.1	PRJDB11170	SAMD00278431	338	Japan:Nagano	Japan	2018	Human	Skin pus	107	41005	Contigs	98.56	0.73	2752649	3	Vb	t528
NCBI	Public	GCA_027852915.1	PRJNA514245	SAMD00291378	59	Japan	Japan	2017	Unknown	Unknown	113	75848	Contigs	99.51	0.22	2836205	3	Vb	t437
NCBI	Public	GCA_037018695.1	PRJNA1054793	SAMN38933984	59	China	China	2019	Human	blood	46	175949	Contigs	98.44	0.39	2740883	1	IVa	t6596
NCBI	Public	GCA_037019135.1	PRJNA1054793	SAMN38933963	59	China	China	2019	Human	blood	44	175949	Contigs	98.44	0.39	2724605	1	IVa	t6596
NCBI	Public	GCA_037018975.1	PRJNA1054793	SAMN38933971	59	China	China	2019	Human	blood	48	153982	Contigs	98.44	0.39	2765663	1	IVa	t6596
NCBI	Public	GCA_037019115.1	PRJNA1054793	SAMN38933961	59	China	China	2019	Human	blood	45	175949	Contigs	98.44	0.39	2765219	1	IVa	t6596
NCBI	Public	GCA_023706085.1	PRJDB11170	SAMD00278402	59	Japan:Nagano	Japan	2018	Human	Skin pus	114	44057	Contigs	98.31	0.59	2758683	3	Vb	t543
NCBI	Public	GCA_023706105.1	PRJDB11170	SAMD00278403	59	Japan:Nagano	Japan	2018	Human	Skin pus	95	49373	Contigs	98.71	0.54	2737462	3	Vb	t528
NCBI	Public	GCA_023706785.1	PRJDB11170	SAMD00278440	59	Japan:Nagano	Japan	2018	Human	Skin pus	77	81871	Contigs	98.34	1.31	2774638	3	Vb	t441
NCBI	Public	GCA_023707145.1	PRJDB11170	SAMD00278458	59	Japan:Nagano	Japan	2018	Human	Skin pus	128	39961	Contigs	98.34	1.07	2763634	3	Vb	t441
NCBI	Public	GCA_023707485.1	PRJDB11170	SAMD00278475	59	Japan:Nagano	Japan	2018	Human	Skin pus	85	51587	Contigs	98.31	0.54	2774260	3	Vb	t528
NCBI	Public	GCA_023707285.1	PRJDB11170	SAMD00278465	59	Japan:Nagano	Japan	2018	Human	Skin pus	103	45934	Contigs	98.41	0.54	2793835	3	Vb	t1212
NCBI	Public	GCA_023706805.1	PRJDB11170	SAMD00278441	59	Japan:Nagano	Japan	2018	Human	Skin pus	132	34515	Contigs	98.65	0.39	2746041	3	IVa	t528
NCBI	Public	GCA_028662175.1	PRJNA514245	SAMD00494436	59	Japan	Japan	2020	Human	Blood	45	167271	Contigs	99.51	0.22	2741996	1	-	t163
NCBI	Public	GCA_037018755.1	PRJNA1054793	SAMN38933980	3193	China	China	2019	Human	blood	49	180976	Contigs	98.62	0.39	2814108	1	IVa	t172
NCBI	Public	GCA_037019295.1	PRJNA1054793	SAMN38933954	3193	China	China	2018	Human	blood	42	287371	Contigs	98.03	0.39	2811563	1	IVa	t172
NCBI	Public	GCA_028665775.1	PRJNA514245	SAMD00494458	59	Japan	Japan	2020	Human	Blood	48	148861	Contigs	99.51	0.41	2736386	1	-	t163
NCBI	Public	GCA_029405845.1	PRJNA514245	SAMD00467323	59	Japan:Tokyo	Japan	2016	Human	AD active lesional skin	47	131932	Contigs	98.95	0.22	2693795	1	-	t9351
NCBI	Public	GCA_042800475.1	PRJNA514245	SAMD00260298	59	Japan:Tokyo	Japan	2005	Human	atopic dermatitis	129	42772	Contigs	99.51	0.51	2699507	1	-	t7954
NCBI	Public	GCA_042800655.1	PRJNA514245	SAMD00260297	59	Japan:Tokyo	Japan	2006	Human	atopic dermatitis	75	85759	Contigs	99.51	0.67	2687248	1	-	t7954
NCBI	Public	GCA_021478985.1	PRJNA633996	SAMN15184471	59	unknown	unknown	2012	food	food	46	127786	Contigs	99.51	0.22	2793549	3	IVa	t437
NCBI	Public	GCA_037018515.1	PRJNA1054793	SAMN38933993	59	China	China	2020	Human	blood	49	175943	Contigs	98.62	0.39	2771969	1	IVa	t172
ZJU	In this study	SKLX059931	PRJNA749878	SAMN20423724	338	Jiangsu	China	2016	Human	Blood	64	167971	Contigs	99.51	0.22	2792098	3	Vb	t437
ZJU	In this study	SKLX055421	PRJNA749878	SAMN20423734	59	Jiangsu	China	2016	Human	Blood	70	140336	Contigs	99.51	0.22	2838818	3	Vb	t437
ZJU	In this study	SKLX116114	PRJNA749878	SAMN20423745	59	Jiangsu	China	2019	Human	Blood	108	140366	Contigs	99.51	0.22	2844565	3	Vb	t437
ZJU	In this study	SKLX083083	PRJNA749878	SAMN23012679	59	Jiangsu	China	2018	Human	Blood	58	150344	Contigs	99.49	0.22	2738113	3	-	t441
ZJU	In this study	SKLX059942	PRJNA749878	SAMN20423736	59	Jiangsu	China	2016	Human	Blood	78	140308	Contigs	99.51	0.22	2836568	3	Vb	t437
ZJU	In this study	SKLX055416	PRJNA749878	SAMN20423733	59	Jiangsu	China	2016	Human	Blood	60	149253	Contigs	99.51	0.22	2795805	3	Vb	t437
ZJU	In this study	SKLX056302	PRJNA749878	SAMN20423735	59	Jiangsu	China	2016	Human	Blood	64	150344	Contigs	99.51	0.22	2795853	3	Vb	t437
NCBI	Public	GCA_037020065.1	PRJNA1054793	SAMN38933917	59	China	China	2015	Human	blood	47	175949	Contigs	98.62	0.39	2752143	1	IVa	t172
NCBI	Public	GCA_037020545.1	PRJNA1054793	SAMN38933894	59	China	China	2014	Human	blood	45	181501	Contigs	98.62	0.39	2751228	1	IVa	t172
ZJU	In this study	SKLX121107	PRJNA749878	SAMN38023164	59	Jiangsu	China	2020	Human	Blood	60	150171	Contigs	99.51	0.22	2790800	3	Vb	t437
ZJU	In this study	SKLX102503	PRJNA749878	SAMN20423742	59	Jiangsu	China	2019	Human	Blood	80	154050	Contigs	99.46	0.22	2796709	3	Vb	t437
NCBI	Public	GCA_037019175.1	PRJNA1054793	SAMN38933962	59	China	China	2019	Human	blood	45	181607	Contigs	98.42	0.39	2749521	1	IVa	t2365
ZJU	In this study	SKLX054590	PRJNA749878	SAMN20423732	59	Jiangsu	China	2015	Human	Blood	69	149600	Contigs	99.51	0.22	2776756	3	IVa	t519
ZJU	In this study	SKLX083072	PRJNA749878	SAMN20423741	59	Jiangsu	China	2018	Human	Blood	55	154050	Contigs	99.51	0.22	2733614	3	IVg	t437
ZJU	In this study	SKLX059941	PRJNA749878	SAMN45218771	59	Jiangsu	China	2017	Human	Blood	61	153888	Contigs	99.51	0.22	2712270	3	-	t437
ZJU	In this study	SKLX108650	PRJNA749878	SAMN20423743	59	Jiangsu	China	2019	Human	Blood	90	153793	Contigs	99.51	0.22	2787162	3	Vb	t437
ZJU	In this study	SKLX089450	PRJNA749878	SAMN38023384	59	Jiangsu	China	2019	Human	Blood	63	147771	Contigs	99.51	0.22	2780839	3	IVa	t437
NCBI	Public	GCA_037020025.1	PRJNA1054793	SAMN38933918	59	China	China	2015	Human	blood	49	181590	Contigs	98.6	0.39	2770297	1	IVa	t163
ZJU	In this study	SKLX083024	PRJNA749878	SAMN20423748	4513	Jiangsu	China	2018	Human	Blood	68	153945	Contigs	99.51	0.22	2777391	3	IVa	t437
ZJU	In this study	SKLX055383	PRJNA749878	SAMN20423720	4513	Jiangsu	China	2016	Human	Blood	60	139336	Contigs	99.51	0.22	2767538	3	IVa	t437
ZJU	In this study	SKLX060459	PRJNA749878	SAMN20423737	59	Jiangsu	China	2017	Human	Blood	76	127838	Contigs	99.51	0.22	2820995	3	IVa	t437
ZJU	In this study	SKLX051186	PRJNA749878	SAMN38023334	59	Jiangsu	China	2014	Human	Blood	65	135700	Contigs	99.51	0.22	2789893	3	IVa	t441
ZJU	In this study	SKLX051532	PRJNA749878	SAMN38023335	59	Jiangsu	China	2014	Human	Blood	62	141479	Contigs	99.51	0.22	2789436	3	IVa	t441
ZJU	In this study	SKLX116126	PRJNA749878	SAMN20423746	59	Jiangsu	China	2019	Human	Blood	108	127952	Contigs	99.51	0.22	2832227	3	IVa	t437
ZJU	In this study	SKLX116102	PRJNA749878	SAMN20423744	59	Jiangsu	China	2019	Human	Blood	81	153670	Contigs	99.51	0.22	2784775	3	IVa	t3424
ZJU	In this study	SKLX063727	PRJNA749878	SAMN20423740	59	Jiangsu	China	2018	Human	Blood	54	150092	Contigs	99.51	0.22	2812063	1	IVa	t172
ZJU	In this study	SKLX116127	PRJNA749878	SAMN20423747	59	Jiangsu	China	2019	Human	Blood	62	181473	Contigs	99.51	0.22	2813122	1	IVa	t172
ZJU	In this study	SKLX089397	PRJNA749878	SAMN20423751	3193	Jiangsu	China	2019	Human	Blood	64	138607	Contigs	99.51	0.27	2852314	1	IVa	t172
ZJU	In this study	SKLX089394	PRJNA749878	SAMN38023382	3193	Jiangsu	China	2019	Human	Blood	65	175943	Contigs	99.51	0.22	2854850	1	IVa	t172
ZJU	In this study	SKLX053534	PRJNA749878	SAMN20423729	59	Jiangsu	China	2015	Human	Blood	64	181502	Contigs	99.51	0.33	2806744	1	IVa	t172
ZJU	In this study	SKLX053577	PRJNA749878	SAMN20423730	59	Jiangsu	China	2015	Human	Blood	107	68220	Contigs	99.51	0.33	2805984	1	IVa	t172
ZJU	In this study	SKLX052742	PRJNA749878	SAMN20423728	59	Jiangsu	China	2014	Human	Blood	44	270959	Contigs	99.51	0.22	2770650	1	IVa	t163
ZJU	In this study	SKLX063254	PRJNA749878	SAMN20423731	59-like	Jiangsu	China	2018	Human	Blood	44	181544	Contigs	99.51	0.22	2754919	1	IVa	t163
ZJU	In this study	SKLX121120	PRJNA749878	SAMN45198200	59	Jiangsu	China	2020	Human	Blood	63	168676	Contigs	99.51	0.22	2749455	1	-	t163
ZJU	In this study	SKLX051512	PRJNA749878	SAMN45199439	59	Jiangsu	China	2014	Human	Blood	72	146317	Contigs	99.51	0.22	2710303	1	-	t163
NCBI	Public	GCA_026862935.1	PRJNA514245	SAMN10080720	59	China: Jiangsu	China	2016	Human	Hospital patients	70	109149	Contigs	99.51	2.1	2877337	3	IVa	t437
NCBI	Public	GCA_026864315.1	PRJNA514245	SAMN10080734	59-like	China: Jiangsu	China	2013	Human	Hospital patients	49	143334	Contigs	99.51	0.97	2756261	1	-	t163
NCBI	Public	GCA_029765955.1	PRJNA951802	SAMN34060711	59	China: Jiangsu	China	2022	food	raw milk	49	138064	Contigs	97.56	0.39	2759586	1	IVa	t172
NCBI	Public	GCA_029765985.1	PRJNA951802	SAMN34060710	59	China: Jiangsu	China	2022	food	raw milk	58	118249	Contigs	97.53	0.39	2761761	1	IVa	t172
NCBI	Public	GCA_029765905.1	PRJNA951802	SAMN34060712	59	China: Jiangsu	China	2022	food	raw milk	43	138770	Contigs	96.92	0.39	2755228	1	IVa	t172
ZJU	In this study	SKLX142565	PRJNA749878	SAMN38023412	338	Jiangxi	China	2020	Human	Blood	64	167365	Contigs	99.51	0.22	2771394	3	Vb	t437
ZJU	In this study	SKLX082790	PRJNA749878	SAMN20423782	338	Jiangxi	China	2018	Human	Blood	62	149375	Contigs	99.51	0.22	2790587	3	Vb	t437
ZJU	In this study	SKLX125955	PRJNA749878	SAMN38023191	59	Jiangxi	China	2020	Human	Blood	71	127704	Contigs	99.51	0.22	2830489	3	Vb	t437
ZJU	In this study	SKLX052512	PRJNA749878	SAMN20423766	59	Jiangxi	China	2014	Human	Blood	80	120813	Contigs	99.51	0.22	2818878	3	IVa	t437
ZJU	In this study	SKLX145637	PRJNA749878	SAMN38023316	59	Jiangxi	China	2020	Human	Blood	70	147617	Contigs	99.51	0.22	2754750	3	IVa	t441
ZJU	In this study	SKLX059563	PRJNA749878	SAMN38023356	59	Jiangxi	China	2020	Human	Blood	66	146488	Contigs	98.95	0.22	2776108	3	IVa	t437
ZJU	In this study	SKLX125368	PRJNA749878	SAMN38023183	59	Jiangxi	China	2020	Human	Blood	63	149375	Contigs	99.51	0.22	2770484	3	IVg	t437
NCBI	Public	GCA_037478215.1	PRJNA1088786	SAMN40499501	59	China	China	2023	Human	blood	65	120695	Contigs	98.63	0.39	2733014	1	-	t163
NCBI	Public	GCA_037478255.1	PRJNA1088786	SAMN40499500	59	China	China	2023	Human	blood	65	120695	Contigs	98.63	0.39	2732615	1	-	t163
ZJU	In this study	SKLX104514	PRJNA749878	SAMN45197322	59	Jiangxi	China	2019	Human	Blood	60	147847	Contigs	99.51	0.22	2691822	3	-	t437
ZJU	In this study	SKLX121013	PRJNA749878	SAMN38023163	59	Jiangxi	China	2020	Human	Blood	58	149194	Contigs	99.51	0.22	2777237	3	Vb	t437
ZJU	In this study	SKLX077782	PRJNA749878	SAMN20423769	59	Jiangxi	China	2018	Human	Blood	59	147779	Contigs	99.51	0.22	2787986	3	Vb	t437
ZJU	In this study	SKLX061393	PRJNA749878	SAMN20423768	59	Jiangxi	China	2017	Human	Blood	66	147652	Contigs	99.51	0.22	2820483	3	V*	t437
ZJU	In this study	SKLX058958	PRJNA749878	SAMN20423763	59-like	Jiangxi	China	2016	Human	Blood	53	167544	Contigs	99.51	0.22	2771021	3	Vb	t1751
ZJU	In this study	SKLX125978	PRJNA749878	SAMN38023192	59-like	Jiangxi	China	2020	Human	Blood	58	154052	Contigs	99.51	0.22	2815033	3	IVa	t437
ZJU	In this study	SKLX087805	PRJNA749878	SAMN20423775	59	Jiangxi	China	2019	Human	Blood	67	168408	Contigs	99.51	0.22	2780589	3	IVa	t437
ZJU	In this study	SKLX100269	PRJNA749878	SAMN20423776	59	Jiangxi	China	2019	Human	Blood	73	145905	Contigs	99.51	0.22	2817738	3	IVa	t437
ZJU	In this study	SKLX127756	PRJNA749878	SAMN38023219	59	Jiangxi	China	2020	Human	Blood	53	154051	Contigs	99.51	0.22	2800185	3	IVa	t437
ZJU	In this study	SKLX100630	PRJNA749878	SAMN20423777	59	Jiangxi	China	2019	Human	Blood	67	143860	Contigs	99.51	0.22	2818701	3	IVa	t441
ZJU	In this study	SKLX115112	PRJNA749878	SAMN20423780	59	Jiangxi	China	2019	Human	Blood	87	147712	Contigs	99.51	0.22	2785177	3	IVa	t437
ZJU	In this study	SKLX120997	PRJNA749878	SAMN38023160	59	Jiangxi	China	2020	Human	Blood	53	149375	Contigs	99.51	0.22	2751978	3	IVa	t529
ZJU	In this study	SKLX121005	PRJNA749878	SAMN38023161	59	Jiangxi	China	2020	Human	Blood	48	151698	Contigs	99.51	0.22	2731568	3	IVa	t529
ZJU	In this study	SKLX113866	PRJNA749878	SAMN20423778	59	Jiangxi	China	2019	Human	Blood	64	155203	Contigs	99.51	0.22	2773872	3	IVa	t437
ZJU	In this study	SKLX087764	PRJNA749878	SAMN20423771	59	Jiangxi	China	2019	Human	Blood	69	167546	Contigs	99.51	0.22	2823962	3	IVa	t441
ZJU	In this study	SKLX088344	PRJNA749878	SAMN38023379	59	Jiangxi	China	2019	Human	Blood	61	147567	Contigs	99.51	0.22	2806202	3	IVa	t437
ZJU	In this study	SKLX050938	PRJNA749878	SAMN20423764	59	Jiangxi	China	2014	Human	Blood	56	139337	Contigs	99.51	0.22	2759219	3	IVa	t437
ZJU	In this study	SKLX134901	PRJNA749878	SAMN38023264	3355	Jiangxi	China	2020	Human	Blood	52	169781	Contigs	99.51	0.22	2756718	3	IVa	t437
ZJU	In this study	SKLX087779	PRJNA749878	SAMN20423772	59	Jiangxi	China	2019	Human	Blood	68	170047	Contigs	99.51	0.22	2755211	3	IVa	t437
ZJU	In this study	SKLX087780	PRJNA749878	SAMN20423773	59	Jiangxi	China	2019	Human	Blood	87	185470	Contigs	99.51	0.22	2760144	3	IVa	t437
ZJU	In this study	SKLX081115	PRJNA749878	SAMN20423770	59	Jiangxi	China	2018	Human	Blood	54	170047	Contigs	99.51	0.22	2796389	3	IVa	t437
ZJU	In this study	SKLX081770	PRJNA749878	SAMN38023372	59	Jiangxi	China	2018	Human	Blood	55	170050	Contigs	99.51	0.22	2751813	3	IVa	t3590
ZJU	In this study	SKLX052118	PRJNA749878	SAMN38023339	59	Jiangxi	China	2014	Human	Blood	76	147752	Contigs	99.51	0.22	2815742	3	IVa	t12011
ZJU	In this study	SKLX058947	PRJNA749878	SAMN20423762	59-like	Jiangxi	China	2016	Human	Blood	53	168091	Contigs	99.51	0.22	2781656	3	IVa	t3523
SRA_paper	Public	ERR1227383	PRJEB12470	SAMEA3856165	59	Taiwan	Taiwan	Unknown	Human	Wound	55	106855	Contigs	99.51	0.22	2828843	3	Vb	t437
ZJU	In this study	SKLX060733	PRJNA749878	SAMN20423767	59	Jiangxi	China	2017	Human	Blood	55	153956	Contigs	99.51	0.22	2770335	3	IVa	t437
ZJU	In this study	SKLX050940	PRJNA749878	SAMN20423765	59	Jiangxi	China	2014	Human	Blood	56	168196	Contigs	99.51	0.22	2770253	3	IVa	t1151
ZJU	In this study	SKLX145187	PRJNA749878	SAMN38023315	59	Jiangxi	China	2020	Human	Blood	51	168239	Contigs	99.51	0.22	2773799	3	IVa	t441
ZJU	In this study	SKLX057501	PRJNA749878	SAMN20423761	59-like	Jiangxi	China	2016	Human	Blood	65	147822	Contigs	99.51	0.22	2781377	3	IVa	t441
ZJU	In this study	SKLX140804	PRJNA749878	SAMN38023290	59	Jiangxi	China	2020	Human	Blood	51	170147	Contigs	99.51	0.22	2809780	1	IVa	t172
ZJU	In this study	SKLX121006	PRJNA749878	SAMN38023162	59	Jiangxi	China	2020	Human	Blood	51	175949	Contigs	99.51	0.22	2770671	1	IVa	t172
ZJU	In this study	SKLX087799	PRJNA749878	SAMN20423774	59	Jiangxi	China	2019	Human	Blood	70	181607	Contigs	99.51	0.22	2817429	1	IVa	t163
ZJU	In this study	SKLX121045	PRJNA749878	SAMN45198194	59-like	Jiangxi	China	2020	Human	Blood	45	172915	Contigs	99.37	0.22	2684370	1	-	t163
NCBI	Public	GCA_039046105.1	PRJNA1101705	SAMN41001260	59	China: Jiangxi	China	2020	Cattle	cow swab	512	147759	Contigs	99.51	0.48	2929403	3	IVg	t437
NCBI	Public	GCA_039612695.1	PRJNA1101705	SAMN41001261	59	China: Jiangxi	China	2020	Cattle	cow swab	47	167398	Contigs	99.51	0.25	2780233	3	IVg	t437
NCBI	Public	GCA_039046165.1	PRJNA1101705	SAMN41001259	59	China: Jiangxi	China	2020	Cattle	cow swab	291	147769	Contigs	99.51	0.22	2829166	3	IVa	t437
NCBI	Public	GCA_039046195.1	PRJNA1101705	SAMN41001262	59	China: Jiangxi	China	2020	Cattle	cow swab	342	153524	Contigs	99.51	0.37	2838143	3	IVa	t437
NCBI	Public	GCA_028766145.1	PRJNA838122	SAMN28406656	59	China	China	2021	Human	feces	53	184096	Contigs	98.71	0.45	2712240	3	Vb	t1894
NCBI	Public	GCA_028766305.1	PRJNA838122	SAMN28406647	59	China	China	2021	Human	feces	54	169657	Contigs	98.71	0.45	2712471	3	Vb	t1894
NCBI	Public	GCA_028766175.1	PRJNA838122	SAMN28406653	59	China	China	2021	Human	feces	52	184096	Contigs	98.71	0.45	2712323	3	Vb	t1894
NCBI	Public	GCA_028766315.1	PRJNA838122	SAMN28406646	59	China	China	2021	Human	feces	57	169657	Contigs	98.71	0.45	2713042	3	Vb	t1894
NCBI	Public	GCA_039046225.1	PRJNA1101705	SAMN41001257	59	China: Jiangxi	China	2020	Cattle	cow swab	751	170066	Contigs	99.23	0.44	2963043	1	-	t163
SRA_paper	Public	ERR1227334	PRJEB12470	SAMEA3856116	59	UK	UK	Unknown	Human	Pustule(s)	139	38607	Contigs	99.51	0.22	2739723	3	Vb	t441
NCBI	Public	GCA_041923605.1	PRJNA1158517	SAMN43541493	59	China	China	2024	fish	fish	49	119046	Contigs	98.57	0.54	2695350	3	-	t437
NCBI	Public	GCA_021573715.1	PRJNA633996	SAMN14997079	59	China	China	2013	food	food	44	127788	Contigs	99.51	0.25	2785672	3	IVg	t3515
NCBI	Public	GCA_021484485.1	PRJNA633996	SAMN14997310	59	China	China	2016	food	food	35	167519	Contigs	99.51	0.25	2794580	3	IVg	t1751
NCBI	Public	GCA_039612735.1	PRJNA1101705	SAMN41001255	59	China: Jiangxi	China	2020	Cattle	cow swab	56	184207	Contigs	99.23	0.22	2785101	1	-	t163
NCBI	Public	GCA_039046495.1	PRJNA1101705	SAMN41001247	59	China: Jiangxi	China	2020	Cattle	cow swab	1079	170213	Contigs	99.23	1.27	3014882	1	-	t163
NCBI	Public	GCA_021478185.1	PRJNA633996	SAMN14997136	59	China	China	2014	food	food	36	167518	Contigs	99.51	0.25	2763053	3	IVg	t437
NCBI	Public	GCA_021576935.1	PRJNA633996	SAMN14996917	59	China	China	2011	food	food	40	169915	Contigs	99.51	0.25	2831440	3	IVg	t437
NCBI	Public	GCA_021481045.1	PRJNA633996	SAMN14997456	59	China	China	2017	food	food	42	138122	Contigs	99.51	0.25	2784116	3	IVg	t437
NCBI	Public	GCA_021481085.1	PRJNA633996	SAMN14997455	59	China	China	2017	food	food	42	147851	Contigs	99.51	0.25	2784819	3	IVg	t437
NCBI	Public	GCA_021576655.1	PRJNA633996	SAMN14996932	59	China	China	2011	food	food	35	170091	Contigs	99.51	0.22	2778523	3	Vb	t437
NCBI	Public	GCA_021576735.1	PRJNA633996	SAMN14996928	59	China	China	2011	food	food	35	169723	Contigs	99.51	0.22	2776936	3	Vb	t437
NCBI	Public	GCA_021576795.1	PRJNA633996	SAMN14996926	59	China	China	2011	food	food	39	170069	Contigs	99.51	0.22	2776682	3	Vb	t437
NCBI	Public	GCA_021576675.1	PRJNA633996	SAMN14996930	59	China	China	2011	food	food	36	170047	Contigs	99.51	0.22	2778053	3	Vb	t437
NCBI	Public	GCA_021577005.1	PRJNA633996	SAMN14996913	59	China	China	2011	food	food	49	148118	Contigs	99.51	0.22	2812417	3	Vb	t437
NCBI	Public	GCA_021577115.1	PRJNA633996	SAMN14996905	59	China	China	2010	food	food	38	167372	Contigs	99.51	0.22	2773252	3	V*	t437
NCBI	Public	GCA_009725585.1	PRJNA576821	SAMN13009018	59	China:Jiaxing	China	2015	Human	pus	54	147471	Contigs	98.56	0.54	2775735	3	IVa	t437
SRA_paper	Public	ERR1227330	PRJEB12470	SAMEA3856112	59	UK	UK	Unknown	Human	Wound Swab	134	35936	Contigs	99.51	0.22	2739854	3	Vb	t528
NCBI	Public	GCA_024590425.1	PRJNA833222	SAMN27963697	59	China:Jilin	China	2017	food	food	42	108710	Contigs	99.51	0.22	2681259	3	-	t437
NCBI	Public	GCA_024592915.1	PRJNA833222	SAMN27963638	59-like	China:Jilin	China	2016	food	food	42	119994	Contigs	99.51	0.22	2687306	3	-	t437
NCBI	Public	GCA_024592945.1	PRJNA833222	SAMN27963593	59	China:Jilin	China	2014	food	food	39	127420	Contigs	99.51	0.22	2728442	3	-	t437
NCBI	Public	GCA_021574095.1	PRJNA633996	SAMN14997060	338	China	China	2012	food	food	35	167520	Contigs	99.51	0.22	2761184	3	Vb	t437
NCBI	Public	GCA_021576155.1	PRJNA633996	SAMN14996961	338	China	China	2018	food	food	41	167522	Contigs	99.51	0.22	2780660	3	Vb	t437
NCBI	Public	GCA_021576755.1	PRJNA633996	SAMN14996927	338	China	China	2011	food	food	40	167521	Contigs	99.51	0.22	2734283	3	Vb	t437
NCBI	Public	GCA_024592895.1	PRJNA833222	SAMN27963682	59	China:Jilin	China	2014	food	food	40	111774	Contigs	99.51	0.22	2708362	3	-	t437
NCBI	Public	GCA_021573815.1	PRJNA633996	SAMN14997073	338	China	China	2013	food	food	45	127743	Contigs	99.51	0.22	2731381	3	V*	NA
NCBI	Public	GCA_024593475.1	PRJNA833222	SAMN27963672	59	China:Jilin	China	2014	food	food	35	144190	Contigs	99.51	0.22	2723114	1	-	t163
SRA_paper	Public	ERR1227410	PRJEB12470	SAMEA3856192	952	Australia	Australia	Unknown	Human	Nose	150	35433	Contigs	99.51	0.22	2783631	3	Vb	NA
NCBI	Public	GCA_024593435.1	PRJNA833222	SAMN27963623	59	China:Jilin	China	2014	food	food	43	122702	Contigs	99.51	0.22	2726109	1	-	t163
NCBI	Public	GCA_024593495.1	PRJNA833222	SAMN27963614	59	China:Jilin	China	2014	food	food	41	153090	Contigs	99.51	0.22	2726066	1	-	t163
NCBI	Public	GCA_024594755.1	PRJNA833222	SAMN27963622	59	China:Jilin	China	2014	food	food	37	149141	Contigs	99.51	0.22	2730873	1	-	NA
NCBI	Public	GCA_021483825.1	PRJNA633996	SAMN14997345	338	China	China	2016	food	food	36	167382	Contigs	99.51	0.22	2758205	3	Vb	t437
NCBI	Public	GCA_021478405.1	PRJNA633996	SAMN14997125	338	China	China	2014	food	food	37	167520	Contigs	99.51	0.22	2759929	3	Vb	t437
NCBI	Public	GCA_021483625.1	PRJNA633996	SAMN14997350	338	China	China	2016	food	food	37	147621	Contigs	99.51	0.22	2758251	3	Vb	t437
NCBI	Public	GCA_021575015.1	PRJNA633996	SAMN14997017	338	China	China	2012	food	food	37	167520	Contigs	99.51	0.22	2780384	3	Vb	t437
NCBI	Public	GCA_021481305.1	PRJNA633996	SAMN14997440	338	China	China	2017	food	food	44	127486	Contigs	99.51	0.22	2797760	3	-	t437
NCBI	Public	GCA_021482825.1	PRJNA633996	SAMN14997365	338	China	China	2017	food	food	40	147751	Contigs	99.51	0.22	2779532	3	Vb	t13774
NCBI	Public	GCA_021482865.1	PRJNA633996	SAMN14997364	338	China	China	2017	food	food	40	147751	Contigs	99.51	0.22	2780302	3	Vb	t13774
NCBI	Public	GCA_009725905.1	PRJNA576821	SAMN13009032	338	China:Jinhua	China	2015	Human	pus	62	102691	Contigs	98.56	0.54	2814350	3	Vb	t437
NCBI	Public	GCA_021478705.1	PRJNA633996	SAMN14997110	338	China	China	2014	food	food	43	127653	Contigs	98.38	0.22	2797297	3	Vb	t1751
NCBI	Public	GCA_021484565.1	PRJNA633996	SAMN14997307	338	China	China	2016	food	food	35	167520	Contigs	99.51	0.22	2776511	3	Vb	t437
NCBI	Public	GCA_009725355.1	PRJNA576821	SAMN13009031	338	China:Jinhua	China	2015	Human	pus	55	102757	Contigs	97.53	0.54	2756167	3	Vb	t437
NCBI	Public	GCA_009725495.1	PRJNA576821	SAMN13009022	59	China:Jinhua	China	2015	Human	pus	54	126718	Contigs	98.49	0.54	2783067	3	Vb	t441
NCBI	Public	GCA_009725485.1	PRJNA576821	SAMN13009021	59	China:Jinhua	China	2015	Human	pus	54	127782	Contigs	98.71	0.54	2794634	3	IVa	t437
NCBI	Public	GCA_021481005.1	PRJNA633996	SAMN14997457	59	China	China	2017	food	food	39	150262	Contigs	99.51	0.22	2778658	3	Vb	t437
NCBI	Public	GCA_021481605.1	PRJNA633996	SAMN14997426	59	China	China	2017	food	food	34	210393	Contigs	99.51	0.22	2800252	3	Vb	t437
NCBI	Public	GCA_021572995.1	PRJNA633996	SAMN14996918	59	China	China	2011	food	food	40	167457	Contigs	99.51	0.22	2777885	3	Vb	t437
NCBI	Public	GCA_021576895.1	PRJNA633996	SAMN14996919	59	China	China	2011	food	food	41	158665	Contigs	99.51	0.22	2779209	3	Vb	t437
NCBI	Public	GCA_012278225.1	PRJNA589244	SAMN13270390	338	China: Kunming	China	2014	food	food	63	105246	Contigs	97.42	0.56	2810245	3	Vb	t437
NCBI	Public	GCA_021475335.1	PRJNA633996	SAMN14997278	59	China	China	2015	food	food	34	169910	Contigs	99.51	0.22	2812622	3	Vb	t437
NCBI	Public	GCA_021475805.1	PRJNA633996	SAMN14997254	59	China	China	2015	food	food	40	147803	Contigs	99.51	0.22	2802661	3	Vb	t437
NCBI	Public	GCA_021484725.1	PRJNA633996	SAMN14997299	59	China	China	2016	food	food	35	167457	Contigs	99.51	0.22	2748231	3	IVa	t437
NCBI	Public	GCA_012278275.1	PRJNA589244	SAMN13270389	338	China: Kunming	China	2014	food	food	74	100559	Contigs	97	0.56	2809458	3	Vb	t437
NCBI	Public	GCA_012278175.1	PRJNA589244	SAMN13270392	338	China: Kunming	China	2014	food	food	65	106751	Contigs	98.1	0.56	2809214	3	Vb	NA
NCBI	Public	GCA_012278795.1	PRJNA589244	SAMN13270391	338	China: Kunming	China	2014	food	food	61	104438	Contigs	97.95	0.56	2812717	3	Vb	t437
NCBI	Public	GCA_012278005.1	PRJNA589244	SAMN13270409	59	China: Lasa	China	2016	food	food	69	109374	Contigs	95.85	0.54	2772982	3	IVa	t437
NCBI	Public	GCA_012277455.1	PRJNA589244	SAMN13270368	59-like	China: Lasa	China	2016	food	food	73	94921	Contigs	99.46	0.22	2773052	3	IVa	t437
NCBI	Public	GCA_012277485.1	PRJNA589244	SAMN13270367	59	China: Lasa	China	2016	food	food	63	132836	Contigs	97.77	0.39	2768618	3	IVa	t437
NCBI	Public	GCA_021478925.1	PRJNA633996	SAMN15184476	59	unknown	unknown	2015	food	food	43	147685	Contigs	98.38	0.22	2786590	3	Vb	t437
NCBI	Public	GCA_021484695.1	PRJNA633996	SAMN14997301	59	China	China	2016	food	food	40	134678	Contigs	99.51	0.22	2756792	3	IVa	t441
NCBI	Public	GCA_021475085.1	PRJNA633996	SAMN14997288	59	China	China	2015	food	food	38	167519	Contigs	99.51	0.22	2815169	3	IVa	t437
NCBI	Public	GCA_012277935.1	PRJNA589244	SAMN13270408	59	China: Lasa	China	2016	food	food	70	106691	Contigs	96.92	0.54	2765946	3	IVa	NA
NCBI	Public	GCA_012277955.1	PRJNA589244	SAMN13270407	59-like	China: Lasa	China	2016	food	food	69	121051	Contigs	99.51	0.22	2765244	3	IVa	t543
NCBI	Public	GCA_012278765.1	PRJNA589244	SAMN13270396	59-like	China: Lasa	China	2015	food	food	69	106716	Contigs	99.41	0.22	2766224	3	IVa	NA
ZJU	In this study	SKLX128122	PRJNA749878	SAMN38023227	3193	Liaoning	China	2020	Human	Blood	44	180976	Contigs	99.51	0.22	2746373	1	IVa	t172
NCBI	Public	GCA_026869795.1	PRJNA514245	SAMN10080735	59	China: Liaoning	China	2013	Human	Hospital patients	64	108677	Contigs	99.51	0.78	2763432	3	-	t437
NCBI	Public	GCA_026869655.1	PRJNA514245	SAMN10080711	59	China: Liaoning	China	2016	Human	Hospital patients	70	105128	Contigs	99.51	0.22	2841706	3	IVa	NA
NCBI	Public	GCA_009725505.1	PRJNA576821	SAMN13009023	59	China:Lishui	China	2015	Human	pus	53	128237	Contigs	98.67	0.54	2788409	3	IVa	t437
NCBI	Public	GCA_021573495.1	PRJNA633996	SAMN14997088	59	China	China	2013	food	food	33	183604	Contigs	99.51	0.22	2718256	3	-	t437
NCBI	Public	GCA_021476745.1	PRJNA633996	SAMN14997208	59	China	China	2015	food	food	39	166520	Contigs	99.51	0.22	2703566	3	-	t441
NCBI	Public	GCA_009725325.1	PRJNA576821	SAMN13009033	338	China:Lishui	China	2015	Human	sputum	52	120238	Contigs	98.71	0.73	2783544	3	Vb	t13774
NCBI	Public	GCA_028116215.1	PRJNA514245	SAMN02203300	59	Luxembourg	Luxembourg	2010	Human	human clinical specimen	81	63274	Contigs	99.51	1.34	2776693	2	IV*	t216
NCBI	Public	GCA_021573395.1	PRJNA633996	SAMN14997092	59	China	China	2013	food	food	40	147741	Contigs	99.51	0.22	2759781	3	IVa	t2755
SRA_paper	Public	ERR1227353	PRJEB12470	SAMEA3856135	59	Taiwan	Taiwan	Unknown	Human	Pus	174	34526	Contigs	99.51	0.22	2806398	3	Vb	t441
NCBI	Public	GCA_012278065.1	PRJNA589244	SAMN13270403	59	China: Macao	China	2016	food	food	57	109199	Contigs	96.05	0.65	2825816	3	IVa	t437
NCBI	Public	GCA_021481825.1	PRJNA633996	SAMN14997416	59	China	China	2017	food	food	34	167388	Contigs	99.51	0.22	2694263	3	-	t437
NCBI	Public	GCA_012278785.1	PRJNA589244	SAMN13270404	59-like	China: Macao	China	2016	food	food	67	122369	Contigs	99.39	0.43	2829201	3	IVa	t437
NCBI	Public	GCA_030767205.1	PRJNA972281	SAMN35068806	59	China: nanchang	China	2018	Human	blood	194	127569	Contigs	98.12	0.55	2805551	3	IVa	NA
NCBI	Public	GCA_012277895.1	PRJNA589244	SAMN13270412	59	China: Nanchang	China	2012	food	food	60	109186	Contigs	97.55	0.54	2761858	3	IVa	t441
NCBI	Public	GCA_012277685.1	PRJNA589244	SAMN13270353	59-like	China: Nanning	China	2012	food	food	104	109120	Contigs	99.39	0.22	2761689	3	-	t1151
NCBI	Public	GCA_012278395.1	PRJNA589244	SAMN13270383	59-like	China: Nanning	China	2013	food	food	74	106926	Contigs	99.49	0.22	2755366	3	IVa	NA
NCBI	Public	GCA_012278645.1	PRJNA589244	SAMN13270354	59-like	China: Nanning	China	2012	food	food	62	105219	Contigs	99.18	0.22	2784451	3	IVa	t437
NCBI	Public	GCA_021574035.1	PRJNA633996	SAMN14997064	59	China	China	2012	food	food	43	127654	Contigs	99.51	0.22	2789350	3	IVa	t437
NCBI	Public	GCA_021478495.1	PRJNA633996	SAMN14997120	59	China	China	2014	food	food	46	153592	Contigs	99.51	0.22	2811620	3	IVa	t437
NCBI	Public	GCA_021478545.1	PRJNA633996	SAMN14997118	59	China	China	2014	food	food	43	153592	Contigs	99.51	0.22	2810142	3	IVa	t437
NCBI	Public	GCA_021478605.1	PRJNA633996	SAMN14997115	59	China	China	2014	food	food	46	153592	Contigs	99.51	0.22	2811105	3	IVa	t437
NCBI	Public	GCA_027746035.1	PRJNA514245	SAMN31014495	59	Netherlands	Netherlands	2018	Human	Pus	61	96872	Contigs	99.51	1.43	2913090	3	IVg	t441
NCBI	Public	GCA_027824295.1	PRJNA514245	SAMN30945478	59	Netherlands	Netherlands	2018	Human	Wound	74	96872	Contigs	99.51	1.43	2912583	3	IVg	t441
NCBI	Public	GCA_027721205.1	PRJNA514245	SAMN31435149	59	Netherlands	Netherlands	2019	Human	Wound	63	96872	Contigs	99.51	1.4	2875618	3	IVg	t441
NCBI	Public	GCA_021476845.1	PRJNA633996	SAMN14997202	59	China	China	2015	food	food	34	167277	Contigs	99.51	0.22	2718065	3	-	t441
NCBI	Public	GCA_027793695.1	PRJNA514245	SAMN31767982	59	Netherlands	Netherlands	2021	Human	Rectal swab	56	120012	Contigs	99.4	1.44	2911370	3	IVg	t437
NCBI	Public	GCA_027822175.1	PRJNA514245	SAMN30945647	4681	Netherlands	Netherlands	2018	Human	Wound	63	102483	Contigs	99.51	1.4	2815760	3	IVg	t437
NCBI	Public	GCA_021476855.1	PRJNA633996	SAMN14997203	59	China	China	2015	food	food	48	91823	Contigs	99.51	0.22	2740021	3	-	t437
NCBI	Public	GCA_021477025.1	PRJNA633996	SAMN14997195	59	China	China	2015	food	food	54	91022	Contigs	99.51	0.22	2738752	3	-	t437
NCBI	Public	GCA_027657125.1	PRJNA514245	SAMN30842740	59	Netherlands	Netherlands	2017	Human	Swab nose/throat/perineum	61	126166	Contigs	99.51	1.4	2827696	3	IVg	t437
NCBI	Public	GCA_021572975.1	PRJNA633996	SAMN14996920	59	China	China	2011	food	food	56	147665	Contigs	99.51	0.22	2849994	3	IV*	t441
NCBI	Public	GCA_042878695.1	PRJNA514245	SAMN31339569	59	Netherlands	Netherlands	2019	Human	Swab nose/throat/perineum	62	108802	Contigs	99.51	5.28	2908903	3	IVg	t437
NCBI	Public	GCA_042878105.1	PRJNA514245	SAMN31339616	59	Netherlands	Netherlands	2019	Human	Sputum	52	102483	Contigs	99.51	1.34	2779434	3	IVg	t437
NCBI	Public	GCA_027718645.1	PRJNA514245	SAMN31579807	59	Netherlands	Netherlands	2020	Human	Swab nose/throat/perineum	42	168538	Contigs	99.51	1.34	2760877	3	IVg	t437
NCBI	Public	GCA_042914875.1	PRJNA514245	SAMN39950716	59	Netherlands	Netherlands	2023	Human	Pus	72	107035	Contigs	99.51	1.34	2858433	3	Vb	t437
NCBI	Public	GCA_021484645.1	PRJNA633996	SAMN14997304	59	China	China	2016	food	food	43	127788	Contigs	99.51	0.22	2798131	3	Vb	t437
NCBI	Public	GCA_021478345.1	PRJNA633996	SAMN14997128	59	China	China	2014	food	food	34	170050	Contigs	99.51	0.22	2769860	3	Vb	t437
NCBI	Public	GCA_021478365.1	PRJNA633996	SAMN14997127	59	China	China	2014	food	food	34	167390	Contigs	99.51	0.22	2770017	3	Vb	t437
NCBI	Public	GCA_021478375.1	PRJNA633996	SAMN14997126	59	China	China	2014	food	food	33	170050	Contigs	99.51	0.22	2770099	3	Vb	t437
NCBI	Public	GCA_021477345.1	PRJNA633996	SAMN14997177	59	China	China	2015	food	food	41	147767	Contigs	99.51	0.22	2790625	3	Vb	t437
NCBI	Public	GCA_027708725.1	PRJNA514245	SAMN30843340	59	Netherlands	Netherlands	2017	Human	Wound	74	86688	Contigs	99.51	1.34	2824191	3	IVa	t437
NCBI	Public	GCA_021477375.1	PRJNA633996	SAMN14997178	59	China	China	2015	food	food	43	127546	Contigs	99.51	0.22	2787513	3	Vb	t441
NCBI	Public	GCA_021484285.1	PRJNA633996	SAMN14997320	59	China	China	2016	food	food	41	147767	Contigs	99.51	0.22	2771634	3	Vb	t437
NCBI	Public	GCA_021484165.1	PRJNA633996	SAMN14997327	59	China	China	2016	food	food	41	147767	Contigs	99.51	0.22	2791696	3	Vb	t437
NCBI	Public	GCA_021484225.1	PRJNA633996	SAMN14997323	59	China	China	2016	food	food	43	147767	Contigs	99.51	0.22	2791913	3	Vb	t437
NCBI	Public	GCA_021484195.1	PRJNA633996	SAMN14997325	59	China	China	2016	food	food	42	147767	Contigs	99.51	0.22	2789686	3	Vb	t437
NCBI	Public	GCA_021484345.1	PRJNA633996	SAMN14997319	59	China	China	2016	food	food	41	147767	Contigs	99.51	0.22	2791935	3	Vb	t437
NCBI	Public	GCA_021484405.1	PRJNA633996	SAMN14997316	59	China	China	2016	food	food	42	147767	Contigs	99.51	0.22	2791675	3	Vb	t437
NCBI	Public	GCA_021484185.1	PRJNA633996	SAMN14997326	59	China	China	2016	food	food	42	147767	Contigs	99.51	0.22	2791677	3	Vb	t437
NCBI	Public	GCA_021484145.1	PRJNA633996	SAMN14997328	59	China	China	2016	food	food	41	147767	Contigs	99.51	0.22	2787981	3	Vb	t437
NCBI	Public	GCA_021477425.1	PRJNA633996	SAMN14997174	59	China	China	2015	food	food	41	147767	Contigs	99.51	0.22	2769926	3	Vb	t437
NCBI	Public	GCA_021477405.1	PRJNA633996	SAMN14997176	59	China	China	2015	food	food	43	139974	Contigs	99.51	0.22	2791563	3	Vb	t437
NCBI	Public	GCA_021484265.1	PRJNA633996	SAMN14997322	59	China	China	2016	food	food	41	147767	Contigs	99.51	0.22	2792494	3	Vb	t437
NCBI	Public	GCA_021484295.1	PRJNA633996	SAMN14997318	59	China	China	2016	food	food	43	139974	Contigs	99.51	0.22	2791936	3	Vb	t437
NCBI	Public	GCA_021484235.1	PRJNA633996	SAMN14997324	59	China	China	2016	food	food	42	147767	Contigs	99.51	0.22	2791452	3	Vb	t437
NCBI	Public	GCA_021576855.1	PRJNA633996	SAMN14996922	59	China	China	2011	food	food	42	147667	Contigs	99.51	0.22	2790908	3	Vb	t437
NCBI	Public	GCA_021484365.1	PRJNA633996	SAMN14997317	59	China	China	2016	food	food	42	147767	Contigs	99.51	0.22	2792434	3	Vb	t437
NCBI	Public	GCA_021477325.1	PRJNA633996	SAMN14997179	59	China	China	2015	food	food	43	147767	Contigs	99.51	0.22	2791710	3	Vb	t437
NCBI	Public	GCA_021477365.1	PRJNA633996	SAMN14997175	59	China	China	2015	food	food	42	147685	Contigs	98.38	0.22	2783500	3	Vb	t437
NCBI	Public	GCA_021484325.1	PRJNA633996	SAMN14997321	59	China	China	2016	food	food	41	147767	Contigs	99.51	0.22	2791450	3	Vb	t437
NCBI	Public	GCA_021482945.1	PRJNA633996	SAMN14997361	59	China	China	2017	food	food	41	147767	Contigs	99.51	0.22	2792187	3	Vb	t437
NCBI	Public	GCA_021573775.1	PRJNA633996	SAMN14997076	59	China	China	2013	food	food	37	147751	Contigs	99.23	0.22	2758117	3	IVa	t437
NCBI	Public	GCA_021576715.1	PRJNA633996	SAMN14996929	59	China	China	2011	food	food	35	153594	Contigs	99.51	0.22	2762017	3	IVa	t437
NCBI	Public	GCA_021576775.1	PRJNA633996	SAMN14996925	59	China	China	2011	food	food	45	137181	Contigs	99.51	0.22	2808437	3	IVa	t437
NCBI	Public	GCA_021576335.1	PRJNA633996	SAMN14996948	59	China	China	2018	food	food	33	170628	Contigs	99.51	0.22	2759272	3	IVa	t437
NCBI	Public	GCA_021478485.1	PRJNA633996	SAMN14997122	59	China	China	2014	food	food	35	153594	Contigs	99.51	0.22	2760064	3	IVa	t437
NCBI	Public	GCA_021476065.1	PRJNA633996	SAMN14997242	59	China	China	2015	food	food	35	167520	Contigs	99.51	0.22	2765245	3	IVa	t437
NCBI	Public	GCA_021476265.1	PRJNA633996	SAMN14997231	59	China	China	2015	food	food	34	167520	Contigs	99.51	0.22	2764903	3	IVa	t437
NCBI	Public	GCA_021576315.1	PRJNA633996	SAMN14996950	59	China	China	2018	food	food	41	153592	Contigs	99.51	0.22	2807401	3	IVa	t3517
NCBI	Public	GCA_021484025.1	PRJNA633996	SAMN14997335	59	China	China	2016	food	food	33	169883	Contigs	99.51	0.22	2805407	3	IVa	t15995
NCBI	Public	GCA_021576915.1	PRJNA633996	SAMN14996916	59	China	China	2011	food	food	37	150429	Contigs	99.51	0.22	2803773	3	IVa	t15995
NCBI	Public	GCA_021481385.1	PRJNA633996	SAMN14997438	59	China	China	2017	food	food	33	169950	Contigs	99.51	0.22	2764274	3	IVa	t437
NCBI	Public	GCA_021484535.1	PRJNA633996	SAMN14997308	59	China	China	2016	food	food	35	167442	Contigs	99.31	0.22	2762524	3	IVa	t437
NCBI	Public	GCA_021478205.1	PRJNA633996	SAMN14997135	59	China	China	2014	food	food	34	149442	Contigs	99.51	0.22	2780616	3	IVa	t437
NCBI	Public	GCA_021478305.1	PRJNA633996	SAMN14997131	59	China	China	2014	food	food	34	169950	Contigs	99.51	0.22	2760679	3	IVa	t437
NCBI	Public	GCA_021478265.1	PRJNA633996	SAMN14997132	59	China	China	2014	food	food	37	149442	Contigs	99.51	0.22	2778219	3	IVa	t437
NCBI	Public	GCA_021478245.1	PRJNA633996	SAMN14997133	59	China	China	2014	food	food	36	149442	Contigs	99.51	0.22	2779819	3	IVa	t437
NCBI	Public	GCA_021478225.1	PRJNA633996	SAMN14997134	59	China	China	2014	food	food	39	149442	Contigs	99.51	0.22	2779326	3	IVa	t437
NCBI	Public	GCA_021474945.1	PRJNA633996	SAMN14997298	59	China	China	2015	food	food	35	183852	Contigs	99.51	0.22	2799254	3	IVa	t437
NCBI	Public	GCA_021475845.1	PRJNA633996	SAMN14997253	59	China	China	2015	food	food	34	169950	Contigs	99.51	0.22	2798009	3	IVa	t437
NCBI	Public	GCA_021576455.1	PRJNA633996	SAMN14996941	59	China	China	2018	food	food	33	183607	Contigs	99.51	0.22	2746652	3	IVa	t437
NCBI	Public	GCA_021475825.1	PRJNA633996	SAMN14997255	59	China	China	2015	food	food	32	183852	Contigs	99.51	0.22	2746399	3	IVa	t437
NCBI	Public	GCA_021573915.1	PRJNA633996	SAMN14997067	59	China	China	2013	food	food	35	167534	Contigs	99.51	0.22	2793320	3	IVa	t437
NCBI	Public	GCA_021475765.1	PRJNA633996	SAMN14997257	59	China	China	2015	food	food	36	167558	Contigs	99.51	0.22	2806029	3	IVa	t437
NCBI	Public	GCA_021484495.1	PRJNA633996	SAMN14997309	59	China	China	2016	food	food	35	169950	Contigs	99.51	0.22	2760175	3	IVa	t437
NCBI	Public	GCA_027700405.1	PRJNA514245	SAMN30844307	338	Netherlands	Netherlands	2016	Human	Wound	63	98019	Contigs	99.51	1.34	2826196	3	Vb	t441
NCBI	Public	GCA_027744035.1	PRJNA514245	SAMN31014663	338	Netherlands	Netherlands	2018	Human	Wound	53	108686	Contigs	99.51	1.34	2785460	3	Vb	t441
NCBI	Public	GCA_021481425.1	PRJNA633996	SAMN14997434	59	China	China	2017	food	food	42	167426	Contigs	99.51	0.22	2772486	3	IVa	t437
NCBI	Public	GCA_021484085.1	PRJNA633996	SAMN14997329	59	China	China	2016	food	food	33	169935	Contigs	99.51	0.22	2762743	3	IVa	t437
NCBI	Public	GCA_021478645.1	PRJNA633996	SAMN14997113	59	China	China	2014	food	food	35	170050	Contigs	99.51	0.22	2750792	3	IVa	t437
NCBI	Public	GCA_021478945.1	PRJNA633996	SAMN15184475	59	unknown	unknown	2015	food	food	39	167366	Contigs	99.51	0.22	2768987	3	IVa	t437
NCBI	Public	GCA_021478105.1	PRJNA633996	SAMN14997141	59	China	China	2014	food	food	35	162499	Contigs	99.51	0.22	2748162	3	IVa	t437
NCBI	Public	GCA_021482305.1	PRJNA633996	SAMN14997391	59	China	China	2017	food	food	36	169949	Contigs	99.51	0.22	2762843	3	IVa	t437
NCBI	Public	GCA_021478765.1	PRJNA633996	SAMN14997105	59	China	China	2014	food	food	34	167401	Contigs	99.51	0.22	2788208	3	IVa	t437
NCBI	Public	GCA_021478825.1	PRJNA633996	SAMN14997104	59	China	China	2014	food	food	34	167401	Contigs	99.51	0.22	2787626	3	IVa	t437
NCBI	Public	GCA_021478165.1	PRJNA633996	SAMN14997137	59	China	China	2014	food	food	33	168167	Contigs	99.51	0.22	2762890	3	IVa	t437
NCBI	Public	GCA_021575055.1	PRJNA633996	SAMN14997013	59	China	China	2012	food	food	35	153593	Contigs	99.51	0.22	2765422	3	IVa	t437
NCBI	Public	GCA_021478315.1	PRJNA633996	SAMN14997129	59	China	China	2014	food	food	32	183606	Contigs	99.51	0.22	2749121	3	IVa	t437
NCBI	Public	GCA_021484585.1	PRJNA633996	SAMN14997306	59	China	China	2016	food	food	32	175475	Contigs	99.51	0.22	2742331	3	IVa	t437
NCBI	Public	GCA_021481365.1	PRJNA633996	SAMN14997439	59	China	China	2017	food	food	31	183606	Contigs	99.51	0.22	2748930	3	IVa	t437
NCBI	Public	GCA_021481405.1	PRJNA633996	SAMN14997437	59	China	China	2017	food	food	33	170050	Contigs	99.51	0.22	2749751	3	IVa	t437
NCBI	Public	GCA_021576395.1	PRJNA633996	SAMN14996945	59	China	China	2018	food	food	41	167519	Contigs	99.51	0.22	2806250	3	IVa	t3401
NCBI	Public	GCA_021577165.1	PRJNA633996	SAMN14996902	59	China	China	2010	food	food	35	167519	Contigs	99.51	0.22	2806802	3	IVa	t437
NCBI	Public	GCA_021577235.1	PRJNA633996	SAMN14996901	59	China	China	2010	food	food	34	169950	Contigs	99.51	0.22	2807687	3	IVa	t437
NCBI	Public	GCA_027655785.1	PRJNA514245	SAMN30843343	338	Netherlands	Netherlands	2017	Human	Wound	62	102759	Contigs	99.51	1.2	2806143	3	Vb	t437
NCBI	Public	GCA_021477545.1	PRJNA633996	SAMN14997168	59	China	China	2015	food	food	36	131749	Contigs	99.51	0.22	2798009	3	IVa	t437
NCBI	Public	GCA_021478625.1	PRJNA633996	SAMN14997114	59	China	China	2014	food	food	35	167519	Contigs	99.51	0.22	2738436	3	IVa	t437
NCBI	Public	GCA_021576265.1	PRJNA633996	SAMN14996954	59	China	China	2018	food	food	37	147760	Contigs	99.51	0.22	2764375	3	IVa	t441
NCBI	Public	GCA_021477985.1	PRJNA633996	SAMN14997145	59	China	China	2014	food	food	35	169950	Contigs	99.51	0.22	2759598	3	IVa	t441
NCBI	Public	GCA_021478585.1	PRJNA633996	SAMN14997116	59	China	China	2014	food	food	33	167520	Contigs	98.38	0.22	2745563	3	IVa	t437
NCBI	Public	GCA_021477995.1	PRJNA633996	SAMN14997144	59	China	China	2014	food	food	34	169889	Contigs	99.51	0.22	2798489	3	IVa	t437
NCBI	Public	GCA_021483745.1	PRJNA633996	SAMN14997347	59	China	China	2016	food	food	38	134276	Contigs	99.51	0.22	2790760	3	IVa	t437
NCBI	Public	GCA_027704085.1	PRJNA514245	SAMN30842764	338	Netherlands	Netherlands	2017	Human	Swab nose/throat/perineum	60	108574	Contigs	99.51	1.2	2805099	3	Vb	t437
NCBI	Public	GCA_021478665.1	PRJNA633996	SAMN14997112	59-like	China	China	2014	food	food	34	167520	Contigs	99.51	0.22	2755765	3	IVa	t437
NCBI	Public	GCA_021478685.1	PRJNA633996	SAMN14997111	59-like	China	China	2014	food	food	34	167998	Contigs	99.51	0.22	2756381	3	IVa	t437
NCBI	Public	GCA_021484595.1	PRJNA633996	SAMN14997305	59	China	China	2016	food	food	35	147913	Contigs	99.51	0.22	2730726	3	IVa	t437
NCBI	Public	GCA_021576375.1	PRJNA633996	SAMN14996946	59	China	China	2018	food	food	37	167472	Contigs	99.51	0.22	2797721	3	IVa	t437
NCBI	Public	GCA_021478805.1	PRJNA633996	SAMN14997106	4513	China	China	2014	food	food	35	153593	Contigs	99.51	0.22	2755831	3	IVa	t437
NCBI	Public	GCA_021484125.1	PRJNA633996	SAMN14997330	59	China	China	2016	food	food	33	167583	Contigs	99.51	0.22	2754948	3	IVa	t437
NCBI	Public	GCA_021482605.1	PRJNA633996	SAMN14997377	59	China	China	2017	food	food	34	167414	Contigs	99.51	0.22	2756181	3	IVa	t437
NCBI	Public	GCA_021478125.1	PRJNA633996	SAMN14997138	59	China	China	2014	food	food	34	167351	Contigs	99.51	0.22	2800460	3	IVa	t437
NCBI	Public	GCA_021475965.1	PRJNA633996	SAMN14997247	3355	China	China	2015	food	food	35	153594	Contigs	99.51	0.22	2744415	3	IVa	t437
NCBI	Public	GCA_021573475.1	PRJNA633996	SAMN14997091	3355	China	China	2013	food	food	35	147769	Contigs	99.51	0.22	2756751	3	IVa	t437
NCBI	Public	GCA_021573515.1	PRJNA633996	SAMN14997090	3355	China	China	2013	food	food	35	147769	Contigs	99.51	0.22	2756414	3	IVa	t437
NCBI	Public	GCA_021478735.1	PRJNA633996	SAMN14997109	59	China	China	2014	food	food	34	167520	Contigs	99.51	0.22	2756404	3	IVa	t437
NCBI	Public	GCA_021478775.1	PRJNA633996	SAMN14997107	59	China	China	2014	food	food	34	167683	Contigs	99.51	0.22	2755244	3	IVa	t437
NCBI	Public	GCA_021574955.1	PRJNA633996	SAMN14997014	59	China	China	2012	food	food	34	168061	Contigs	99.51	0.22	2753819	3	IVa	t437
NCBI	Public	GCA_027646925.1	PRJNA514245	SAMN31579109	338	Netherlands	Netherlands	2020	Human	Swab nose/throat/perineum	76	65459	Contigs	99.51	1.06	2784828	3	Vb	t437
NCBI	Public	GCA_027758445.1	PRJNA514245	SAMN31767702	338	Netherlands	Netherlands	2020	Human	Swab nose/throat/perineum	52	102625	Contigs	99.51	1.34	2787217	3	Vb	t437
NCBI	Public	GCA_021481575.1	PRJNA633996	SAMN14997428	59	China	China	2017	food	food	35	147739	Contigs	99.51	0.22	2756647	3	IVa	t437
NCBI	Public	GCA_027641965.1	PRJNA514245	SAMN31434968	338	Netherlands	Netherlands	2019	Human	Wound	52	108222	Contigs	99.51	1.34	2790149	3	Vb	t437
NCBI	Public	GCA_021484685.1	PRJNA633996	SAMN14997300	59	China	China	2016	food	food	35	147770	Contigs	99.51	0.22	2752643	3	IVa	t437
NCBI	Public	GCA_021478285.1	PRJNA633996	SAMN14997130	59	China	China	2014	food	food	42	147770	Contigs	99.51	0.22	2775207	3	IVa	t437
NCBI	Public	GCA_021573955.1	PRJNA633996	SAMN14997066	59	China	China	2013	food	food	34	148578	Contigs	99.51	0.22	2759647	3	IVa	t437
NCBI	Public	GCA_021482265.1	PRJNA633996	SAMN14997396	59	China	China	2017	food	food	41	127712	Contigs	99.51	0.22	2788595	3	IVa	t437
NCBI	Public	GCA_027745675.1	PRJNA514245	SAMN31014955	338	Netherlands	Netherlands	2019	Human	Blood	55	108687	Contigs	99.51	1.34	2795613	3	Vb	t437
NCBI	Public	GCA_042934025.1	PRJNA514245	SAMN31339130	338	Netherlands	Netherlands	2019	Human	Wound	53	108865	Contigs	99.51	1.34	2789211	3	Vb	t437
NCBI	Public	GCA_021577155.1	PRJNA633996	SAMN14996903	59	China	China	2010	food	food	34	153524	Contigs	99.51	0.22	2749453	3	IVa	t437
NCBI	Public	GCA_021482725.1	PRJNA633996	SAMN14997371	59	China	China	2017	food	food	34	167519	Contigs	99.51	0.22	2751053	3	IVa	t437
NCBI	Public	GCA_021574995.1	PRJNA633996	SAMN14997016	59	China	China	2012	food	food	34	167583	Contigs	99.51	0.22	2751903	3	IVa	t437
NCBI	Public	GCA_021484445.1	PRJNA633996	SAMN14997312	59	China	China	2016	food	food	37	147363	Contigs	99.51	0.22	2750168	3	IVa	t441
NCBI	Public	GCA_021484465.1	PRJNA633996	SAMN14997311	59	China	China	2016	food	food	37	147307	Contigs	99.46	0.22	2752703	3	IVa	t441
NCBI	Public	GCA_027877265.1	PRJNA514245	SAMN30842952	338	Netherlands	Netherlands	2017	Human	Wound	71	86810	Contigs	99.51	1.34	2838699	3	Vb	t437
NCBI	Public	GCA_027819255.1	PRJNA514245	SAMN30945216	338	Netherlands	Netherlands	2017	Human	Pus	64	108688	Contigs	99.51	1.34	2814369	3	Vb	t437
NCBI	Public	GCA_027799675.1	PRJNA514245	SAMN30945421	338	Netherlands	Netherlands	2017	Human	Wound	66	79642	Contigs	99.51	1.34	2816192	3	Vb	t437
NCBI	Public	GCA_021483705.1	PRJNA633996	SAMN14997348	59	China	China	2016	food	food	33	169986	Contigs	98.38	0.22	2734982	3	IVa	t437
NCBI	Public	GCA_042932215.1	PRJNA514245	SAMN31339770	338	Netherlands	Netherlands	2019	Human	Swab nose/throat/perineum	60	98019	Contigs	99.51	1.34	2755500	3	Vb	t437
NCBI	Public	GCA_027751805.1	PRJNA514245	SAMN31767627	338	Netherlands	Netherlands	2020	Human	Wound	65	91055	Contigs	99.51	1.34	2831371	3	Vb	t437
NCBI	Public	GCA_021573995.1	PRJNA633996	SAMN14997065	59	China	China	2013	food	food	34	167534	Contigs	99.51	0.22	2744733	3	IVa	t437
NCBI	Public	GCA_027745635.1	PRJNA514245	SAMN31014442	338	Netherlands	Netherlands	2018	Human	Wound	69	79646	Contigs	99.51	1.34	2823792	3	Vb	t437
NCBI	Public	GCA_042880725.1	PRJNA514245	SAMN31339597	338	Netherlands	Netherlands	2019	Human	Swab nose/throat/perineum	67	95495	Contigs	99.51	0.78	2817491	3	Vb	t437
NCBI	Public	GCA_021481185.1	PRJNA633996	SAMN14997449	59	China	China	2017	food	food	38	147770	Contigs	99.51	0.22	2798105	3	IVa	t437
NCBI	Public	GCA_021481645.1	PRJNA633996	SAMN14997424	59	China	China	2017	food	food	36	134787	Contigs	99.51	0.22	2787182	3	IVa	t437
NCBI	Public	GCA_021481565.1	PRJNA633996	SAMN14997427	59	China	China	2017	food	food	34	169942	Contigs	99.51	0.22	2741300	3	IVa	t437
NCBI	Public	GCA_021478385.1	PRJNA633996	SAMN14997124	3031	China	China	2014	food	food	37	167516	Contigs	99.51	0.22	2765646	3	IVa	t14062
NCBI	Public	GCA_021576615.1	PRJNA633996	SAMN14996934	59	China	China	2018	food	food	34	167400	Contigs	99.51	0.22	2757992	3	IVa	t437
NCBI	Public	GCA_027809755.1	PRJNA514245	SAMN30945188	338	Netherlands	Netherlands	2017	Human	Wound	64	108703	Contigs	99.51	1.34	2822643	3	Vb	t437
NCBI	Public	GCA_027870905.1	PRJNA514245	SAMN30842834	338	Netherlands	Netherlands	2017	Human	Wound	64	102614	Contigs	99.51	1.34	2822743	3	Vb	t437
NCBI	Public	GCA_027809155.1	PRJNA514245	SAMN30945712	338	Netherlands	Netherlands	2018	Human	Pus	57	102403	Contigs	99.51	1.34	2828532	3	Vb	t437
NCBI	Public	GCA_027713085.1	PRJNA514245	SAMN30842626	338	Netherlands	Netherlands	2017	Human	Swab nose/throat/perineum	67	98019	Contigs	99.51	1.34	2783912	3	Vb	t441
NCBI	Public	GCA_027820135.1	PRJNA514245	SAMN30945322	338	Netherlands	Netherlands	2017	Human	Sputum	71	79995	Contigs	99.51	1.34	2791077	3	Vb	t437
NCBI	Public	GCA_021573375.1	PRJNA633996	SAMN14997094	59	China	China	2013	food	food	36	153595	Contigs	99.51	0.22	2840419	3	IVa	t437
NCBI	Public	GCA_042904195.1	PRJNA514245	SAMN31339447	338	Netherlands	Netherlands	2019	Human	Wound	59	108685	Contigs	99.51	1.34	2826825	3	Vb	t437
NCBI	Public	GCA_021477755.1	PRJNA633996	SAMN14997158	59	China	China	2015	food	food	36	167506	Contigs	99.51	0.22	2743970	3	IVa	t437
NCBI	Public	GCA_021481025.1	PRJNA633996	SAMN14997454	59	China	China	2017	food	food	31	169950	Contigs	99.51	0.22	2758864	3	IVa	t437
NCBI	Public	GCA_042886815.1	PRJNA514245	SAMN31339295	338	Netherlands	Netherlands	2019	Human	Wound	64	97043	Contigs	99.51	1.34	2823792	3	Vb	t441
NCBI	Public	GCA_027869685.1	PRJNA514245	SAMN30842597	338	Netherlands	Netherlands	2017	Human	Rectal swab	64	102759	Contigs	99.51	1.34	2824429	3	Vb	t437
NCBI	Public	GCA_021576835.1	PRJNA633996	SAMN14996923	59	China	China	2011	food	food	37	147713	Contigs	99.32	0.22	2811170	3	IVa	t437
NCBI	Public	GCA_021484385.1	PRJNA633996	SAMN14997315	59	China	China	2016	food	food	42	169950	Contigs	99.51	0.22	2789586	3	IVa	t437
NCBI	Public	GCA_021484525.1	PRJNA633996	SAMN14997314	59	China	China	2016	food	food	43	136644	Contigs	99.51	0.22	2788794	3	IVa	t437
NCBI	Public	GCA_021484425.1	PRJNA633996	SAMN14997313	59	China	China	2016	food	food	42	170050	Contigs	99.51	0.22	2790259	3	IVa	t437
NCBI	Public	GCA_032682075.1	PRJNA514245	SAMN34152576	338	Netherlands	Netherlands	2022	Human	Blood	56	98013	Contigs	99.51	1.34	2792090	3	Vb	t437
NCBI	Public	GCA_021573335.1	PRJNA633996	SAMN14997100	59	China	China	2013	food	food	45	140421	Contigs	99.51	0.22	2794476	3	IVa	t437
NCBI	Public	GCA_021478845.1	PRJNA633996	SAMN14997103	59	China	China	2013	food	food	40	127921	Contigs	99.51	0.25	2769946	3	IVa	t437
NCBI	Public	GCA_021573295.1	PRJNA633996	SAMN14997097	59	China	China	2013	food	food	36	167520	Contigs	99.51	0.22	2764114	3	IVa	t437
NCBI	Public	GCA_021573405.1	PRJNA633996	SAMN14997096	59	China	China	2013	food	food	33	153589	Contigs	99.51	0.22	2764765	3	IVa	t437
NCBI	Public	GCA_021484065.1	PRJNA633996	SAMN14997332	59	China	China	2016	food	food	36	167519	Contigs	99.51	0.25	2795447	3	IVa	t437
NCBI	Public	GCA_027704625.1	PRJNA514245	SAMN30842803	338	Netherlands	Netherlands	2017	Human	Pus	57	126548	Contigs	99.51	1.34	2817330	3	Vb	t437
NCBI	Public	GCA_027744855.1	PRJNA514245	SAMN31014798	338	Netherlands	Netherlands	2018	Human	Wound	82	74164	Contigs	99.51	1.34	2814948	3	Vb	t437
NCBI	Public	GCA_021573455.1	PRJNA633996	SAMN14997095	59	China	China	2013	food	food	37	166594	Contigs	99.51	0.22	2766542	3	IVa	t437
NCBI	Public	GCA_027639465.1	PRJNA514245	SAMN31435399	338	Netherlands	Netherlands	2019	Human	Pus	56	120013	Contigs	99.51	1.34	2789198	3	Vb	t437
NCBI	Public	GCA_021478075.1	PRJNA633996	SAMN14997139	59	China	China	2014	food	food	33	170052	Contigs	99.51	0.22	2757351	3	IVa	t437
NCBI	Public	GCA_021574935.1	PRJNA633996	SAMN14997015	3193	China	China	2012	food	food	32	287552	Contigs	99.51	0.22	2761623	1	IVa	t172
NCBI	Public	GCA_021481875.1	PRJNA633996	SAMN14997412	59	China	China	2017	food	food	28	184590	Contigs	99.51	0.22	2759602	1	IVa	t172
NCBI	Public	GCA_021483785.1	PRJNA633996	SAMN14997346	59	China	China	2016	food	food	26	287608	Contigs	99.51	0.22	2757708	1	IVa	t163
NCBI	Public	GCA_021483085.1	PRJNA633996	SAMN14997352	59	China	China	2016	food	food	27	184975	Contigs	99.51	0.22	2756602	1	IVa	t163
NCBI	Public	GCA_027641945.1	PRJNA514245	SAMN31434969	338	Netherlands	Netherlands	2019	Human	Wound	68	107840	Contigs	99.37	1.34	2826013	3	Vb	t437
NCBI	Public	GCA_027822575.1	PRJNA514245	SAMN30945111	338	Netherlands	Netherlands	2017	Human	Wound	58	108574	Contigs	99.51	1.34	2837467	3	Vb	t3401
NCBI	Public	GCA_027712625.1	PRJNA514245	SAMN30843163	338	Netherlands	Netherlands	2017	Human	Wound	77	75846	Contigs	99.51	1.34	2821411	3	Vb	t437
NCBI	Public	GCA_027733345.1	PRJNA514245	SAMN31014462	338	Netherlands	Netherlands	2018	Human	Wound	61	108614	Contigs	99.51	1.34	2775920	3	Vb	t437
NCBI	Public	GCA_027871705.1	PRJNA514245	SAMN30842990	338	Netherlands	Netherlands	2017	Human	Wound	59	108615	Contigs	99.51	1.34	2776014	3	Vb	t437
NCBI	Public	GCA_027642505.1	PRJNA514245	SAMN31434689	338	Netherlands	Netherlands	2019	Human	Swab nose/throat/perineum	69	102482	Contigs	99.51	1.34	2826668	3	Vb	t441
NCBI	Public	GCA_027869085.1	PRJNA514245	SAMN31579670	338	Netherlands	Netherlands	2020	Human	Homo sapiens	69	102653	Contigs	99.51	1.34	2829433	3	Vb	t441
NCBI	Public	GCA_027728845.1	PRJNA514245	SAMN31014447	338	Netherlands	Netherlands	2018	Human	Wound	62	111718	Contigs	99.51	1.34	2799238	3	Vb	t441
NCBI	Public	GCA_027868145.1	PRJNA514245	SAMN31434712	338	Netherlands	Netherlands	2019	Human	Swab nose/throat/perineum	62	102429	Contigs	99.51	1.34	2827566	3	Vb	t441
NCBI	Public	GCA_027745335.1	PRJNA514245	SAMN31014864	338	Netherlands	Netherlands	2018	Human	Blood	67	80070	Contigs	99.51	1.34	2821869	3	Vb	t441
NCBI	Public	GCA_027714285.1	PRJNA514245	SAMN30843328	338	Netherlands	Netherlands	2017	Human	Pus	55	126155	Contigs	99.51	1.34	2792432	3	Vb	t437
NCBI	Public	GCA_027823555.1	PRJNA514245	SAMN30945809	338	Netherlands	Netherlands	2018	Human	Wound	64	101611	Contigs	99.51	1.34	2824282	3	Vb	t437
NCBI	Public	GCA_026517785.1	PRJNA514245	SAMN20423830	59	China	China	2016	Human	Homo sapiens	56	127378	Contigs	99.51	1.4	2836436	3	IVg	t437
NCBI	Public	GCA_026526595.1	PRJNA514245	SAMN20423829	59	China	China	2016	Human	Homo sapiens	55	127378	Contigs	99.51	1.4	2836183	3	IVg	t437
NCBI	Public	GCA_026509685.1	PRJNA514245	SAMN20423582	59	China	China	2016	Human	Homo sapiens	56	129287	Contigs	99.51	1.4	2882347	3	IVg	t437
NCBI	Public	GCA_026526195.1	PRJNA514245	SAMN20423583	59	China	China	2016	Human	Homo sapiens	55	138561	Contigs	99.51	1.4	2882391	3	IVg	t437
NCBI	Public	GCA_026518045.1	PRJNA514245	SAMN20423579	59	China	China	2016	Human	Homo sapiens	55	127512	Contigs	99.51	1.4	2835043	3	IVg	t1751
NCBI	Public	GCA_026526735.1	PRJNA514245	SAMN20423569	59	China	China	2015	Human	Homo sapiens	52	127513	Contigs	99.51	1.4	2823415	3	IVg	t9460
NCBI	Public	GCA_026518025.1	PRJNA514245	SAMN20423577	59	China	China	2016	Human	Homo sapiens	68	133722	Contigs	99.37	1.37	2869868	3	IVg	t1751
NCBI	Public	GCA_026508755.1	PRJNA514245	SAMN20423566	59	China	China	2015	Human	Homo sapiens	49	134734	Contigs	99.51	1.34	2820261	3	IVg	t1751
NCBI	Public	GCA_026507315.1	PRJNA514245	SAMN20423559	59	China	China	2015	Human	Homo sapiens	60	129157	Contigs	99.51	1.37	2827994	3	IVg	t1751
NCBI	Public	GCA_026511085.1	PRJNA514245	SAMN20423560	59	China	China	2015	Human	Homo sapiens	57	134747	Contigs	99.51	1.37	2830130	3	IVg	t1751
NCBI	Public	GCA_026507175.1	PRJNA514245	SAMN20423607	59	China	China	2019	Human	Homo sapiens	53	127435	Contigs	99.51	1.4	2871898	3	IVg	t441
NCBI	Public	GCA_026525255.1	PRJNA514245	SAMN20423485	59	China	China	2019	Human	Homo sapiens	50	147444	Contigs	99.51	0.84	2819544	3	IVg	t437
NCBI	Public	GCA_019100665.1	PRJNA733242	SAMN19372622	59	China	China	2013	Human	Homo sapiens	79	106538	Contigs	99.51	0.25	2770540	3	IVg	t437
NCBI	Public	GCA_019100715.1	PRJNA733242	SAMN19372620	59	China	China	2013	Human	Homo sapiens	79	61795	Contigs	99.51	0.25	2749319	3	IVg	t437
NCBI	Public	GCA_021478965.1	PRJNA633996	SAMN15184473	59	unknown	unknown	2013	food	food	41	154608	Contigs	98.38	0.22	2787883	3	IVa	t441
NCBI	Public	GCA_027819415.1	PRJNA514245	SAMN30945225	59	Netherlands	Netherlands	2017	Human	Pus	60	108687	Contigs	99.51	1.34	2827319	3	Vb	t437
NCBI	Public	GCA_042903235.1	PRJNA514245	SAMN31339245	59	Netherlands	Netherlands	2019	Human	Wound	60	127441	Contigs	99.51	1.34	2826096	3	Vb	t437
NCBI	Public	GCA_026517625.1	PRJNA514245	SAMN20423591	59	China	China	2016	Human	Homo sapiens	65	102580	Contigs	99.51	1.47	2796501	3	IVg	t437
NCBI	Public	GCA_026515205.1	PRJNA514245	SAMN20423563	59	China	China	2015	Human	Homo sapiens	88	75885	Contigs	99.51	1.34	2822344	3	Vb	t437
NCBI	Public	GCA_033656665.1	PRJNA514245	SAMN38224446	59	China	China	2014	Human	Homo sapiens	66	108595	Contigs	98.95	1.34	2807417	3	Vb	t437
NCBI	Public	GCA_027628725.1	PRJNA514245	SAMN31434752	59	Netherlands	Netherlands	2019	Human	Swab nose/throat/perineum	76	119954	Contigs	99.51	1.34	2824324	3	Vb	t437
NCBI	Public	GCA_026509185.1	PRJNA514245	SAMN20423557	59	China	China	2014	Human	Homo sapiens	57	142707	Contigs	99.51	1.34	2826723	3	Vb	t437
NCBI	Public	GCA_033653045.1	PRJNA514245	SAMN38224312	59	China	China	2014	Human	Homo sapiens	58	111169	Contigs	99.51	1.34	2791557	3	-	t437
NCBI	Public	GCA_033650665.1	PRJNA514245	SAMN38224261	59	China	China	2014	Human	Homo sapiens	75	110439	Contigs	99.51	1.34	2851610	3	-	t437
NCBI	Public	GCA_033651565.1	PRJNA514245	SAMN38224186	338	China	China	2014	Human	Homo sapiens	69	102653	Contigs	99.51	1.34	2821137	3	Vb	t437
NCBI	Public	GCA_033653565.1	PRJNA514245	SAMN38224260	338	China	China	2014	Human	Homo sapiens	53	127649	Contigs	99.51	1.34	2795137	3	Vb	t437
NCBI	Public	GCA_033652425.1	PRJNA514245	SAMN38224405	338	China	China	2014	Human	Homo sapiens	72	108938	Contigs	99.51	1.34	2861253	3	Vb	t437
NCBI	Public	GCA_033656225.1	PRJNA514245	SAMN38224217	338	China	China	2014	Human	Homo sapiens	84	102588	Contigs	99.51	1.34	2875059	3	Vb	t12698
NCBI	Public	GCA_019102585.1	PRJNA733242	SAMN19372526	338	China	China	2014	Human	Homo sapiens	82	88354	Contigs	99.51	0.22	2794415	3	Vb	t437
NCBI	Public	GCA_033647905.1	PRJNA514245	SAMN38224241	338	China	China	2014	Human	Homo sapiens	62	109002	Contigs	99.51	1.34	2826794	3	Vb	t437
NCBI	Public	GCA_033649285.1	PRJNA514245	SAMN38224263	338	China	China	2014	Human	Homo sapiens	61	108970	Contigs	99.51	1.34	2805875	3	Vb	t437
NCBI	Public	GCA_033652325.1	PRJNA514245	SAMN38224322	338	China	China	2014	Human	Homo sapiens	64	108751	Contigs	99.51	1.34	2797743	3	-	t437
NCBI	Public	GCA_033652885.1	PRJNA514245	SAMN38224304	338	China	China	2014	Human	Homo sapiens	61	108938	Contigs	99.51	1.34	2790822	3	Vb	t437
NCBI	Public	GCA_033652085.1	PRJNA514245	SAMN38224389	338	China	China	2014	Human	Homo sapiens	58	108882	Contigs	99.51	1.34	2827075	3	Vb	t437
NCBI	Public	GCA_033652105.1	PRJNA514245	SAMN38224375	338	China	China	2014	Human	Homo sapiens	64	108882	Contigs	99.51	1.34	2826944	3	Vb	t437
NCBI	Public	GCA_033662725.1	PRJNA514245	SAMN38224380	338	China	China	2014	Human	Homo sapiens	71	108631	Contigs	99.51	1.34	2815800	3	Vb	t437
NCBI	Public	GCA_033652625.1	PRJNA514245	SAMN38224250	338	China	China	2014	Human	Homo sapiens	70	98223	Contigs	99.51	1.34	2851888	3	Vb	t437
NCBI	Public	GCA_033656425.1	PRJNA514245	SAMN38224238	338	China	China	2014	Human	Homo sapiens	59	108702	Contigs	99.51	1.34	2796688	3	Vb	t437
NCBI	Public	GCA_033496075.1	PRJNA514245	SAMN38106235	338	China	China	2018	Human	Homo sapiens	66	108954	Contigs	99.51	1.34	2812971	3	Vb	t437
NCBI	Public	GCA_033652445.1	PRJNA514245	SAMN38224399	338	China	China	2014	Human	Homo sapiens	74	108686	Contigs	99.51	1.34	2819325	3	Vb	t437
NCBI	Public	GCA_033652925.1	PRJNA514245	SAMN38224371	338	China	China	2014	Human	Homo sapiens	76	102615	Contigs	99.51	1.34	2842884	3	-	t437
NCBI	Public	GCA_027708365.1	PRJNA514245	SAMN30843273	59	Netherlands	Netherlands	2017	Human	Pus	65	102695	Contigs	99.51	1.34	2767518	3	Vb	t437
NCBI	Public	GCA_026520345.1	PRJNA514245	SAMN20423886	338	China	China	2019	Human	Homo sapiens	49	127649	Contigs	99.51	1.34	2798511	3	Vb	t437
NCBI	Public	GCA_033652345.1	PRJNA514245	SAMN38224315	338	China	China	2014	Human	Homo sapiens	72	102563	Contigs	99.51	1.34	2831746	3	-	t437
NCBI	Public	GCA_033495135.1	PRJNA514245	SAMN38106103	338	China	China	2018	Human	Homo sapiens	74	108630	Contigs	99.51	1.34	2842889	3	Vb	t437
NCBI	Public	GCA_026520815.1	PRJNA514245	SAMN20423510	338	China	China	2017	Human	Homo sapiens	59	108977	Contigs	99.51	1.34	2829317	3	Vb	t441
NCBI	Public	GCA_033652565.1	PRJNA514245	SAMN38224245	338	China	China	2014	Human	Homo sapiens	75	98297	Contigs	99.51	1.34	2859946	3	Vb	t437
NCBI	Public	GCA_027645665.1	PRJNA514245	SAMN31579392	59	Netherlands	Netherlands	2020	Human	Swab nose/throat/perineum	66	110009	Contigs	99.51	1.34	2827659	3	Vb	t437
NCBI	Public	GCA_033647865.1	PRJNA514245	SAMN38224401	338	China	China	2014	Human	Homo sapiens	78	108671	Contigs	99.51	1.34	2873023	3	Vb	t437
NCBI	Public	GCA_033649105.1	PRJNA514245	SAMN38224398	338	China	China	2014	Human	Homo sapiens	77	102589	Contigs	99.51	0.78	2860137	3	Vb	t437
NCBI	Public	GCA_033653685.1	PRJNA514245	SAMN38224269	338	China	China	2014	Human	Homo sapiens	58	127376	Contigs	99.51	1.34	2801458	3	Vb	t3485
NCBI	Public	GCA_026526415.1	PRJNA514245	SAMN20423429	338	China	China	2014	Human	Homo sapiens	66	98014	Contigs	99.51	1.34	2860312	3	Vb	t437
NCBI	Public	GCA_026508045.1	PRJNA514245	SAMN20423821	338	China	China	2015	Human	Homo sapiens	72	97992	Contigs	99.51	1.34	2894537	3	Vb	t437
NCBI	Public	GCA_033495155.1	PRJNA514245	SAMN38106102	338	China	China	2018	Human	Homo sapiens	77	102625	Contigs	98.95	1.34	2856755	3	Vb	t4911
NCBI	Public	GCA_026510325.1	PRJNA514245	SAMN20423873	338	China	China	2019	Human	Homo sapiens	54	111716	Contigs	99.51	1.34	2815430	3	Vb	t437
NCBI	Public	GCA_027868725.1	PRJNA514245	SAMN31579389	59	Netherlands	Netherlands	2020	Human	Swab nose/throat/perineum	62	123731	Contigs	99.51	1.34	2828447	3	Vb	t437
NCBI	Public	GCA_027748215.1	PRJNA514245	SAMN31014897	59	Netherlands	Netherlands	2018	Human	Pus	73	93198	Contigs	99.51	1.34	2864558	3	Vb	t437
NCBI	Public	GCA_027758805.1	PRJNA514245	SAMN31767843	59	Netherlands	Netherlands	2020	Human	Pus	75	110009	Contigs	99.51	1.34	2864150	3	Vb	t437
NCBI	Public	GCA_027700385.1	PRJNA514245	SAMN30844311	59	Netherlands	Netherlands	2016	Human	Wound	75	98017	Contigs	99.51	1.34	2858916	3	Vb	t437
NCBI	Public	GCA_027733955.1	PRJNA514245	SAMN31014597	59	Netherlands	Netherlands	2018	Human	Urine	78	93091	Contigs	99.51	1.34	2872128	3	Vb	t437
NCBI	Public	GCA_033648025.1	PRJNA514245	SAMN38224262	338	China	China	2014	Human	Homo sapiens	70	108953	Contigs	99.51	1.34	2835384	3	Vb	t437
NCBI	Public	GCA_033654025.1	PRJNA514245	SAMN38224391	338	China	China	2014	Human	Homo sapiens	78	108702	Contigs	99.51	1.34	2829539	3	Vb	t437
NCBI	Public	GCA_026517805.1	PRJNA514245	SAMN20423802	338	China	China	2016	Human	Homo sapiens	70	102732	Contigs	99.51	1.34	2862972	3	Vb	t437
NCBI	Public	GCA_027746485.1	PRJNA514245	SAMN31014560	59	Netherlands	Netherlands	2018	Human	Wound	80	98016	Contigs	99.51	1.34	2867937	3	Vb	t437
NCBI	Public	GCA_030897505.1	PRJNA514245	SAMN08932894	338	China: Chengdu, Sichuan	China	unknown	Human	Homo sapiens	78	98015	Contigs	99.51	1.34	2903931	3	Vb	t437
NCBI	Public	GCA_026526075.1	PRJNA514245	SAMN20423782	338	China	China	2018	Human	Homo sapiens	53	127624	Contigs	99.51	1.34	2821690	3	Vb	t437
NCBI	Public	GCA_030897545.1	PRJNA514245	SAMN08932902	338	China: Chengdu, Sichuan	China	unknown	Human	Homo sapiens	54	108882	Contigs	99.51	1.34	2789902	3	Vb	t437
NCBI	Public	GCA_033649305.1	PRJNA514245	SAMN38224268	338	China	China	2014	Human	Homo sapiens	74	98015	Contigs	99.51	1.34	2858506	3	Vb	t437
NCBI	Public	GCA_026514365.1	PRJNA514245	SAMN20423724	338	China	China	2016	Human	Homo sapiens	59	127383	Contigs	99.51	1.34	2812945	3	Vb	t437
NCBI	Public	GCA_026514585.1	PRJNA514245	SAMN20423506	338	China	China	2016	Human	Homo sapiens	62	127384	Contigs	99.51	1.34	2823005	3	Vb	t437
NCBI	Public	GCA_033494435.1	PRJNA514245	SAMN38106137	338	China	China	2018	Human	Homo sapiens	71	108993	Contigs	99.51	1.34	2808295	3	Vb	t437
NCBI	Public	GCA_033497055.1	PRJNA514245	SAMN38106158	338	China	China	2018	Human	Homo sapiens	65	108742	Contigs	99.51	1.34	2808504	3	Vb	t437
NCBI	Public	GCA_033654225.1	PRJNA514245	SAMN38224243	338	China	China	2014	Human	Homo sapiens	63	127376	Contigs	99.51	1.34	2826184	3	Vb	t437
NCBI	Public	GCA_033652235.1	PRJNA514245	SAMN38224230	338	China	China	2014	Human	Homo sapiens	61	126401	Contigs	99.51	1.34	2826384	3	Vb	t437
NCBI	Public	GCA_033653005.1	PRJNA514245	SAMN38224386	338	China	China	2014	Human	Homo sapiens	86	98014	Contigs	99.41	1.34	2859741	3	Vb	t437
NCBI	Public	GCA_033654485.1	PRJNA514245	SAMN38224275	338	China	China	2014	Human	Homo sapiens	64	108937	Contigs	99.51	1.34	2826726	3	Vb	t437
NCBI	Public	GCA_033497315.1	PRJNA514245	SAMN38106039	338	China	China	2018	Human	Homo sapiens	77	102587	Contigs	99.51	1.34	2866300	3	Vb	t437
NCBI	Public	GCA_027647725.1	PRJNA514245	SAMN31579338	59	Netherlands	Netherlands	2020	Human	Pus	70	107035	Contigs	99.51	3.03	2943573	3	Vb	t437
NCBI	Public	GCA_019101945.1	PRJNA733242	SAMN19372557	338	China	China	2015	Human	Homo sapiens	76	76074	Contigs	99.51	0.22	2813306	3	Vb	t3590
NCBI	Public	GCA_026526875.1	PRJNA514245	SAMN20423859	338	China	China	2019	Human	Homo sapiens	47	127345	Contigs	99.51	2.92	2846638	3	Vb	t3590
NCBI	Public	GCA_019097905.1	PRJNA733242	SAMN19372743	338	China	China	2015	Human	Homo sapiens	69	147405	Contigs	99.51	0.22	2777659	3	Vb	t13774
NCBI	Public	GCA_026514785.1	PRJNA514245	SAMN20423912	338	China	China	2016	Human	Homo sapiens	65	102705	Contigs	99.43	1.34	2863979	3	Vb	t13774
NCBI	Public	GCA_019098115.1	PRJNA733242	SAMN19372736	338	China	China	2015	Human	Homo sapiens	79	109220	Contigs	99.51	0.22	2820857	3	Vb	t13774
NCBI	Public	GCA_033648985.1	PRJNA514245	SAMN38224225	338	China	China	2014	Human	Homo sapiens	61	108686	Contigs	99.51	0.78	2819284	3	Vb	t3590
NCBI	Public	GCA_033654085.1	PRJNA514245	SAMN38224220	338	China	China	2014	Human	Homo sapiens	55	108937	Contigs	99.51	1.34	2821086	3	Vb	t3590
NCBI	Public	GCA_027657665.1	PRJNA514245	SAMN30842874	59	Netherlands	Netherlands	2017	Human	Wound	71	98299	Contigs	99.51	1.34	2849743	3	Vb	t437
NCBI	Public	GCA_033653645.1	PRJNA514245	SAMN38224265	338	China	China	2014	Human	Homo sapiens	68	102678	Contigs	99.51	1.34	2826738	3	Vb	t441
NCBI	Public	GCA_026520415.1	PRJNA514245	SAMN20423887	338	China	China	2019	Human	Homo sapiens	74	107035	Contigs	99.51	1.34	2862566	3	Vb	t437
NCBI	Public	GCA_033654245.1	PRJNA514245	SAMN38224254	338	China	China	2014	Human	Homo sapiens	65	96546	Contigs	99.51	1.34	2828872	3	Vb	t441
NCBI	Public	GCA_026508295.1	PRJNA514245	SAMN20423500	338	China	China	2016	Human	Homo sapiens	54	108994	Contigs	99.51	1.34	2782228	3	Vb	t437
NCBI	Public	GCA_027872405.1	PRJNA514245	SAMN30843186	59	Netherlands	Netherlands	2017	Human	Wound	65	102461	Contigs	99.51	1.34	2825484	3	Vb	t437
NCBI	Public	GCA_026518105.1	PRJNA514245	SAMN20423576	338	China	China	2016	Human	Homo sapiens	55	127385	Contigs	99.51	1.34	2826359	3	Vb	t437
NCBI	Public	GCA_019099785.1	PRJNA733242	SAMN19372650	59	China	China	2013	Human	Homo sapiens	125	41538	Contigs	99.51	0.22	2767330	3	Vb	t437
NCBI	Public	GCA_026510175.1	PRJNA514245	SAMN20423734	59	China	China	2016	Human	Homo sapiens	62	127653	Contigs	99.51	1.34	2864801	3	Vb	t437
NCBI	Public	GCA_026519525.1	PRJNA514245	SAMN20423745	59	China	China	2019	Human	Homo sapiens	69	109101	Contigs	99.51	1.34	2866318	3	Vb	t437
NCBI	Public	GCA_026508615.1	PRJNA514245	SAMN20423736	59	China	China	2016	Human	Homo sapiens	72	127391	Contigs	99.51	1.34	2865493	3	Vb	t437
NCBI	Public	GCA_027821135.1	PRJNA514245	SAMN30945396	59	Netherlands	Netherlands	2017	Human	Wound	77	81819	Contigs	99.51	1.37	2893235	3	Vb	t437
NCBI	Public	GCA_026510165.1	PRJNA514245	SAMN20423733	59	China	China	2016	Human	Homo sapiens	54	127653	Contigs	99.51	1.34	2824188	3	Vb	t437
NCBI	Public	GCA_026529815.1	PRJNA514245	SAMN20423735	59	China	China	2016	Human	Homo sapiens	56	148888	Contigs	99.51	3.03	2911164	3	Vb	t437
NCBI	Public	GCA_026520535.1	PRJNA514245	SAMN20423742	59	China	China	2019	Human	Homo sapiens	55	127651	Contigs	99.46	1.34	2829248	3	Vb	t437
NCBI	Public	GCA_026517205.1	PRJNA514245	SAMN20423487	59	China	China	2019	Human	Homo sapiens	55	127524	Contigs	99.51	1.34	2826011	3	Vb	t437
NCBI	Public	GCA_026509165.1	PRJNA514245	SAMN20423423	59	China	China	2014	Human	Homo sapiens	64	110439	Contigs	99.51	1.34	2862476	3	Vb	t437
NCBI	Public	GCA_026513925.1	PRJNA514245	SAMN20423698	3260	China	China	2018	Human	Homo sapiens	53	129134	Contigs	99.51	1.34	2872134	3	Vb	t437
NCBI	Public	GCA_019097925.1	PRJNA733242	SAMN19372744	59	China	China	2015	Human	Homo sapiens	85	110631	Contigs	99.51	0.25	2863654	3	Vb	t441
NCBI	Public	GCA_019103825.1	PRJNA733242	SAMN19372464	59	China	China	2014	Human	Homo sapiens	80	110673	Contigs	99.51	0.22	2829920	3	Vb	t441;t437
NCBI	Public	GCA_019099225.1	PRJNA733242	SAMN19372678	59	China	China	2014	Human	Homo sapiens	98	108911	Contigs	99.51	0.25	2876655	3	Vb	t437
NCBI	Public	GCA_027824235.1	PRJNA514245	SAMN30945473	59	Netherlands	Netherlands	2018	Human	Pus	66	102628	Contigs	99.51	1.34	2828877	3	Vb	t437
NCBI	Public	GCA_042933355.1	PRJNA514245	SAMN31339102	59	Netherlands	Netherlands	2019	Human	Wound	61	107035	Contigs	99.51	1.34	2848162	3	Vb	t437
NCBI	Public	GCA_019103945.1	PRJNA733242	SAMN19372457	59	China	China	2014	Human	Homo sapiens	88	133901	Contigs	99.51	0.25	2875415	3	Vb	t441;t437
NCBI	Public	GCA_019103545.1	PRJNA733242	SAMN19372477	59	China	China	2014	Human	Homo sapiens	84	110663	Contigs	99.51	0.22	2809540	3	Vb	t437
NCBI	Public	GCA_027643145.1	PRJNA514245	SAMN31435249	4683	Netherlands	Netherlands	2019	Human	Wound	60	120013	Contigs	99.51	1.34	2825736	3	Vb	t437
NCBI	Public	GCA_026509085.1	PRJNA514245	SAMN20423455	59	China	China	2016	Human	Homo sapiens	61	110439	Contigs	99.51	1.34	2856374	3	Vb	t437
NCBI	Public	GCA_019098805.1	PRJNA733242	SAMN19372699	59	China	China	2015	Human	Homo sapiens	65	168198	Contigs	99.51	0.22	2784737	3	Vb	t437
NCBI	Public	GCA_026517885.1	PRJNA514245	SAMN20424133	59	China	China	2017	Human	Homo sapiens	66	110439	Contigs	99.51	1.34	2866372	3	Vb	t437
NCBI	Public	GCA_019102345.1	PRJNA733242	SAMN19372537	59	China	China	2015	Human	Homo sapiens	65	81872	Contigs	99.17	0.22	2754257	3	Vb	t441
NCBI	Public	GCA_027825455.1	PRJNA514245	SAMN30945665	4683	Netherlands	Netherlands	2018	Human	Wound	75	102461	Contigs	99.51	1.06	2864901	3	Vb	t437
NCBI	Public	GCA_026526635.1	PRJNA514245	SAMN20423832	59	China	China	2017	Human	Homo sapiens	54	127848	Contigs	99.51	1.34	2809419	3	Vb	t437
NCBI	Public	GCA_027765925.1	PRJNA514245	SAMN31768098	59	Netherlands	Netherlands	2021	Human	Wound	57	120013	Contigs	99.51	1.34	2822486	3	Vb	t437
NCBI	Public	GCA_033495555.1	PRJNA514245	SAMN38106189	59	China	China	2018	Human	Homo sapiens	71	110439	Contigs	99.51	0.78	2848393	3	Vb	t437
NCBI	Public	GCA_033497915.1	PRJNA514245	SAMN38106176	59	China	China	2018	Human	Homo sapiens	71	110439	Contigs	99.51	1.34	2851826	3	Vb	t437
NCBI	Public	GCA_033498035.1	PRJNA514245	SAMN38106181	59	China	China	2018	Human	Homo sapiens	74	110439	Contigs	99.51	1.34	2848117	3	Vb	t437
NCBI	Public	GCA_033496255.1	PRJNA514245	SAMN38106027	59	China	China	2018	Human	Homo sapiens	70	110439	Contigs	99.51	1.34	2855308	3	Vb	t437
NCBI	Public	GCA_033495535.1	PRJNA514245	SAMN38106188	59	China	China	2018	Human	Homo sapiens	72	110439	Contigs	99.51	1.34	2855326	3	Vb	t437
NCBI	Public	GCA_033497975.1	PRJNA514245	SAMN38106179	59	China	China	2018	Human	Homo sapiens	73	110439	Contigs	99.51	1.34	2846467	3	Vb	t437
NCBI	Public	GCA_033495635.1	PRJNA514245	SAMN38106192	59	China	China	2018	Human	Homo sapiens	70	110439	Contigs	99.51	1.34	2848223	3	Vb	t437
NCBI	Public	GCA_026509485.1	PRJNA514245	SAMN20423842	59	China	China	2019	Human	Homo sapiens	50	146012	Contigs	99.51	1.34	2827445	3	Vb	t437
NCBI	Public	GCA_026513445.1	PRJNA514245	SAMN20423841	59	China	China	2019	Human	Homo sapiens	51	148829	Contigs	99.51	1.34	2822174	3	Vb	t437
NCBI	Public	GCA_019098525.1	PRJNA733242	SAMN19372714	59	China	China	2015	Human	Homo sapiens	77	147828	Contigs	99.51	0.22	2811921	3	Vb	t441;t437
NCBI	Public	GCA_019098555.1	PRJNA733242	SAMN19372711	59	China	China	2015	Human	Homo sapiens	63	153698	Contigs	99.51	0.22	2784168	3	Vb	t437
NCBI	Public	GCA_027722885.1	PRJNA514245	SAMN31434721	59	Netherlands	Netherlands	2019	Human	Homo sapiens	53	133550	Contigs	99.51	1.34	2821819	3	Vb	t437
NCBI	Public	GCA_026526295.1	PRJNA514245	SAMN20423641	59-like	China	China	2018	Human	Homo sapiens	56	127327	Contigs	99.51	1.34	2835622	3	Vb	t437
NCBI	Public	GCA_026516205.1	PRJNA514245	SAMN20423486	59	China	China	2019	Human	Homo sapiens	51	149077	Contigs	99.51	1.34	2847413	3	Vb	t437
NCBI	Public	GCA_026518065.1	PRJNA514245	SAMN20423580	59	China	China	2016	Human	Homo sapiens	60	127630	Contigs	99.51	1.34	2826144	3	Vb	t437
NCBI	Public	GCA_027879185.1	PRJNA514245	SAMN30844247	59	Netherlands	Netherlands	2016	Human	Pus	70	98018	Contigs	99.51	1.34	2898581	3	Vb	t441
NCBI	Public	GCA_026520265.1	PRJNA514245	SAMN20423458	59	China	China	2016	Human	Homo sapiens	66	110439	Contigs	99.51	1.34	2867868	3	Vb	t437
NCBI	Public	GCA_042893605.1	PRJNA514245	SAMN31339440	59	Netherlands	Netherlands	2019	Human	Pus	48	127384	Contigs	99.51	1.34	2795903	3	Vb	t437
NCBI	Public	GCA_019102065.1	PRJNA733242	SAMN19372551	59	China	China	2015	Human	Homo sapiens	73	147483	Contigs	99.51	0.22	2794001	3	Vb	t437
NCBI	Public	GCA_026508545.1	PRJNA514245	SAMN20423815	59	China	China	2019	Human	Homo sapiens	49	127653	Contigs	99.51	1.34	2788234	3	Vb	t441
NCBI	Public	GCA_026511405.1	PRJNA514245	SAMN20423454	59	China	China	2016	Human	Homo sapiens	54	127462	Contigs	99.51	1.34	2792696	3	Vb	t437
NCBI	Public	GCA_042908445.1	PRJNA514245	SAMN31339340	59	Netherlands	Netherlands	2019	Human	Swab nose/throat/perineum	65	116325	Contigs	99.51	1.34	2838328	3	Vb	t437
NCBI	Public	GCA_042862745.1	PRJNA514245	SAMN31339145	59	Netherlands	Netherlands	2019	Human	Wound	74	102487	Contigs	99.51	2.14	2896218	3	Vb	t437
NCBI	Public	GCA_042933375.1	PRJNA514245	SAMN31339100	59	Netherlands	Netherlands	2019	Human	Wound	70	117984	Contigs	99.51	1.22	2866961	3	Vb	t437
NCBI	Public	GCA_026525635.1	PRJNA514245	SAMN20423632	59	China	China	2019	Human	Homo sapiens	52	153633	Contigs	99.51	1.34	2828901	3	Vb	t437
NCBI	Public	GCA_019097825.1	PRJNA733242	SAMN19372746	59	China	China	2015	Human	Homo sapiens	89	112677	Contigs	99.51	0.22	2773726	3	Vb	t437
NCBI	Public	GCA_026513545.1	PRJNA514245	SAMN20423473	59	China	China	2018	Human	Homo sapiens	49	127549	Contigs	99.51	1.34	2800872	3	Vb	t437
NCBI	Public	GCA_027820015.1	PRJNA514245	SAMN30945318	59	Netherlands	Netherlands	2017	Human	Wound	50	119090	Contigs	99.51	1.34	2784929	3	Vb	t441
NCBI	Public	GCA_042908475.1	PRJNA514245	SAMN31339339	59	Netherlands	Netherlands	2019	Human	Homo sapiens	62	120101	Contigs	99.51	1.34	2818232	3	Vb	t437
NCBI	Public	GCA_019102045.1	PRJNA733242	SAMN19372552	59	China	China	2015	Human	Homo sapiens	68	119454	Contigs	99.51	0.22	2808717	3	IVa	t437
NCBI	Public	GCA_019102785.1	PRJNA733242	SAMN19372514	59	China	China	2014	Human	Homo sapiens	97	85099	Contigs	99.51	0.22	2805342	3	IVa	t437
NCBI	Public	GCA_026520675.1	PRJNA514245	SAMN20424101	59	China	China	2017	Human	Homo sapiens	52	125976	Contigs	99.51	1.34	2824611	3	IVa	t437
NCBI	Public	GCA_019103285.1	PRJNA733242	SAMN19372490	59	China	China	2014	Human	Homo sapiens	98	90722	Contigs	99.51	0.22	2812497	3	IVa	t437
NCBI	Public	GCA_019102295.1	PRJNA733242	SAMN19372540	59	China	China	2015	Human	Homo sapiens	53	119458	Contigs	99.51	0.22	2739278	3	IVa	t437
NCBI	Public	GCA_019103505.1	PRJNA733242	SAMN19372479	59	China	China	2014	Human	Homo sapiens	82	130305	Contigs	99.51	0.22	2804642	3	IVa	t19116
NCBI	Public	GCA_030897675.1	PRJNA514245	SAMN08932898	59	China: Chengdu, Sichuan	China	unknown	Human	Homo sapiens	52	127358	Contigs	99.51	1.34	2801866	3	IVa	t437
NCBI	Public	GCA_026513485.1	PRJNA514245	SAMN20423766	59	China	China	2014	Human	Homo sapiens	73	111172	Contigs	99.51	1.34	2843081	3	IVa	t437
NCBI	Public	GCA_027731915.1	PRJNA514245	SAMN31014454	59	Netherlands	Netherlands	2018	Human	Pus	65	127391	Contigs	99.51	1.34	2821729	3	Vb	t437
NCBI	Public	GCA_042878575.1	PRJNA514245	SAMN31339644	59	Netherlands	Netherlands	2019	Human	Swab nose/throat/perineum	70	126300	Contigs	99.51	1.34	2860575	3	Vb	t16365
NCBI	Public	GCA_027652285.1	PRJNA514245	SAMN31579576	59	Netherlands	Netherlands	2020	Human	Wound	51	127384	Contigs	99.51	1.34	2756536	3	Vb	t437
NCBI	Public	GCA_027772565.1	PRJNA514245	SAMN31768224	59-like	Netherlands	Netherlands	2021	Human	Swab nose/throat/perineum	72	102505	Contigs	99.51	1.34	2851191	3	Vb	t437
NCBI	Public	GCA_027821395.1	PRJNA514245	SAMN30945542	59	Netherlands	Netherlands	2018	Human	Wound	73	98018	Contigs	99.51	1.34	2857718	3	Vb	t437
NCBI	Public	GCA_026518815.1	PRJNA514245	SAMN20423880	59-like	China	China	2017	Human	Homo sapiens	53	120013	Contigs	99.51	1.34	2797126	3	IVa	t437
NCBI	Public	GCA_026525755.1	PRJNA514245	SAMN20423881	59-like	China	China	2017	Human	Homo sapiens	54	109069	Contigs	99.51	1.34	2797555	3	IVa	t437
NCBI	Public	GCA_026516085.1	PRJNA514245	SAMN20423613	59-like	China	China	2017	Human	Homo sapiens	58	133169	Contigs	99.51	1.34	2797062	3	IVa	t437
NCBI	Public	GCA_027818915.1	PRJNA514245	SAMN30945100	4330	Netherlands	Netherlands	2017	Human	Pus	73	102596	Contigs	99.51	1.34	2825717	3	Vb	t437
NCBI	Public	GCA_026521555.1	PRJNA514245	SAMN20424109	59	China	China	2016	Human	Homo sapiens	47	147459	Contigs	99.51	1.34	2803168	3	IVa	t437
NCBI	Public	GCA_026529515.1	PRJNA514245	SAMN20423597	59	China	China	2017	Human	Homo sapiens	46	147514	Contigs	99.51	1.34	2804779	3	IVa	t437
NCBI	Public	GCA_042866335.1	PRJNA514245	SAMN31339636	59	Netherlands	Netherlands	2019	Human	Pus	68	107035	Contigs	99.51	1.34	2827948	3	Vb	t441
NCBI	Public	GCA_019098325.1	PRJNA733242	SAMN19372724	59	China	China	2015	Human	Homo sapiens	71	147551	Contigs	99.51	0.22	2813616	3	IVa	t437
NCBI	Public	GCA_019103465.1	PRJNA733242	SAMN19372481	59	China	China	2014	Human	Homo sapiens	185	33314	Contigs	99.51	0.36	2763375	3	IVa	t437
NCBI	Public	GCA_027747175.1	PRJNA514245	SAMN31014723	59	Netherlands	Netherlands	2018	Human	Wound	66	102405	Contigs	99.51	1.34	2808421	3	Vb	t437
NCBI	Public	GCA_026508315.1	PRJNA514245	SAMN20423481	59	China	China	2018	Human	Homo sapiens	60	102727	Contigs	99.51	1.34	2814232	3	IVa	t437
NCBI	Public	GCA_027819175.1	PRJNA514245	SAMN30945213	59	Netherlands	Netherlands	2017	Human	Wound	73	108744	Contigs	99.51	1.39	2830436	3	Vb	t437
NCBI	Public	GCA_026507055.1	PRJNA514245	SAMN20423693	59	China	China	2019	Human	Homo sapiens	58	148829	Contigs	99.51	1.34	2823353	3	IVa	t437
NCBI	Public	GCA_027882665.1	PRJNA514245	SAMN31579004	59	Netherlands	Netherlands	2020	Human	Homo sapiens	75	102429	Contigs	99.51	1.34	2832182	3	IVa	t437
NCBI	Public	GCA_026512885.1	PRJNA514245	SAMN20424113	59	China	China	2017	Human	Homo sapiens	51	127384	Contigs	99.51	1.34	2802634	3	IVa	t437
NCBI	Public	GCA_019098715.1	PRJNA733242	SAMN19372705	59	China	China	2015	Human	Homo sapiens	60	153621	Contigs	99.51	0.08	2762698	3	IVa	t437
NCBI	Public	GCA_027776865.1	PRJNA514245	SAMN31767980	59	Netherlands	Netherlands	2021	Human	Blood	53	127653	Contigs	99.51	1.34	2767272	3	IVa	t437
NCBI	Public	GCA_019103625.1	PRJNA733242	SAMN19372473	59	China	China	2014	Human	Homo sapiens	59	168053	Contigs	99.51	0.11	2802835	3	IVa	t437
NCBI	Public	GCA_026518705.1	PRJNA514245	SAMN20423687	59	China	China	2017	Human	Homo sapiens	50	147454	Contigs	99.51	1.34	2803348	3	IVa	t437
NCBI	Public	GCA_026514845.1	PRJNA514245	SAMN20423584	59	China	China	2016	Human	Homo sapiens	48	147402	Contigs	99.51	1.34	2798876	3	IVa	t437
NCBI	Public	GCA_026511045.1	PRJNA514245	SAMN20423484	59	China	China	2019	Human	Homo sapiens	58	127652	Contigs	99.51	1.34	2795484	3	IVa	t437
NCBI	Public	GCA_030897565.1	PRJNA514245	SAMN08932896	59	China: Chengdu, Sichuan	China	unknown	Human	Homo sapiens	60	127373	Contigs	99.51	1.34	2795538	3	IVa	t437
NCBI	Public	GCA_027700465.1	PRJNA514245	SAMN30844315	59	Netherlands	Netherlands	2016	Human	Wound	54	127617	Contigs	99.51	1.34	2775989	3	IVa	t437
NCBI	Public	GCA_026508775.1	PRJNA514245	SAMN20423568	59	China	China	2015	Human	Homo sapiens	62	127560	Contigs	99.45	1.34	2806394	3	IVa	t437
NCBI	Public	GCA_026530675.1	PRJNA514245	SAMN20423605	59	China	China	2019	Human	Homo sapiens	56	127653	Contigs	99.51	1.34	2777593	3	IVa	t437
NCBI	Public	GCA_033647925.1	PRJNA514245	SAMN38224336	59	China	China	2014	Human	Homo sapiens	92	102431	Contigs	99.51	1.34	2840855	3	IVa	t437
NCBI	Public	GCA_026508635.1	PRJNA514245	SAMN20423831	59	China	China	2017	Human	Homo sapiens	57	127383	Contigs	99.51	1.34	2805685	3	IVa	t437
NCBI	Public	GCA_026512585.1	PRJNA514245	SAMN20423843	59	China	China	2019	Human	Homo sapiens	61	127526	Contigs	99.51	1.34	2797758	3	IVa	t437
NCBI	Public	GCA_033497295.1	PRJNA514245	SAMN38106040	59	China	China	2018	Human	Homo sapiens	69	127531	Contigs	99.51	1.34	2843496	3	IVa	t437
NCBI	Public	GCA_026515145.1	PRJNA514245	SAMN20423732	59	China	China	2015	Human	Homo sapiens	60	132920	Contigs	99.51	1.34	2807221	3	IVa	t519
NCBI	Public	GCA_026508375.1	PRJNA514245	SAMN20423482	59	China	China	2018	Human	Homo sapiens	69	111309	Contigs	99.51	1.34	2846201	3	IVa	t437
NCBI	Public	GCA_026509785.1	PRJNA514245	SAMN20423696	59	China	China	2019	Human	Homo sapiens	57	111506	Contigs	99.51	1.34	2793942	3	IVa	t437
NCBI	Public	GCA_027633485.1	PRJNA514245	SAMN31579143	59	Netherlands	Netherlands	2020	Human	Swab nose/throat/perineum	53	133662	Contigs	99.51	1.34	2804901	3	IVa	t437
NCBI	Public	GCA_026517525.1	PRJNA514245	SAMN20423835	59	China	China	2018	Human	Homo sapiens	60	127885	Contigs	99.51	1.34	2843452	3	IVa	t3424
NCBI	Public	GCA_026530555.1	PRJNA514245	SAMN20423578	59	China	China	2016	Human	Homo sapiens	67	127415	Contigs	98.95	1.34	2841762	3	IVa	t3424
NCBI	Public	GCA_033650585.1	PRJNA514245	SAMN38224345	59	China	China	2014	Human	Homo sapiens	72	127463	Contigs	98.95	1.16	2832329	3	IVa	t437
NCBI	Public	GCA_033656625.1	PRJNA514245	SAMN38224436	59	China	China	2014	Human	Homo sapiens	64	127328	Contigs	98.95	1.34	2802929	3	IVa	t437
NCBI	Public	GCA_027644745.1	PRJNA514245	SAMN31579074	59	Netherlands	Netherlands	2020	Human	Swab nose/throat/perineum	68	92624	Contigs	99.51	0.97	2796684	3	IVa	t437
NCBI	Public	GCA_026520595.1	PRJNA514245	SAMN20423741	59	China	China	2018	Human	Homo sapiens	49	147548	Contigs	99.51	2.47	2792556	3	IVg	t437
NCBI	Public	GCA_027646285.1	PRJNA514245	SAMN31579152	59	Netherlands	Netherlands	2020	Human	Swab nose/throat/perineum	52	148830	Contigs	99.51	1.34	2803729	3	IVa	t437
NCBI	Public	GCA_027822035.1	PRJNA514245	SAMN30945643	59	Netherlands	Netherlands	2018	Human	Swab nose/throat/perineum	56	120013	Contigs	99.51	1.34	2838156	3	IVa	t441
NCBI	Public	GCA_027633785.1	PRJNA514245	SAMN31579112	59	Netherlands	Netherlands	2020	Human	Blood	77	122044	Contigs	99.51	0.78	2877697	3	IVa	t437
NCBI	Public	GCA_027707865.1	PRJNA514245	SAMN30843244	59	Netherlands	Netherlands	2017	Human	Wound	67	101607	Contigs	99.51	0.97	2856795	3	IVa	t437
NCBI	Public	GCA_027724585.1	PRJNA514245	SAMN31435458	4513	Netherlands	Netherlands	2020	Human	Swab nose/throat/perineum	53	127370	Contigs	99.51	1.34	2803732	3	IVa	t437
NCBI	Public	GCA_027736125.1	PRJNA514245	SAMN31014842	4513	Netherlands	Netherlands	2018	Human	Sputum	56	120044	Contigs	99.51	1.34	2832904	3	IVa	t437
NCBI	Public	GCA_033497775.1	PRJNA514245	SAMN38106169	59	China	China	2018	Human	Homo sapiens	59	127399	Contigs	99.51	1.34	2785467	3	-	t441
NCBI	Public	GCA_033494755.1	PRJNA514245	SAMN38106215	59	China	China	2018	Human	Homo sapiens	60	123762	Contigs	99.51	1.34	2733898	3	-	t437
NCBI	Public	GCA_033494835.1	PRJNA514245	SAMN38106219	59	China	China	2018	Human	Homo sapiens	64	124308	Contigs	99.51	0.78	2729618	3	-	t437
NCBI	Public	GCA_033494695.1	PRJNA514245	SAMN38106213	59	China	China	2018	Human	Homo sapiens	65	111719	Contigs	99.51	1.34	2738390	3	-	t437
NCBI	Public	GCA_033494795.1	PRJNA514245	SAMN38106218	59	China	China	2018	Human	Homo sapiens	61	124143	Contigs	99.51	1.34	2731584	3	-	t437
NCBI	Public	GCA_042895635.1	PRJNA514245	SAMN31339061	4513	Netherlands	Netherlands	2019	Human	Pus	63	120044	Contigs	99.51	1.34	2831549	3	IVa	t437
NCBI	Public	GCA_027822835.1	PRJNA514245	SAMN30945742	59	Netherlands	Netherlands	2018	Human	Wound	55	126861	Contigs	99.46	1.34	2825112	3	IVa	t437
NCBI	Public	GCA_033654885.1	PRJNA514245	SAMN38224267	59	China	China	2014	Human	Homo sapiens	63	102519	Contigs	99.51	1.34	2773993	3	-	t437
NCBI	Public	GCA_033656545.1	PRJNA514245	SAMN38224270	59	China	China	2014	Human	Homo sapiens	60	99627	Contigs	99.51	1.34	2799112	3	IVa	t437
NCBI	Public	GCA_033677785.1	PRJNA514245	SAMN38224321	59-like	China	China	2014	Human	Homo sapiens	69	109145	Contigs	99.51	1.34	2798052	3	-	t437
NCBI	Public	GCA_033656145.1	PRJNA514245	SAMN38224282	59	China	China	2014	Human	Homo sapiens	61	102455	Contigs	99.51	1.34	2767549	3	-	t437
NCBI	Public	GCA_019098505.1	PRJNA733242	SAMN19372715	59	China	China	2015	Human	Homo sapiens	108	108581	Contigs	99.51	0.22	2848473	3	IVa	t437
NCBI	Public	GCA_026511005.1	PRJNA514245	SAMN20423432	59	China	China	2015	Human	Homo sapiens	54	105179	Contigs	99.51	1.34	2772344	3	IVa	t437
NCBI	Public	GCA_033495995.1	PRJNA514245	SAMN38106229	59	China	China	2018	Human	Homo sapiens	64	102456	Contigs	99.51	1.34	2765855	3	-	t437
NCBI	Public	GCA_019102355.1	PRJNA733242	SAMN19372536	59	China	China	2015	Human	Homo sapiens	97	58096	Contigs	98.95	0.22	2795880	3	IVa	NA
NCBI	Public	GCA_026508855.1	PRJNA514245	SAMN20423630	59	China	China	2017	Human	Homo sapiens	66	147462	Contigs	99.51	1.34	2865293	3	IV*	t441
NCBI	Public	GCA_042889725.1	PRJNA514245	SAMN31339325	3355	Netherlands	Netherlands	2019	Human	Homo sapiens	73	119926	Contigs	99.51	1.34	2820931	3	IVa	t437
NCBI	Public	GCA_019102085.1	PRJNA733242	SAMN19372550	3195	China	China	2015	Human	Homo sapiens	69	126683	Contigs	99.51	0.22	2756891	3	IVa	t437
NCBI	Public	GCA_027818955.1	PRJNA514245	SAMN30945624	3355	Netherlands	Netherlands	2018	Human	Swab nose/throat/perineum	61	105945	Contigs	99.51	1.37	2880966	3	IVa	t437
NCBI	Public	GCA_026517165.1	PRJNA514245	SAMN20423572	59	China	China	2016	Human	Homo sapiens	55	127561	Contigs	99.51	1.34	2821327	3	Vb	t437
NCBI	Public	GCA_026509705.1	PRJNA514245	SAMN20423769	59	China	China	2018	Human	Homo sapiens	54	127384	Contigs	99.51	1.34	2815914	3	Vb	t437
NCBI	Public	GCA_026526015.1	PRJNA514245	SAMN20423474	59	China	China	2018	Human	Homo sapiens	50	127384	Contigs	99.51	1.34	2815997	3	Vb	t437
NCBI	Public	GCA_026510685.1	PRJNA514245	SAMN20423711	59-like	China	China	2019	Human	Homo sapiens	61	127580	Contigs	99.51	1.34	2815915	3	Vb	t3592
NCBI	Public	GCA_027872865.1	PRJNA514245	SAMN30842665	59	Netherlands	Netherlands	2017	Human	Swab nose/throat/perineum	64	98678	Contigs	99.51	1.34	2854408	3	IVa	t437
NCBI	Public	GCA_026518725.1	PRJNA514245	SAMN20423464	59	China	China	2017	Human	Homo sapiens	55	127580	Contigs	99.51	1.34	2790243	3	Vb	t437
NCBI	Public	GCA_042936625.1	PRJNA514245	SAMN31339413	59	Netherlands	Netherlands	2019	Human	Homo sapiens	63	133776	Contigs	99.51	1.34	2923155	1	IVa	t172
NCBI	Public	GCA_027766485.1	PRJNA514245	SAMN31768160	59	Netherlands	Netherlands	2021	Human	Swab nose/throat/perineum	48	145344	Contigs	99.51	1.34	2811751	1	IVa	t172
NCBI	Public	GCA_027771285.1	PRJNA514245	SAMN31767994	59	Netherlands	Netherlands	2021	Human	Pus	46	138612	Contigs	99.51	1.34	2812255	1	IVa	t172
NCBI	Public	GCA_026515265.1	PRJNA514245	SAMN20423567	59	China	China	2015	Human	Homo sapiens	54	127594	Contigs	99.51	1.34	2811771	3	Vb	t437
NCBI	Public	GCA_026507255.1	PRJNA514245	SAMN20423427	59	China	China	2015	Human	Homo sapiens	59	127384	Contigs	99.51	1.34	2806163	3	Vb	t437
NCBI	Public	GCA_019097985.1	PRJNA733242	SAMN19372740	59	China	China	2015	Human	Homo sapiens	62	147659	Contigs	99.51	0.22	2774643	3	Vb	t437
NCBI	Public	GCA_030897485.1	PRJNA514245	SAMN08932897	59	China: Chengdu, Sichuan	China	unknown	Human	Homo sapiens	66	111382	Contigs	99.51	1.34	2837769	3	Vb	t3592
NCBI	Public	GCA_027714405.1	PRJNA514245	SAMN31579649	59	Netherlands	Netherlands	2020	Human	Homo sapiens	48	147127	Contigs	99.51	1.34	2809277	1	IVa	t172
NCBI	Public	GCA_026516665.1	PRJNA514245	SAMN20423743	59	China	China	2019	Human	Homo sapiens	63	127431	Contigs	99.51	1.34	2811952	3	Vb	t437
NCBI	Public	GCA_027870765.1	PRJNA514245	SAMN30842814	59	Netherlands	Netherlands	2017	Human	Wound	47	148874	Contigs	99.51	1.34	2813272	1	IVa	t172
NCBI	Public	GCA_026525075.1	PRJNA514245	SAMN20423604	59	China	China	2019	Human	Homo sapiens	50	127383	Contigs	99.51	0.78	2812318	3	Vb	t437
NCBI	Public	GCA_027733425.1	PRJNA514245	SAMN31014469	59	Netherlands	Netherlands	2018	Human	Wound	47	127378	Contigs	99.51	3.03	2891100	1	IVa	t976
NCBI	Public	GCA_019102005.1	PRJNA733242	SAMN19372553	59	China	China	2015	Human	Homo sapiens	71	119558	Contigs	99.51	0.22	2787643	3	Vb	t437
NCBI	Public	GCA_026513165.1	PRJNA514245	SAMN20423668	59	China	China	2019	Human	Homo sapiens	55	127163	Contigs	99.51	1.34	2811076	3	Vb	t437
NCBI	Public	GCA_033495335.1	PRJNA514245	SAMN38106111	59	China	China	2018	Human	Homo sapiens	79	95974	Contigs	99.51	1.34	2854284	3	Vb	t7501
NCBI	Public	GCA_026509565.1	PRJNA514245	SAMN20423606	59	China	China	2019	Human	Homo sapiens	54	127653	Contigs	99.51	3.03	2949499	3	Vb	t437
NCBI	Public	GCA_019103205.1	PRJNA733242	SAMN19372494	59	China	China	2014	Human	Homo sapiens	79	102707	Contigs	99.51	0.22	2788153	3	Vb	t437
NCBI	Public	GCA_026526355.1	PRJNA514245	SAMN20423631	59	China	China	2018	Human	Homo sapiens	66	125192	Contigs	99.51	1.34	2824140	3	Vb	t437
NCBI	Public	GCA_019098455.1	PRJNA733242	SAMN19372716	59	China	China	2015	Human	Homo sapiens	70	147695	Contigs	99.51	0.22	2780249	3	Vb	t437
NCBI	Public	GCA_026518765.1	PRJNA514245	SAMN20423768	59	China	China	2017	Human	Homo sapiens	67	108903	Contigs	99.51	1.91	2865447	3	V*	t437
NCBI	Public	GCA_019099655.1	PRJNA733242	SAMN19372656	59-like	China	China	2013	Human	Homo sapiens	89	106163	Contigs	99.51	0.22	2757012	3	Vb	t437
NCBI	Public	GCA_026511725.1	PRJNA514245	SAMN20423763	59-like	China	China	2016	Human	Homo sapiens	51	127694	Contigs	99.51	1.34	2785098	3	Vb	t1751
NCBI	Public	GCA_019103885.1	PRJNA733242	SAMN19372461	59	China	China	2014	Human	Homo sapiens	69	140053	Contigs	99.51	0.22	2750773	3	Vb	t437
NCBI	Public	GCA_026511565.1	PRJNA514245	SAMN20423648	59	China	China	2014	Human	Homo sapiens	52	147512	Contigs	99.51	1.34	2850643	3	IVa	t437
NCBI	Public	GCA_026525495.1	PRJNA514245	SAMN20423651	59	China	China	2016	Human	Homo sapiens	52	147399	Contigs	99.51	1.34	2844272	3	IVa	t437
NCBI	Public	GCA_026511525.1	PRJNA514245	SAMN20423424	59	China	China	2014	Human	Homo sapiens	75	127378	Contigs	99.51	1.34	2862951	3	IVa	t437
NCBI	Public	GCA_033495235.1	PRJNA514245	SAMN38106106	59	China	China	2018	Human	Homo sapiens	54	127781	Contigs	99.51	0.97	2801907	3	IVa	t437
NCBI	Public	GCA_026507115.1	PRJNA514245	SAMN20423656	59	China	China	2019	Human	Homo sapiens	49	127749	Contigs	99.51	1.34	2828090	3	IVa	t437
NCBI	Public	GCA_026518005.1	PRJNA514245	SAMN20423650	59	China	China	2016	Human	Homo sapiens	50	148803	Contigs	99.51	1.34	2884387	3	IVa	t437
NCBI	Public	GCA_026511025.1	PRJNA514245	SAMN20423649	59	China	China	2015	Human	Homo sapiens	49	147560	Contigs	99.51	1.34	2844504	3	IVa	t437
NCBI	Public	GCA_026512125.1	PRJNA514245	SAMN20423655	59	China	China	2018	Human	Homo sapiens	52	147510	Contigs	99.51	1.34	2870098	3	IVa	t437
NCBI	Public	GCA_026511265.1	PRJNA514245	SAMN20423652	59	China	China	2016	Human	Homo sapiens	49	147510	Contigs	99.51	1.34	2827155	3	IVa	t437
NCBI	Public	GCA_026520555.1	PRJNA514245	SAMN20424138	59	China	China	2018	Human	Homo sapiens	51	128697	Contigs	99.51	1.34	2839519	3	IVa	t437
NCBI	Public	GCA_026507355.1	PRJNA514245	SAMN20423848	59	China	China	2019	Human	Homo sapiens	42	153642	Contigs	99.51	1.34	2810622	3	IVa	t437
NCBI	Public	GCA_026518645.1	PRJNA514245	SAMN20423639	59-like	China	China	2017	Human	Homo sapiens	47	147510	Contigs	99.51	1.34	2835738	3	IVa	t437
NCBI	Public	GCA_026512865.1	PRJNA514245	SAMN20423653	59	China	China	2016	Human	Homo sapiens	57	127378	Contigs	99.51	1.34	2882293	3	IVa	t437
NCBI	Public	GCA_026510545.1	PRJNA514245	SAMN20423422	59	China	China	2014	Human	Homo sapiens	46	127785	Contigs	99.51	1.34	2833037	3	IVa	t437
NCBI	Public	GCA_026519545.1	PRJNA514245	SAMN20423437	59	China	China	2015	Human	Homo sapiens	47	127785	Contigs	99.51	1.34	2833244	3	IVa	t437
NCBI	Public	GCA_026530735.1	PRJNA514245	SAMN20423690	59	China	China	2018	Human	Homo sapiens	47	127786	Contigs	99.51	1.34	2832314	3	IVa	t437
NCBI	Public	GCA_026526035.1	PRJNA514245	SAMN20423839	59	China	China	2018	Human	Homo sapiens	52	125877	Contigs	99.51	1.34	2835493	3	IVa	t437
NCBI	Public	GCA_026521795.1	PRJNA514245	SAMN20423471	59	China	China	2018	Human	Homo sapiens	46	147510	Contigs	99.51	1.34	2834818	3	IVa	t3517
NCBI	Public	GCA_026513945.1	PRJNA514245	SAMN20423866	59	China	China	2018	Human	Homo sapiens	50	133269	Contigs	99.51	1.34	2833171	3	IVa	t3517
NCBI	Public	GCA_026525515.1	PRJNA514245	SAMN20423460	59	China	China	2016	Human	Homo sapiens	50	134757	Contigs	99.51	1.34	2889021	3	IVa	t3517
NCBI	Public	GCA_026515845.1	PRJNA514245	SAMN20423889	59	China	China	2017	Human	Homo sapiens	46	127785	Contigs	99.51	1.34	2834271	3	IVa	t437
NCBI	Public	GCA_026511665.1	PRJNA514245	SAMN20424081	59-like	China	China	2019	Human	Homo sapiens	46	153684	Contigs	99.51	1.34	2876554	3	IVa	t437
NCBI	Public	GCA_026512985.1	PRJNA514245	SAMN20424141	59	China	China	2018	Human	Homo sapiens	47	148830	Contigs	99.51	1.34	2876834	3	IVa	t437
NCBI	Public	GCA_027627885.1	PRJNA514245	SAMN31435496	59	Netherlands	Netherlands	2020	Human	Wound	46	153683	Contigs	99.51	1.38	2805467	1	IVa	t976
NCBI	Public	GCA_026509245.1	PRJNA514245	SAMN20423661	59	China	China	2019	Human	Homo sapiens	43	147467	Contigs	99.51	1.34	2803071	3	IVa	t437
NCBI	Public	GCA_026517105.1	PRJNA514245	SAMN20423694	59	China	China	2019	Human	Homo sapiens	48	148830	Contigs	99.51	1.34	2832422	3	IVa	t437
NCBI	Public	GCA_042862625.1	PRJNA514245	SAMN31339851	59	Netherlands	Netherlands	2019	Human	Swab nose/throat/perineum	48	119986	Contigs	99.51	1.34	2803161	2	IVa	t216
NCBI	Public	GCA_027657605.1	PRJNA514245	SAMN30842867	59	Netherlands	Netherlands	2017	Human	Pus	54	94672	Contigs	99.51	2.31	2962343	2	IVa	t216
NCBI	Public	GCA_027822855.1	PRJNA514245	SAMN30945743	59	Netherlands	Netherlands	2018	Human	Pus	58	98792	Contigs	99.51	1.37	2971920	2	IVa	t216
NCBI	Public	GCA_026511585.1	PRJNA514245	SAMN20423556	59	China	China	2014	Human	Homo sapiens	58	134757	Contigs	99.51	1.34	2880204	3	IVa	t437
NCBI	Public	GCA_026513405.1	PRJNA514245	SAMN20423598	59	China	China	2018	Human	Homo sapiens	52	134757	Contigs	99.51	1.34	2841628	3	IVa	t437
NCBI	Public	GCA_024360025.1	PRJNA839583	SAMN28539229	59	Netherlands: UMCG Groningen	Netherlands	2014	Human	Blood culture	35	153773	Contigs	99.51	0.22	2706472	2	-	t216
NCBI	Public	GCA_027732685.1	PRJNA514245	SAMN31014230	59	Netherlands	Netherlands	2018	Human	Sputum	65	102406	Contigs	99.51	1.34	2749180	2	IVa	t216
NCBI	Public	GCA_000645955.1	PRJNA228887	SAMN02404377	59	Netherlands	Netherlands	2009	Human	Unknown	53	89852	Contigs	98.59	0.39	2653010	2	-	NA
NCBI	Public	GCA_026517265.1	PRJNA514245	SAMN20423441	59	China	China	2015	Human	Homo sapiens	46	151230	Contigs	99.51	1.34	2813374	3	IVa	t437
NCBI	Public	GCA_027649205.1	PRJNA514245	SAMN31579550	59	Netherlands	Netherlands	2020	Human	Homo sapiens	48	102482	Contigs	99.51	0.97	2765027	2	IVb	t216
NCBI	Public	GCA_027710765.1	PRJNA514245	SAMN30843087	59	Netherlands	Netherlands	2017	Human	Wound	52	102478	Contigs	99.51	1.39	2789705	2	V*	t216
NCBI	Public	GCA_027822255.1	PRJNA514245	SAMN30945103	59	Netherlands	Netherlands	2017	Human	Wound	57	123727	Contigs	99.51	1.39	2804882	2	V*	t216
NCBI	Public	GCA_026526115.1	PRJNA514245	SAMN20423478	59	China	China	2018	Human	Homo sapiens	53	147453	Contigs	99.51	1.34	2881112	3	IVa	t437
NCBI	Public	GCA_027700305.1	PRJNA514245	SAMN30844303	59	Netherlands	Netherlands	2016	Human	Wound	59	117954	Contigs	99.51	1.39	2789640	2	V*	t316
NCBI	Public	GCA_027879365.1	PRJNA514245	SAMN30844356	59	Netherlands	Netherlands	2016	Human	Pus	57	153436	Contigs	99.51	1.39	2836208	2	V*	t216
NCBI	Public	GCA_027636185.1	PRJNA514245	SAMN31579277	59	Netherlands	Netherlands	2020	Human	Sputum	59	119990	Contigs	99.32	1.39	2796451	2	V*	t216
NCBI	Public	GCA_027725115.1	PRJNA514245	SAMN31435546	59	Netherlands	Netherlands	2020	Human	Blood	52	158177	Contigs	99.51	1.39	2801339	2	V*	t216
NCBI	Public	GCA_027763345.1	PRJNA514245	SAMN31768034	59	Netherlands	Netherlands	2021	Human	Sputum	50	128004	Contigs	99.51	1.39	2787351	2	V*	t216
NCBI	Public	GCA_027743265.1	PRJNA514245	SAMN31014406	59	Netherlands	Netherlands	2018	Human	Wound	57	106220	Contigs	99.51	1.39	2803880	2	V*	NA
NCBI	Public	GCA_027741205.1	PRJNA514245	SAMN31014953	59	Netherlands	Netherlands	2019	Human	Wound	44	127336	Contigs	99.51	1.34	2817992	2	IVa	t216
NCBI	Public	GCA_027635265.1	PRJNA514245	SAMN31579150	87	Netherlands	Netherlands	2020	Human	Wound	56	94675	Contigs	99.51	1.34	2779669	2	IVd	t216
NCBI	Public	GCA_027767765.1	PRJNA514245	SAMN31767830	87	Netherlands	Netherlands	2020	Human	Swab nose/throat/perineum	63	94675	Contigs	99.51	1.34	2806433	2	IVd	t216
NCBI	Public	GCA_027869965.1	PRJNA514245	SAMN30843275	87	Netherlands	Netherlands	2017	Human	Wound	64	83476	Contigs	99.51	1.34	2805784	2	IVd	t216
NCBI	Public	GCA_027791435.1	PRJNA514245	SAMN31767611	87	Netherlands	Netherlands	2020	Human	Swab nose/throat/perineum	62	102591	Contigs	99.51	1.34	2792543	2	IVa	t216
NCBI	Public	GCA_027793095.1	PRJNA514245	SAMN31767629	87	Netherlands	Netherlands	2020	Human	Swab nose/throat/perineum	58	108869	Contigs	99.51	0.78	2814236	2	IVa	t216
NCBI	Public	GCA_026508535.1	PRJNA514245	SAMN20424089	59	China	China	2014	Human	Homo sapiens	48	153651	Contigs	99.51	1.34	2840458	3	IVa	t437
NCBI	Public	GCA_027743245.1	PRJNA514245	SAMN31014241	59	Netherlands	Netherlands	2018	Human	Wound	62	87084	Contigs	99.51	1.34	2889713	2	V*	t316
NCBI	Public	GCA_019098065.1	PRJNA733242	SAMN19372737	59	China	China	2015	Human	Homo sapiens	62	145852	Contigs	99.51	0.22	2770597	3	IVa	t437
NCBI	Public	GCA_027882145.1	PRJNA514245	SAMN30843102	59	Netherlands	Netherlands	2017	Human	Swab nose/throat/perineum	55	94674	Contigs	99.51	1.34	2861827	2	V*	t316
NCBI	Public	GCA_027733285.1	PRJNA514245	SAMN31014452	59	Netherlands	Netherlands	2018	Human	Swab nose/throat/perineum	52	102454	Contigs	99.51	1.37	2773067	2	V*	t316
NCBI	Public	GCA_027827115.1	PRJNA514245	SAMN30945133	59	Netherlands	Netherlands	2017	Human	Homo sapiens	69	91727	Contigs	99.51	1.34	2798794	2	IVa	t216
NCBI	Public	GCA_019102025.1	PRJNA733242	SAMN19372554	59	China	China	2015	Human	Homo sapiens	72	119417	Contigs	99.51	0.22	2758931	3	IVa	t437
NCBI	Public	GCA_026526095.1	PRJNA514245	SAMN20423479	59	China	China	2018	Human	Homo sapiens	47	147566	Contigs	99.51	1.34	2839906	3	IVa	t437
NCBI	Public	GCA_026512705.1	PRJNA514245	SAMN20423426	59	China	China	2015	Human	Homo sapiens	58	127782	Contigs	99.51	1.34	2829885	3	IVa	t437
NCBI	Public	GCA_026520395.1	PRJNA514245	SAMN20423425	59	China	China	2015	Human	Homo sapiens	58	127782	Contigs	99.51	1.34	2829836	3	IVa	t437
NCBI	Public	GCA_026509325.1	PRJNA514245	SAMN20423775	59	China	China	2019	Human	Homo sapiens	52	127784	Contigs	99.51	1.34	2840035	3	IVa	t437
NCBI	Public	GCA_019103335.1	PRJNA733242	SAMN19372487	59	China	China	2014	Human	Homo sapiens	82	102687	Contigs	99.51	0.22	2829008	3	IVa	t437
NCBI	Public	GCA_026508175.1	PRJNA514245	SAMN20423776	59	China	China	2019	Human	Homo sapiens	57	127566	Contigs	99.51	1.34	2873356	3	IVa	t437
NCBI	Public	GCA_019098685.1	PRJNA733242	SAMN19372706	59	China	China	2015	Human	Homo sapiens	46	121488	Contigs	99.51	0.22	2796377	3	IVa	t437
NCBI	Public	GCA_026514625.1	PRJNA514245	SAMN20423692	59	China	China	2019	Human	Homo sapiens	56	153645	Contigs	99.51	1.34	2835192	3	IVa	t437
NCBI	Public	GCA_026507635.1	PRJNA514245	SAMN20424139	59	China	China	2018	Human	Homo sapiens	55	135117	Contigs	99.51	1.34	2877328	3	IVa	t437
NCBI	Public	GCA_027714525.1	PRJNA514245	SAMN31579210	59	Netherlands	Netherlands	2020	Human	Homo sapiens	59	93534	Contigs	99.51	1.34	2820707	2	V*	t216
NCBI	Public	GCA_043070395.1	PRJNA514245	SAMN38983072	59	New Zealand	New Zealand	2021	Human	blood	103	62003	Contigs	99.51	1.41	2806610	1	IVa	t172
NCBI	Public	GCA_033494235.1	PRJNA514245	SAMN38106125	59	China	China	2018	Human	Homo sapiens	54	133230	Contigs	99.51	1.34	2836805	3	IVa	t16763
NCBI	Public	GCA_033494535.1	PRJNA514245	SAMN38106139	59	China	China	2018	Human	Homo sapiens	54	133230	Contigs	99.51	1.34	2807626	3	IVa	t16763
NCBI	Public	GCA_033494555.1	PRJNA514245	SAMN38106142	59	China	China	2018	Human	Homo sapiens	62	153682	Contigs	99.51	1.34	2842328	3	IVa	t7496
NCBI	Public	GCA_026520305.1	PRJNA514245	SAMN20423777	59	China	China	2019	Human	Homo sapiens	52	127378	Contigs	99.51	1.34	2874423	3	IVa	t441
NCBI	Public	GCA_019102315.1	PRJNA733242	SAMN19372539	59	China	China	2015	Human	Homo sapiens	55	100028	Contigs	99.51	0.22	2766641	3	IVa	t441
NCBI	Public	GCA_043072515.1	PRJNA514245	SAMN38983074	59-like	New Zealand	New Zealand	2021	Human	blood	54	117821	Contigs	99.51	0.78	2781823	1	IVa	t976
NCBI	Public	GCA_026508195.1	PRJNA514245	SAMN20423682	59	China	China	2016	Human	Homo sapiens	55	147399	Contigs	99.51	1.34	2874389	3	IVa	t437
NCBI	Public	GCA_019098285.1	PRJNA733242	SAMN19372727	59	China	China	2015	Human	Homo sapiens	43	169519	Contigs	99.51	0.22	2756075	3	IVa	t437
NCBI	Public	GCA_026521755.1	PRJNA514245	SAMN20423697	59-like	China	China	2018	Human	Homo sapiens	58	133657	Contigs	99.51	2.36	2886889	3	IVa	t437
NCBI	Public	GCA_043070355.1	PRJNA514245	SAMN38983071	59	New Zealand	New Zealand	2021	Human	blood	126	44793	Contigs	99.51	0.97	2804617	1	IVa	t976
NCBI	Public	GCA_026327875.1	PRJNA514245	SAMEA111504997	59	New Zealand	New Zealand	2020	Human	swab (cavity)	40	127378	Contigs	99.51	1.34	2737128	1	-	t216
NCBI	Public	GCA_042997255.1	PRJNA514245	SAMN38410598	59-like	New Zealand	New Zealand	2019	Human	body swab	46	127378	Contigs	99.51	1.34	2766930	1	-	t216
NCBI	Public	GCA_033497615.1	PRJNA514245	SAMN38106054	59	China	China	2018	Human	Homo sapiens	63	133230	Contigs	99.51	1.34	2840929	3	IVa	t1751
NCBI	Public	GCA_043072495.1	PRJNA514245	SAMN38983073	59	New Zealand	New Zealand	2021	Human	blood	57	106494	Contigs	99.23	1.39	2796649	2	V*	t9003
NCBI	Public	GCA_026514825.1	PRJNA514245	SAMN20423453	59	China	China	2016	Human	Homo sapiens	48	147398	Contigs	99.51	1.34	2841550	3	IVa	t437
NCBI	Public	GCA_026515165.1	PRJNA514245	SAMN20423633	59	China	China	2019	Human	Homo sapiens	50	153650	Contigs	99.51	1.34	2817036	3	IVa	NA
NCBI	Public	GCA_009725385.1	PRJNA576821	SAMN13009028	338	China:Ningbo	China	2015	Human	pus	62	110484	Contigs	98.59	0.73	2819748	3	Vb	t437
NCBI	Public	GCA_026526655.1	PRJNA514245	SAMN20423686	59	China	China	2017	Human	Homo sapiens	70	147398	Contigs	99.51	1.34	2871320	3	IVa	t3527
NCBI	Public	GCA_026507195.1	PRJNA514245	SAMN20423691	59	China	China	2019	Human	Homo sapiens	47	148830	Contigs	99.51	1.34	2834453	3	IVa	t2755
NCBI	Public	GCA_009725915.1	PRJNA576821	SAMN13009029	338	China:Ningbo	China	2015	Human	pus	53	102446	Contigs	98.71	0.73	2798936	3	Vb	t437
NCBI	Public	GCA_009725415.1	PRJNA576821	SAMN13009027	338	China:Ningbo	China	2015	Human	pus	48	103261	Contigs	98.5	0.73	2779744	3	Vb	t437
NCBI	Public	GCA_009725565.1	PRJNA576821	SAMN13009017	59	China:Ningbo	China	2015	Human	pus	56	127424	Contigs	98.59	0.73	2823816	3	Vb	t437
NCBI	Public	GCA_033496285.1	PRJNA514245	SAMN38106028	59	China	China	2018	Human	Homo sapiens	76	127372	Contigs	99.51	1.34	2850996	3	IVa	t441
NCBI	Public	GCA_026509925.1	PRJNA514245	SAMN20423663	59	China	China	2019	Human	Homo sapiens	55	127378	Contigs	99.51	1.34	2875749	3	IVa	t19085
NCBI	Public	GCA_026515605.1	PRJNA514245	SAMN20424144	59	China	China	2019	Human	Homo sapiens	54	147342	Contigs	99.51	1.34	2883969	3	IVa	t437
NCBI	Public	GCA_019098615.1	PRJNA733242	SAMN19372707	59	China	China	2015	Human	Homo sapiens	60	147579	Contigs	99.51	0.22	2747923	3	IVa	t437
NCBI	Public	GCA_009725405.1	PRJNA576821	SAMN13009026	338	China:Ningbo	China	2015	Human	sputum	64	102663	Contigs	98.68	0.54	2822210	3	Vb	t13774
NCBI	Public	GCA_019098485.1	PRJNA733242	SAMN19372717	59	China	China	2015	Human	Homo sapiens	100	82161	Contigs	99.51	0.22	2772680	3	IVa	t441;t437
NCBI	Public	GCA_019102865.1	PRJNA733242	SAMN19372511	59	China	China	2014	Human	Homo sapiens	60	153773	Contigs	99.51	0.22	2814572	3	IVa	t441;t437
NCBI	Public	GCA_019101955.1	PRJNA733242	SAMN19372555	59	China	China	2015	Human	Homo sapiens	88	100011	Contigs	99.51	0.22	2815420	3	IVa	t437
NCBI	Public	GCA_019100925.1	PRJNA733242	SAMN19372608	59	China	China	2013	Human	Homo sapiens	87	147724	Contigs	99.51	0.22	2852707	3	IVa	t437
NCBI	Public	GCA_019102675.1	PRJNA733242	SAMN19372522	59	China	China	2014	Human	Homo sapiens	100	51912	Contigs	99.51	0.22	2760819	3	IVa	t437
NCBI	Public	GCA_026507075.1	PRJNA514245	SAMN20423599	59	China	China	2018	Human	Homo sapiens	50	127809	Contigs	99.51	1.34	2844057	3	IVa	t437
NCBI	Public	GCA_026529415.1	PRJNA514245	SAMN20423780	59	China	China	2019	Human	Homo sapiens	48	127784	Contigs	99.51	1.34	2832518	3	IVa	t437
ZJU	In this study	SKLX059978	PRJNA749878	SAMN20423802	338	Ningxia	China	2016	Human	Blood	72	108871	Contigs	99.51	0.22	2832395	3	Vb	t437
ZJU	In this study	SKLX119012	PRJNA749878	SAMN20423815	59	Ningxia	China	2019	Human	Blood	91	147664	Contigs	99.51	0.22	2774893	3	Vb	t441
ZJU	In this study	SKLX057330	PRJNA749878	SAMN20423812	59	Ningxia	China	2016	Human	Blood	86	109131	Contigs	99.51	0.22	2833536	3	IVa	t441
NCBI	Public	GCA_019102425.1	PRJNA733242	SAMN19372535	59	China	China	2014	Human	Homo sapiens	77	85377	Contigs	99.51	0.22	2776514	3	IVa	t437
NCBI	Public	GCA_019100685.1	PRJNA733242	SAMN19372619	59	China	China	2013	Human	Homo sapiens	67	109228	Contigs	99.51	0.22	2773217	3	IVa	t437
NCBI	Public	GCA_026515085.1	PRJNA514245	SAMN20423440	59	China	China	2015	Human	Homo sapiens	57	127378	Contigs	99.51	1.34	2851397	3	IVa	t437
ZJU	In this study	SKLX087900	PRJNA749878	SAMN20423817	59-like	Ningxia	China	2019	Human	Blood	80	149363	Contigs	99.51	0.22	2775744	3	IVa	t437
NCBI	Public	GCA_026509865.1	PRJNA514245	SAMN20423778	59	China	China	2019	Human	Homo sapiens	50	133732	Contigs	99.51	1.34	2834951	3	IVa	t437
NCBI	Public	GCA_026513245.1	PRJNA514245	SAMN20423462	59	China	China	2016	Human	Homo sapiens	48	163288	Contigs	99.51	1.34	2821767	3	IVa	t441
NCBI	Public	GCA_026529575.1	PRJNA514245	SAMN20423463	59	China	China	2017	Human	Homo sapiens	49	153627	Contigs	99.51	1.34	2821337	3	IVa	t441
ZJU	In this study	SKLX056027	PRJNA749878	SAMN20423796	3355	Ningxia	China	2015	Human	Blood	58	139337	Contigs	99.51	0.22	2768211	3	IVa	t437
ZJU	In this study	SKLX062839	PRJNA749878	SAMN38023366	59	Ningxia	China	2018	Human	Blood	60	147734	Contigs	99.51	0.22	2772849	3	IVa	t437
NCBI	Public	GCA_033649325.1	PRJNA514245	SAMN38224271	59	China	China	2014	Human	Homo sapiens	70	102620	Contigs	99.51	1.34	2855937	3	IVa	t437
ZJU	In this study	SKLX059060	PRJNA749878	SAMN38023354	59	Ningxia	China	2016	Human	Blood	56	147662	Contigs	99.51	0.22	2766633	3	IVa	t437
ZJU	In this study	SKLX054431	PRJNA749878	SAMN20423810	59	Ningxia	China	2015	Human	Blood	52	168260	Contigs	99.51	0.22	2755726	3	IVa	t437
ZJU	In this study	SKLX083183	PRJNA749878	SAMN20423814	59	Ningxia	China	2018	Human	Blood	54	154052	Contigs	99.51	0.22	2767042	3	IVa	t437
ZJU	In this study	SKLX061010	PRJNA749878	SAMN20423813	59	Ningxia	China	2017	Human	Blood	57	153721	Contigs	99.51	0.22	2760768	3	IVa	t437
NCBI	Public	GCA_030897625.1	PRJNA514245	SAMN08932895	59	China: Chengdu, Sichuan	China	unknown	Human	Homo sapiens	55	133773	Contigs	99.51	1.34	2849278	3	IVa	t441
NCBI	Public	GCA_026507535.1	PRJNA514245	SAMN20423659	59	China	China	2019	Human	Homo sapiens	49	134757	Contigs	99.51	1.34	2824532	3	IVa	t3592
NCBI	Public	GCA_026521715.1	PRJNA514245	SAMN20423660	59	China	China	2019	Human	Homo sapiens	48	147508	Contigs	99.51	1.34	2879199	3	IVa	t437
NCBI	Public	GCA_026530775.1	PRJNA514245	SAMN20423658	59	China	China	2019	Human	Homo sapiens	53	127447	Contigs	99.51	1.34	2825662	3	IVa	t437
NCBI	Public	GCA_026519645.1	PRJNA514245	SAMN20423771	59	China	China	2019	Human	Homo sapiens	53	125892	Contigs	99.51	1.34	2881276	3	IVa	t441
NCBI	Public	GCA_026518505.1	PRJNA514245	SAMN20423884	59	China	China	2018	Human	Homo sapiens	49	127447	Contigs	99.51	1.34	2880879	3	IVa	t441
ZJU	In this study	SKLX119015	PRJNA749878	SAMN20423816	59	Ningxia	China	2019	Human	Blood	95	147756	Contigs	99.51	0.22	2811792	3	IVa	t3523
NCBI	Public	GCA_026509665.1	PRJNA514245	SAMN20424097	59	China	China	2016	Human	Homo sapiens	56	147436	Contigs	99.51	1.34	2852965	3	IVa	t437
NCBI	Public	GCA_033494515.1	PRJNA514245	SAMN38106140	59	China	China	2018	Human	Homo sapiens	71	127447	Contigs	99.51	1.34	2856935	3	IVa	t3485
NCBI	Public	GCA_033494735.1	PRJNA514245	SAMN38106216	59	China	China	2018	Human	Homo sapiens	71	127447	Contigs	99.51	1.34	2840463	3	IVa	t3485
NCBI	Public	GCA_023093735.1	PRJNA827471	SAMN27610134	59	China:Tianjin	China	unknown	Human	Homo sapiens	37	168716	Contigs	98.59	0.54	2761938	3	IVa	t437
NCBI	Public	GCA_019098385.1	PRJNA733242	SAMN19372722	59	China	China	2015	Human	Homo sapiens	51	135225	Contigs	99.51	0.22	2776399	3	IVa	t441
NCBI	Public	GCA_033495835.1	PRJNA514245	SAMN38106201	59	China	China	2018	Human	Homo sapiens	61	133286	Contigs	99.51	0.78	2826904	3	IVa	t437
NCBI	Public	GCA_033495935.1	PRJNA514245	SAMN38106202	59	China	China	2018	Human	Homo sapiens	59	133286	Contigs	99.51	1.34	2842791	3	IVa	t437
ZJU	In this study	SKLX053068	PRJNA749878	SAMN20423809	59	Ningxia	China	2015	Human	Blood	65	147770	Contigs	99.51	0.33	2773890	3	IVa	NA
ZJU	In this study	SKLX057323	PRJNA749878	SAMN20423811	59	Ningxia	China	2016	Human	Blood	45	271938	Contigs	99.51	0.22	2771550	1	IVa	t172
NCBI	Public	GCA_001412275.1	PRJNA290993	SAMN03938517	59	China: Ningxia	China	2014	Human	pus	7	2547872	Contigs	98.64	0.54	2834019	3	IVa	t441
NCBI	Public	GCA_026514865.1	PRJNA514245	SAMN20423890	59	China	China	2018	Human	Homo sapiens	47	153648	Contigs	99.51	1.34	2837304	3	IVa	t437
NCBI	Public	GCA_026519625.1	PRJNA514245	SAMN20423812	59	China	China	2016	Human	Homo sapiens	70	125941	Contigs	99.51	1.34	2894701	3	IVa	t441
NCBI	Public	GCA_026515865.1	PRJNA514245	SAMN20423844	59	China	China	2019	Human	Homo sapiens	51	129524	Contigs	99.51	1.34	2824553	3	IVa	t437
NCBI	Public	GCA_032396345.1	PRJNA514245	SAMEA110468773	338	Poland	Poland	2019	Human	blood	53	133310	Contigs	99.51	1.34	2810726	3	Vb	t437
NCBI	Public	GCA_024734465.1	PRJNA774368	SAMN22563086	338	Poland: Warsaw, Clinical Hospital	Poland	2012	Human	infected surgical wound	47	127953	Contigs	98.38	0.54	2787969	3	Vb	t437
NCBI	Public	GCA_028799825.1	PRJNA514245	SAMN30438033	59	Russia: Saint Petersburg	Russia	2018	Human	Homo sapiens	47	162912	Contigs	99.51	1.34	2780090	3	Vb	t1950
NCBI	Public	GCA_028802045.1	PRJNA514245	SAMN30438034	59	Russia: Saint Petersburg	Russia	2018	Human	Homo sapiens	45	169685	Contigs	99.51	1.34	2779661	3	Vb	t1950
NCBI	Public	GCA_026508575.1	PRJNA514245	SAMN20423461	59	China	China	2016	Human	Homo sapiens	51	127266	Contigs	99.51	1.34	2820156	3	IVa	t437
NCBI	Public	GCA_028802175.1	PRJNA514245	SAMN30438041	59	Russia: Saint Petersburg	Russia	2018	Human	Homo sapiens	58	108808	Contigs	99.51	0.97	2739874	3	Vb	t1950
NCBI	Public	GCA_028799785.1	PRJNA514245	SAMN30438030	59	Russia: Saint Petersburg	Russia	2018	Human	Homo sapiens	48	162912	Contigs	99.51	1.34	2779987	3	Vb	t1950
NCBI	Public	GCA_021479005.1	PRJNA633996	SAMN15184472	59	unknown	unknown	2013	food	food	35	148578	Contigs	99.51	0.22	2779428	3	IVa	t437
NCBI	Public	GCA_028802165.1	PRJNA514245	SAMN30438042	59	Russia: Saint Petersburg	Russia	2018	Human	Homo sapiens	43	169684	Contigs	99.51	1.34	2780262	3	Vb	t1950
NCBI	Public	GCA_033495355.1	PRJNA514245	SAMN38106112	59-like	China	China	2018	Human	Homo sapiens	50	148820	Contigs	99.51	1.34	2800270	3	IVa	t437
NCBI	Public	GCA_019101595.1	PRJNA733242	SAMN19372575	59	China	China	2013	Human	Homo sapiens	83	68561	Contigs	99.4	0.22	2754625	3	IVa	t437
NCBI	Public	GCA_028799885.1	PRJNA514245	SAMN30438043	59	Russia: Saint Petersburg	Russia	2018	Human	Homo sapiens	45	127608	Contigs	99.51	0.78	2740662	3	Vb	t1950
NCBI	Public	GCA_028802245.1	PRJNA514245	SAMN30438048	59	Russia: Saint Petersburg	Russia	2019	Human	Homo sapiens	49	162912	Contigs	99.51	1.34	2779429	3	Vb	t1950
NCBI	Public	GCA_026521675.1	PRJNA514245	SAMN20423764	59	China	China	2014	Human	Homo sapiens	46	147510	Contigs	99.51	1.34	2819203	3	IVa	t437
NCBI	Public	GCA_026526155.1	PRJNA514245	SAMN20423748	4513	China	China	2018	Human	Homo sapiens	49	134757	Contigs	99.51	3.03	2910436	3	IVa	t437
NCBI	Public	GCA_019101905.1	PRJNA733242	SAMN19372558	4513	China	China	2015	Human	Homo sapiens	61	88267	Contigs	99.51	0.22	2758721	3	IVa	t437
NCBI	Public	GCA_026529715.1	PRJNA514245	SAMN20423720	4513	China	China	2016	Human	Homo sapiens	45	147511	Contigs	99.51	1.34	2822492	3	IVa	t437
NCBI	Public	GCA_028808275.1	PRJNA514245	SAMN30438027	59-like	Russia: Saint Petersburg	Russia	2018	Human	Homo sapiens	56	162912	Contigs	99.51	1.4	2782341	3	Vb	t1950
NCBI	Public	GCA_026521575.1	PRJNA514245	SAMN20423986	4513	China	China	2016	Human	Homo sapiens	49	147510	Contigs	99.51	1.34	2836155	3	IVa	t8886
NCBI	Public	GCA_026510245.1	PRJNA514245	SAMN20423679	4513	China	China	2016	Human	Homo sapiens	46	147402	Contigs	99.51	1.34	2827646	3	IVa	t441
NCBI	Public	GCA_026515805.1	PRJNA514245	SAMN20423871	4513	China	China	2019	Human	Homo sapiens	54	120094	Contigs	98.95	1.34	2872000	3	IVa	t437
NCBI	Public	GCA_026512465.1	PRJNA514245	SAMN20423817	59-like	China	China	2019	Human	Homo sapiens	49	148818	Contigs	99.51	1.34	2835207	3	IVa	t437
NCBI	Public	GCA_028799945.1	PRJNA514245	SAMN30438052	59	Russia: Saint Petersburg	Russia	2019	Human	Homo sapiens	49	179647	Contigs	99.51	1.34	2756272	3	Vb	t1950
NCBI	Public	GCA_028802135.1	PRJNA514245	SAMN30438040	59	Russia: Saint Petersburg	Russia	2018	Human	Homo sapiens	43	168492	Contigs	99.51	1.34	2802205	3	Vb	t437
NCBI	Public	GCA_027990045.1	PRJNA514245	SAMN15354370	59	Samoa	Samoa	2018	Human	Homo sapiens	171	40292	Contigs	99.51	0.85	2819966	1	IVa	t976
NCBI	Public	GCA_026507135.1	PRJNA514245	SAMN20423657	59	China	China	2019	Human	Homo sapiens	42	153634	Contigs	99.51	1.34	2797479	3	IVa	t437
NCBI	Public	GCA_033650445.1	PRJNA514245	SAMN38224305	59	China	China	2014	Human	Homo sapiens	52	125940	Contigs	99.51	1.34	2824654	3	IVa	t437
NCBI	Public	GCA_026510605.1	PRJNA514245	SAMN20423834	59	China	China	2017	Human	Homo sapiens	44	148672	Contigs	99.4	1.34	2785032	3	IVa	t437
NCBI	Public	GCA_033647705.1	PRJNA514245	SAMN38224298	59	China	China	2014	Human	Homo sapiens	52	133360	Contigs	99.51	1.34	2821647	3	IVa	t437
NCBI	Public	GCA_019098585.1	PRJNA733242	SAMN19372710	59	China	China	2015	Human	Homo sapiens	61	120997	Contigs	99.51	0.22	2764860	3	IVa	t437
NCBI	Public	GCA_026513525.1	PRJNA514245	SAMN20424120	59	China	China	2018	Human	Homo sapiens	63	127378	Contigs	99.51	1.34	2867267	3	IVa	t437
NCBI	Public	GCA_026518365.1	PRJNA514245	SAMN20424136	59	China	China	2018	Human	Homo sapiens	65	127378	Contigs	99.51	1.34	2892256	3	IVa	t437
NCBI	Public	GCA_026517585.1	PRJNA514245	SAMN20423434	59	China	China	2015	Human	Homo sapiens	51	147751	Contigs	99.51	1.34	2832035	3	IVa	t437
NCBI	Public	GCA_027987765.1	PRJNA514245	SAMN15354534	59	Samoa	Samoa	2018	Human	Homo sapiens	88	96060	Contigs	99.51	1.34	2856944	1	-	t5845
NCBI	Public	GCA_026519745.1	PRJNA514245	SAMN20423645	3355	China	China	2019	Human	Homo sapiens	49	148803	Contigs	99.51	1.34	2837653	3	IVa	t437
NCBI	Public	GCA_026517285.1	PRJNA514245	SAMN20423796	3355	China	China	2015	Human	Homo sapiens	49	147480	Contigs	99.51	1.34	2824162	3	IVa	t437
NCBI	Public	GCA_026507235.1	PRJNA514245	SAMN20423644	3355	China	China	2019	Human	Homo sapiens	44	153481	Contigs	99.51	1.34	2796328	3	IVa	t3523
NCBI	Public	GCA_026510765.1	PRJNA514245	SAMN20423870	59	China	China	2019	Human	Homo sapiens	56	127379	Contigs	99.51	1.34	2867232	3	IVa	t437
NCBI	Public	GCA_026515025.1	PRJNA514245	SAMN20423810	59	China	China	2015	Human	Homo sapiens	46	148742	Contigs	99.51	1.34	2804474	3	IVa	t437
NCBI	Public	GCA_027989025.1	PRJNA514245	SAMN15354545	59	Samoa	Samoa	2018	Human	Homo sapiens	78	90849	Contigs	99.51	0.78	2856604	1	-	t5845
NCBI	Public	GCA_027987945.1	PRJNA514245	SAMN15354539	59	Samoa	Samoa	2018	Human	Homo sapiens	82	79688	Contigs	99.51	0.78	2827669	1	-	t216
NCBI	Public	GCA_026520635.1	PRJNA514245	SAMN20423814	59	China	China	2018	Human	Homo sapiens	49	146433	Contigs	99.51	1.34	2823702	3	IVa	t437
NCBI	Public	GCA_026529675.1	PRJNA514245	SAMN20423624	59	China	China	2015	Human	Homo sapiens	49	147458	Contigs	99.51	1.34	2825686	3	IVa	t437
NCBI	Public	GCA_027986035.1	PRJNA514245	SAMN15354525	59	Samoa	Samoa	2018	Human	Homo sapiens	55	124988	Contigs	99.51	0.78	2858154	1	-	t216
NCBI	Public	GCA_026526815.1	PRJNA514245	SAMN20423838	59	China	China	2018	Human	Homo sapiens	44	147294	Contigs	99.51	1.34	2826937	3	IVa	t437
NCBI	Public	GCA_026507295.1	PRJNA514245	SAMN20423847	59	China	China	2019	Human	Homo sapiens	49	123183	Contigs	99.51	1.34	2827533	3	IVa	t437
NCBI	Public	GCA_026514745.1	PRJNA514245	SAMN20423688	59	China	China	2017	Human	Homo sapiens	50	127378	Contigs	99.51	1.34	2825313	3	IVa	t437
NCBI	Public	GCA_026514945.1	PRJNA514245	SAMN20423685	59	China	China	2016	Human	Homo sapiens	48	147510	Contigs	99.51	1.34	2870385	3	IVa	t437
NCBI	Public	GCA_027977825.1	PRJNA514245	SAMN15354618	59	Samoa	Samoa	2018	Human	Homo sapiens	44	138231	Contigs	99.51	1.34	2822952	1	-	t216
NCBI	Public	GCA_026511865.1	PRJNA514245	SAMN20423853	59	China	China	2019	Human	Homo sapiens	61	125908	Contigs	99.51	1.34	2866746	3	IVa	t437
NCBI	Public	GCA_026521915.1	PRJNA514245	SAMN20423855	59	China	China	2019	Human	Homo sapiens	63	120013	Contigs	99.51	1.34	2863121	3	IVa	t437
NCBI	Public	GCA_026511325.1	PRJNA514245	SAMN20423852	59	China	China	2019	Human	Homo sapiens	63	125907	Contigs	99.51	1.34	2861226	3	IVa	t437
NCBI	Public	GCA_023093705.1	PRJNA827471	SAMN27610135	59	China:Tianjin	China	unknown	Human	Homo sapiens	62	115580	Contigs	98.71	0.54	2801658	3	IVa	t437
NCBI	Public	GCA_027977865.1	PRJNA514245	SAMN15354619	59	Samoa	Samoa	2018	Human	Homo sapiens	50	107608	Contigs	99.51	0.78	2819752	1	-	t216
NCBI	Public	GCA_026509505.1	PRJNA514245	SAMN20423883	59	China	China	2016	Human	Homo sapiens	51	125812	Contigs	99.51	1.34	2825672	3	IVa	t519
NCBI	Public	GCA_026512785.1	PRJNA514245	SAMN20423882	59	China	China	2016	Human	Homo sapiens	54	125812	Contigs	99.51	1.34	2824735	3	IVa	t519
NCBI	Public	GCA_026516095.1	PRJNA514245	SAMN20423595	59	China	China	2017	Human	Homo sapiens	56	148652	Contigs	99.51	1.34	2844026	3	IVa	t437
NCBI	Public	GCA_026512265.1	PRJNA514245	SAMN20423501	59-like	China	China	2016	Human	Homo sapiens	45	134757	Contigs	99.51	1.34	2784537	3	IVa	t437
NCBI	Public	GCA_026530575.1	PRJNA514245	SAMN20423496	59-like	China	China	2016	Human	Homo sapiens	43	134552	Contigs	99.51	1.34	2785350	3	IVa	t437
NCBI	Public	GCA_026518165.1	PRJNA514245	SAMN20423497	59-like	China	China	2016	Human	Homo sapiens	43	134552	Contigs	99.51	1.34	2785291	3	IVa	t437
NCBI	Public	GCA_026509345.1	PRJNA514245	SAMN20423845	59	China	China	2019	Human	Homo sapiens	49	148829	Contigs	99.51	1.34	2811429	3	IVa	t441
NCBI	Public	GCA_027986925.1	PRJNA514245	SAMN15354530	59	Samoa	Samoa	2018	Human	Homo sapiens	63	107361	Contigs	99.51	0.81	2817975	1	-	t528;t5845
NCBI	Public	GCA_026517725.1	PRJNA514245	SAMN20423823	59-like	China	China	2017	Human	Homo sapiens	48	127434	Contigs	99.51	1.34	2815273	3	IVa	t17857
NCBI	Public	GCA_027983705.1	PRJNA514245	SAMN15354650	59	Samoa	Samoa	2018	Human	Homo sapiens	54	102486	Contigs	99.51	1.34	2860851	1	-	t216
NCBI	Public	GCA_026510085.1	PRJNA514245	SAMN20423813	59	China	China	2017	Human	Homo sapiens	50	127441	Contigs	99.51	1.34	2823619	3	IVa	t437
NCBI	Public	GCA_027989065.1	PRJNA514245	SAMN15354543	59	Samoa	Samoa	2018	Human	Homo sapiens	46	118001	Contigs	99.51	0.78	2785345	1	-	t216
NCBI	Public	GCA_019100805.1	PRJNA733242	SAMN19372615	59	China	China	2013	Human	Homo sapiens	98	93630	Contigs	99.32	0.22	2794592	3	IVa	t437
NCBI	Public	GCA_026508415.1	PRJNA514245	SAMN20423772	59	China	China	2019	Human	Homo sapiens	46	127694	Contigs	99.51	1.34	2828108	3	IVa	t437
NCBI	Public	GCA_026507755.1	PRJNA514245	SAMN20423773	59	China	China	2019	Human	Homo sapiens	48	127694	Contigs	99.51	3.03	2880941	3	IVa	t437
NCBI	Public	GCA_026518545.1	PRJNA514245	SAMN20423770	59	China	China	2018	Human	Homo sapiens	49	127435	Contigs	99.51	3.03	2926162	3	IVa	t437
NCBI	Public	GCA_033494715.1	PRJNA514245	SAMN38106214	59-like	China	China	2018	Human	Homo sapiens	56	111849	Contigs	99.51	1.34	2855443	3	IVa	t437
NCBI	Public	GCA_033496035.1	PRJNA514245	SAMN38106232	59-like	China	China	2018	Human	Homo sapiens	57	133341	Contigs	99.51	0.78	2789475	3	IVa	t437
NCBI	Public	GCA_026514665.1	PRJNA514245	SAMN20423828	59	China	China	2016	Human	Homo sapiens	54	147426	Contigs	99.51	1.34	2821411	3	IVa	t437
NCBI	Public	GCA_026514905.1	PRJNA514245	SAMN20423846	59	China	China	2019	Human	Homo sapiens	55	133688	Contigs	99.51	1.34	2819777	3	IVa	t437
NCBI	Public	GCA_026516605.1	PRJNA514245	SAMN20423826	59	China	China	2015	Human	Homo sapiens	52	147510	Contigs	99.51	1.34	2817701	3	IVa	t437
NCBI	Public	GCA_026511245.1	PRJNA514245	SAMN20423858	59-like	China	China	2019	Human	Homo sapiens	43	153585	Contigs	99.51	1.34	2761234	3	IVa	t437
NCBI	Public	GCA_026518685.1	PRJNA514245	SAMN20423654	59	China	China	2017	Human	Homo sapiens	51	127502	Contigs	99.51	1.34	2815294	3	IVa	t3401
NCBI	Public	GCA_027986005.1	PRJNA514245	SAMN15354523	59	Samoa	Samoa	2018	Human	Homo sapiens	56	127446	Contigs	99.51	0.78	2861164	1	-	t216
NCBI	Public	GCA_026515625.1	PRJNA514245	SAMN20423480	59	China	China	2018	Human	Homo sapiens	44	147398	Contigs	99.51	1.34	2783388	3	IVa	t441
NCBI	Public	GCA_026516725.1	PRJNA514245	SAMN20423590	59	China	China	2016	Human	Homo sapiens	57	127453	Contigs	99.51	1.34	2875113	3	IVa	t437
NCBI	Public	GCA_026526795.1	PRJNA514245	SAMN20423600	59	China	China	2018	Human	Homo sapiens	58	127785	Contigs	99.51	1.34	2874707	3	IVa	t437
NCBI	Public	GCA_026506875.1	PRJNA514245	SAMN20423587	59	China	China	2016	Human	Homo sapiens	60	127960	Contigs	99.51	1.34	2876345	3	IVa	t437
NCBI	Public	GCA_026514685.1	PRJNA514245	SAMN20423592	59	China	China	2016	Human	Homo sapiens	60	127960	Contigs	99.51	1.34	2885237	3	IVa	t3736
NCBI	Public	GCA_026517185.1	PRJNA514245	SAMN20423571	59	China	China	2016	Human	Homo sapiens	55	134843	Contigs	99.51	1.34	2855364	3	IVa	t441
NCBI	Public	GCA_026507695.1	PRJNA514245	SAMN20423585	59	China	China	2016	Human	Homo sapiens	50	148830	Contigs	99.51	1.34	2805704	3	IVa	t3385
NCBI	Public	GCA_026512225.1	PRJNA514245	SAMN20423586	59	China	China	2016	Human	Homo sapiens	52	127785	Contigs	99.51	1.34	2805034	3	IVa	t3385
NCBI	Public	GCA_026509965.1	PRJNA514245	SAMN20423594	59	China	China	2017	Human	Homo sapiens	59	127785	Contigs	99.51	1.34	2884172	3	IVa	t437
NCBI	Public	GCA_026524975.1	PRJNA514245	SAMN20423589	59	China	China	2016	Human	Homo sapiens	52	148771	Contigs	99.51	1.34	2843475	3	IVa	t437
NCBI	Public	GCA_026509905.1	PRJNA514245	SAMN20423737	59	China	China	2017	Human	Homo sapiens	66	127779	Contigs	99.51	1.34	2875569	3	IVa	t437
NCBI	Public	GCA_026507675.1	PRJNA514245	SAMN20423581	59	China	China	2016	Human	Homo sapiens	59	147510	Contigs	99.51	3.59	3026817	3	IVa	t437
NCBI	Public	GCA_026510285.1	PRJNA514245	SAMN20423574	59	China	China	2016	Human	Homo sapiens	52	133670	Contigs	99.51	1.34	2849894	3	IVa	t437
NCBI	Public	GCA_026515225.1	PRJNA514245	SAMN20423565	59	China	China	2015	Human	Homo sapiens	51	125973	Contigs	99.51	1.34	2840737	3	IVa	t437
NCBI	Public	GCA_027989185.1	PRJNA514245	SAMN15354550	59	Samoa	Samoa	2018	Human	Homo sapiens	174	37916	Contigs	99.51	0.5	2809680	1	-	t216
NCBI	Public	GCA_026507815.1	PRJNA514245	SAMN20423625	59	China	China	2016	Human	Homo sapiens	50	127380	Contigs	99.51	1.34	2822613	3	IVa	t437
NCBI	Public	GCA_026525015.1	PRJNA514245	SAMN20423626	59	China	China	2016	Human	Homo sapiens	54	121722	Contigs	99.51	1.34	2823011	3	IVa	t437
NCBI	Public	GCA_026507445.1	PRJNA514245	SAMN20424117	59	China	China	2017	Human	Homo sapiens	49	147516	Contigs	99.51	1.34	2830151	3	IVa	t437
NCBI	Public	GCA_026507275.1	PRJNA514245	SAMN20423558	59	China	China	2015	Human	Homo sapiens	62	147394	Contigs	99.51	1.34	2889436	3	IVa	t437
NCBI	Public	GCA_026519485.1	PRJNA514245	SAMN20423854	59	China	China	2019	Human	Homo sapiens	292	25662	Contigs	99.51	4.97	2952211	3	IVa	NA
NCBI	Public	GCA_026507935.1	PRJNA514245	SAMN20423629	59	China	China	2018	Human	Homo sapiens	53	127611	Contigs	99.51	1.34	2835900	3	IVa	t3523
NCBI	Public	GCA_026514565.1	PRJNA514245	SAMN20423470	59	China	China	2018	Human	Homo sapiens	46	127650	Contigs	99.51	1.34	2815870	3	IVa	t3523
NCBI	Public	GCA_027988075.1	PRJNA514245	SAMN15354548	59	Samoa	Samoa	2018	Human	Homo sapiens	84	75666	Contigs	99.51	1.34	2860643	1	-	t216
NCBI	Public	GCA_012277965.1	PRJNA589244	SAMN13270410	59-like	China: Sanya	China	2012	food	food	150	112297	Contigs	98.21	0.4	2754491	3	-	t437
NCBI	Public	GCA_026513305.1	PRJNA514245	SAMN20424111	59	China	China	2017	Human	Homo sapiens	52	147492	Contigs	99.51	1.34	2849970	3	IVa	t3523
ZJU	In this study	SKLX128012	PRJNA749878	SAMN45198363	59	Shaanxi	China	2020	Human	Blood	60	147817	Contigs	99.51	0.22	2752879	3	-	t441
NCBI	Public	GCA_026508095.1	PRJNA514245	SAMN20424104	59	China	China	2015	Human	Homo sapiens	58	127524	Contigs	99.51	1.34	2844924	3	IVa	t3523
NCBI	Public	GCA_026506895.1	PRJNA514245	SAMN20423762	59-like	China	China	2016	Human	Homo sapiens	53	127655	Contigs	99.51	1.34	2839309	3	IVa	t3523
NCBI	Public	GCA_019101145.1	PRJNA733242	SAMN19372597	59	China	China	2013	Human	Homo sapiens	102	52042	Contigs	99.51	0.22	2759024	3	IVa	t3523
NCBI	Public	GCA_026509545.1	PRJNA514245	SAMN20424103	59	China	China	2015	Human	Homo sapiens	52	148993	Contigs	99.51	1.34	2845314	3	IVa	NA
NCBI	Public	GCA_026526575.1	PRJNA514245	SAMN20424090	59	China	China	2014	Human	Homo sapiens	57	148830	Contigs	99.51	1.34	2859831	3	IVa	NA
NCBI	Public	GCA_026513185.1	PRJNA514245	SAMN20423816	59	China	China	2019	Human	Homo sapiens	66	127377	Contigs	99.51	1.34	2865276	3	IVa	t3523
ZJU	In this study	SKLX120164	PRJNA749878	SAMN38023150	59	Shaanxi	China	2020	Human	Blood	59	154052	Contigs	99.51	0.22	2778912	3	IVa	t441
NCBI	Public	GCA_026520575.1	PRJNA514245	SAMN20423837	3031	China	China	2018	Human	Homo sapiens	53	147397	Contigs	99.51	1.34	2842465	3	IVa	t14062
NCBI	Public	GCA_026520445.1	PRJNA514245	SAMN20423809	59	China	China	2015	Human	Homo sapiens	58	127320	Contigs	99.51	0.52	2827369	3	IVa	NA
ZJU	In this study	SKLX108212	PRJNA749878	SAMN20423871	4513	Shaanxi	China	2019	Human	Blood	90	135870	Contigs	98.95	0.22	2815435	3	IVa	t437
NCBI	Public	GCA_026525595.1	PRJNA514245	SAMN20423472	59	China	China	2018	Human	Homo sapiens	59	127612	Contigs	99.51	1.34	2847061	3	IVa	t4669
NCBI	Public	GCA_019098545.1	PRJNA733242	SAMN19372713	59	China	China	2015	Human	Homo sapiens	71	119380	Contigs	99.51	0.22	2794360	3	IVa	t437
NCBI	Public	GCA_026516165.1	PRJNA514245	SAMN20423767	59	China	China	2017	Human	Homo sapiens	49	133314	Contigs	99.51	1.34	2832312	3	IVa	t437
NCBI	Public	GCA_026521635.1	PRJNA514245	SAMN20423765	59	China	China	2014	Human	Homo sapiens	50	148830	Contigs	99.51	1.34	2834892	3	IVa	t1151
NCBI	Public	GCA_019102145.1	PRJNA733242	SAMN19372547	59-like	China	China	2015	Human	Homo sapiens	72	143864	Contigs	99.51	0.22	2769233	3	IVa	t437
NCBI	Public	GCA_026507615.1	PRJNA514245	SAMN20424094	59	China	China	2016	Human	Homo sapiens	49	133403	Contigs	99.51	1.34	2832427	3	IVa	t437
NCBI	Public	GCA_026513565.1	PRJNA514245	SAMN20424095	59	China	China	2016	Human	Homo sapiens	50	133403	Contigs	99.51	1.34	2821861	3	IVa	t437
NCBI	Public	GCA_026513505.1	PRJNA514245	SAMN20424096	59	China	China	2016	Human	Homo sapiens	48	127708	Contigs	99.51	1.34	2821258	3	IVa	t437
NCBI	Public	GCA_026518245.1	PRJNA514245	SAMN20423443	59	China	China	2016	Human	Homo sapiens	48	147398	Contigs	99.51	1.34	2833125	3	IVa	t437
NCBI	Public	GCA_026525475.1	PRJNA514245	SAMN20423430	59	China	China	2015	Human	Homo sapiens	63	147510	Contigs	99.51	1.34	2867868	3	IVa	t437
ZJU	In this study	SKLX144571	PRJNA749878	SAMN38023301	3355	Shaanxi	China	2020	Human	Blood	59	139335	Contigs	99.51	0.22	2767402	3	IVa	t437
ZJU	In this study	SKLX127978	PRJNA749878	SAMN38023224	59	Shaanxi	China	2020	Human	Blood	58	147769	Contigs	99.51	0.22	2770848	3	IVa	t437
ZJU	In this study	SKLX115712	PRJNA749878	SAMN20423870	59	Shaanxi	China	2019	Human	Blood	97	127952	Contigs	99.51	0.22	2815047	3	IVa	t437
ZJU	In this study	SKLX122955	PRJNA749878	SAMN38023178	59	Shaanxi	China	2020	Human	Blood	51	154120	Contigs	99.51	0.22	2774157	3	IVa	t437
ZJU	In this study	SKLX108216	PRJNA749878	SAMN20423869	59	Shaanxi	China	2019	Human	Blood	77	149355	Contigs	99.51	0.22	2783691	3	IVa	t441
NCBI	Public	GCA_026509805.1	PRJNA514245	SAMN20424130	59	China	China	2017	Human	Homo sapiens	46	146180	Contigs	99.51	1.34	2831015	3	IVa	t441
NCBI	Public	GCA_026518265.1	PRJNA514245	SAMN20424134	59	China	China	2017	Human	Homo sapiens	49	127318	Contigs	99.51	1.34	2830661	3	IVa	t441
[truncated: 1,996 more rows]

## Sheet: S5
Table S5 Summary of pangenome
Core genes	(99% <= strains <= 100%)	1311
Soft core genes	(95% <= strains < 99%)	704
Shell genes	(15% <= strains < 95%)	784
Cloud genes	(0% <= strains < 15%)	14557
Total genes	(0% <= strains <= 100%)	17356

## Sheet: S6
Table S6 Identified virulence factors (copy number) among all CC59 genomes
Gene	aap	sdrC	sdrD	sdrE	fnbB	fnbA	clfA	clfB_3	cna	srtB	eap/map	clfB_1	clfB_2	atl_1	sasC	sasG	ebp	essA	esxA	esaA	esaB	essB	essC	esaC	esxB	etc	sspC	sspB	sspA	aur	hysA	geh	sak	eta	vWbp	coa	splF	splE	splD	splC	splB	splA	nuc_3	nuc_4	nuc_5	lip	psmbeta1	psmbeta2	hlgA
CRR779737	0	1	1	0	0	0	0	0	0	1	1	0	0	1	1	0	1	1	1	1	1	1	1	0	0	1	1	1	1	1	1	1	1	0	1	1	0	0	0	0	0	0	1	0	1	1	1	1	1
CRR779739	0	0	0	0	0	0	0	0	0	1	1	0	0	1	1	0	1	1	1	1	1	1	1	0	0	1	1	1	1	1	1	1	1	0	1	1	0	0	0	0	0	0	1	0	1	1	1	1	1
CRR779765	0	1	1	1	0	0	0	0	0	1	1	0	0	1	1	0	1	1	1	1	1	1	1	0	0	1	1	1	1	1	1	1	1	0	1	1	0	0	0	0	0	0	1	0	1	1	1	1	1
CRR779771	0	1	1	1	0	0	0	0	0	1	1	0	0	1	1	0	1	1	1	1	1	1	1	0	0	1	1	1	1	1	1	1	1	0	1	1	0	0	0	0	0	0	1	0	1	1	1	1	1
CRR779779	0	0	1	0	0	0	0	0	0	1	1	0	0	1	1	0	1	1	1	1	1	1	1	0	0	1	1	1	1	1	1	1	1	0	1	1	0	0	0	0	0	0	1	0	1	1	1	1	1
CRR779792	0	1	1	1	0	0	0	0	0	1	1	0	0	1	1	0	1	1	1	1	1	1	1	0	0	1	1	1	1	1	1	1	0	0	0	1	0	0	0	0	0	0	1	0	1	1	1	1	1
D4275	0	1	1	1	1	1	0	1	0	1	1	0	0	1	1	1	1	1	1	1	1	1	1	0	0	1	1	1	1	1	1	1	1	0	1	1	0	0	0	0	0	0	1	0	1	1	1	1	1
D4369	0	1	1	1	1	1	0	1	0	1	1	0	0	1	1	1	1	1	1	1	1	1	1	0	0	1	1	1	1	1	1	1	1	0	1	1	0	0	0	0	0	0	1	0	1	1	1	1	1
ERR033626	0	0	0	0	1	1	1	0	0	1	1	0	0	1	0	0	1	1	1	1	1	1	1	0	0	1	1	1	1	1	1	1	1	0	1	1	0	0	0	0	0	0	1	0	1	1	1	1	1
ERR084609	0	1	1	0	1	1	1	1	0	1	1	0	0	1	0	0	1	1	1	1	1	1	1	0	0	1	1	1	1	1	1	1	0	0	1	1	0	0	0	0	0	0	1	0	1	1	1	1	1
ERR084656	0	1	0	0	0	0	0	0	0	1	1	0	0	1	0	0	0	1	1	1	1	1	1	0	0	1	1	1	1	1	1	1	1	0	1	0	0	0	0	0	0	0	1	0	1	1	1	1	1
ERR1024748	0	1	1	1	1	1	1	1	0	1	1	0	0	1	1	0	1	1	1	1	1	1	1	0	0	1	1	1	1	1	1	1	1	0	1	1	0	0	0	0	0	0	1	0	1	1	1	2	1
ERR1024749	0	1	1	1	1	1	1	1	0	1	1	0	0	1	1	0	1	1	1	1	1	1	1	0	0	1	1	1	1	1	1	1	1	0	1	1	0	0	0	0	0	0	1	0	1	1	1	2	1
ERR1227306	0	0	0	0	0	0	1	0	0	1	0	0	0	1	0	0	1	1	1	1	1	1	1	0	0	1	1	1	1	1	0	1	0	0	1	1	0	0	0	0	0	0	1	0	1	1	1	1	1
ERR1227307	0	0	0	0	0	0	0	0	0	1	1	0	0	1	0	0	1	1	1	1	1	1	1	0	0	1	1	1	1	1	0	1	0	0	1	0	0	0	0	0	0	0	1	0	1	1	1	1	1
ERR1227308	0	0	0	0	0	0	0	0	0	1	1	0	0	1	0	0	1	1	1	1	1	1	1	0	0	1	1	1	1	1	0	1	0	0	1	1	0	0	0	0	0	0	1	0	1	1	1	1	1
ERR1227309	0	0	0	0	0	0	0	1	0	1	0	0	0	1	0	0	1	1	1	1	1	1	1	0	0	1	1	1	1	1	1	1	1	0	1	0	0	0	0	0	0	0	1	0	1	1	1	1	1
ERR1227310	0	0	0	0	0	0	0	0	0	1	1	0	0	1	0	0	1	1	1	1	1	1	1	0	0	1	1	1	1	1	0	1	1	0	1	0	0	0	0	0	0	0	1	0	1	1	1	1	1
ERR1227311	0	0	0	0	0	1	0	0	0	1	0	0	0	1	0	0	1	1	1	1	1	1	1	0	0	1	1	1	1	1	0	1	1	0	1	1	0	0	0	0	0	0	1	0	1	1	1	1	1
ERR1227312	0	0	0	0	0	0	0	0	0	1	0	0	0	1	0	0	1	1	1	1	1	1	1	0	0	1	1	1	1	1	0	1	1	0	1	1	0	0	0	0	0	0	1	0	1	1	1	1	1
ERR1227313	0	0	0	0	0	0	1	0	0	1	1	0	0	1	0	0	1	1	1	1	1	1	1	0	0	1	1	1	1	1	0	1	1	0	1	0	0	0	0	0	0	0	1	0	1	1	1	1	1
ERR1227314	0	0	0	0	0	0	0	0	0	1	1	0	0	1	0	0	1	1	1	1	1	1	1	0	0	1	1	1	1	1	0	1	1	0	1	0	0	0	0	0	0	0	1	0	1	1	1	1	1
ERR1227315	0	0	0	0	0	0	0	0	0	1	1	0	0	1	0	0	1	1	1	1	1	1	1	0	0	1	1	1	1	1	0	1	0	0	1	0	0	0	0	0	0	0	1	0	1	1	1	1	1
ERR1227316	0	0	0	0	0	0	0	0	0	1	1	0	0	1	1	0	1	1	1	1	1	1	1	0	0	1	1	1	1	1	0	1	1	0	1	1	0	0	0	0	0	0	1	0	1	1	1	1	1
ERR1227317	0	0	0	0	0	0	0	0	0	1	1	0	0	1	0	0	1	1	1	1	1	1	1	0	0	1	1	1	1	1	0	1	1	0	1	1	0	0	0	0	0	0	1	0	1	1	1	1	1
ERR1227318	0	0	0	0	1	0	0	0	0	1	0	0	0	1	0	0	1	1	1	1	1	1	1	0	0	1	1	1	1	1	0	1	1	0	1	0	0	0	0	0	0	0	1	0	1	1	1	1	1
ERR1227319	0	0	0	0	0	0	1	0	0	1	1	0	0	1	1	0	1	1	1	1	1	1	1	0	0	1	1	1	1	1	0	1	0	0	1	1	0	0	0	0	0	0	1	0	1	1	1	1	1
ERR1227320	0	0	0	0	0	1	0	0	0	1	1	0	0	1	1	0	1	1	1	1	1	1	1	0	0	1	1	1	1	1	0	1	1	0	1	1	0	0	0	0	0	0	1	0	1	1	1	1	1
ERR1227321	0	0	0	0	0	0	0	0	0	1	1	0	0	1	1	0	1	1	1	1	1	1	1	0	0	1	1	1	1	1	1	1	0	0	1	1	0	0	0	0	0	0	1	0	1	1	1	1	1
ERR1227322	0	0	0	0	0	1	1	0	0	1	0	0	0	1	1	0	1	1	1	1	1	1	1	0	0	1	1	1	1	1	0	1	0	0	1	1	0	0	0	0	0	0	1	0	1	1	1	1	1
ERR1227323	0	0	0	0	0	0	0	0	0	1	1	0	0	1	1	0	1	1	1	1	1	1	1	0	0	1	1	1	1	1	0	1	0	0	1	1	0	0	0	0	0	0	1	0	1	1	1	1	1
ERR1227324	0	0	0	0	0	0	0	0	0	1	0	0	0	1	1	0	1	1	1	1	1	1	1	0	0	1	1	1	1	1	0	1	0	0	1	1	0	0	0	0	0	0	1	0	1	1	1	1	1
ERR1227325	0	0	0	0	0	0	1	0	0	1	0	0	0	1	1	0	1	1	1	1	1	1	1	0	0	1	1	1	1	1	0	1	0	0	0	1	0	0	0	0	0	0	1	0	1	1	1	1	1
ERR1227326	0	0	0	0	0	0	1	0	0	1	0	0	0	1	0	0	1	1	1	1	1	1	1	0	0	1	1	1	1	1	0	1	0	0	1	1	0	0	0	0	0	0	1	0	1	1	1	1	1
ERR1227327	0	0	0	0	0	0	0	0	0	1	0	0	0	1	0	0	1	1	1	1	1	1	1	0	0	1	1	1	1	1	0	1	1	0	1	1	0	0	0	0	0	0	1	0	1	1	1	1	1
ERR1227328	0	0	0	0	0	0	0	0	0	1	0	0	0	1	0	0	1	1	1	1	1	1	1	0	0	1	1	1	1	1	0	1	1	0	1	1	0	0	0	0	0	0	1	0	1	1	1	1	1
ERR1227329	0	0	0	0	0	0	0	0	0	1	0	0	0	1	0	0	1	1	1	1	1	1	1	0	0	1	1	1	1	1	0	1	1	0	1	1	0	0	0	0	0	0	1	0	1	1	1	1	1
ERR1227330	0	0	0	0	0	0	0	0	0	1	1	0	0	1	1	0	1	1	1	1	1	1	1	0	0	1	1	1	1	1	0	1	0	0	1	0	0	0	0	0	0	0	1	0	1	1	1	1	1
ERR1227331	0	0	0	0	0	0	0	0	0	1	0	0	0	1	0	0	1	1	1	1	1	1	1	0	0	1	1	1	1	1	0	1	1	0	1	0	0	0	0	0	0	0	1	0	1	1	1	1	1
ERR1227332	0	0	0	0	0	0	0	1	0	1	0	0	0	1	1	0	1	1	1	1	1	1	1	0	0	1	1	1	1	1	0	1	1	0	1	1	0	0	0	0	0	0	1	0	1	1	1	1	1
ERR1227333	0	1	0	0	0	1	0	0	0	1	0	0	0	1	1	0	1	1	1	1	1	1	1	0	0	1	1	1	1	1	1	1	1	0	1	1	0	0	0	0	0	0	1	0	1	1	1	1	1
ERR1227334	0	0	0	0	0	0	0	0	0	1	0	0	0	1	1	0	1	1	1	1	1	1	1	0	0	1	1	1	1	1	0	1	0	0	1	1	0	0	0	0	0	0	1	0	1	1	1	1	1
ERR1227335	0	0	0	0	0	0	0	0	0	1	1	0	0	1	0	0	1	1	1	1	1	1	1	0	0	1	1	1	1	1	0	1	1	0	1	1	0	0	0	0	0	0	1	0	1	1	1	1	1
ERR1227336	0	0	0	0	0	0	0	1	0	1	0	0	0	1	0	0	1	1	1	1	1	1	1	0	0	1	1	1	1	1	0	1	0	0	1	1	0	0	0	0	0	0	1	0	1	1	1	1	1
ERR1227337	0	0	0	0	0	0	0	0	0	1	0	0	0	1	0	0	1	1	1	1	1	1	1	0	0	1	1	1	1	1	0	1	1	0	1	1	0	0	0	0	0	0	1	0	1	1	1	1	1
ERR1227338	0	0	0	0	1	0	0	0	0	1	0	0	0	1	1	0	1	1	1	1	1	1	1	0	0	1	1	1	1	1	0	1	1	0	1	1	0	0	0	0	0	0	1	0	1	1	1	1	1
ERR1227339	0	0	0	0	0	0	0	0	0	1	0	0	0	1	1	0	1	1	1	1	1	1	1	0	0	1	1	1	1	1	0	1	0	0	1	0	0	0	0	0	0	0	1	0	1	1	1	1	1
ERR1227340	0	0	0	0	0	0	0	0	0	1	1	0	0	1	1	0	1	1	1	1	1	1	1	0	0	1	1	1	1	1	0	1	0	0	1	0	0	0	0	0	0	0	1	0	1	1	1	1	1
ERR1227341	0	0	0	0	0	0	0	0	0	1	1	0	0	1	1	0	1	1	1	1	1	1	1	0	0	1	1	1	1	1	0	1	0	0	1	1	0	0	0	0	0	0	1	0	1	1	1	1	1
ERR1227342	0	0	0	0	0	0	0	0	0	1	1	0	0	1	1	0	1	1	1	1	1	1	1	0	0	1	1	1	1	1	0	1	0	0	1	1	0	0	0	0	0	0	1	0	1	1	1	1	1
ERR1227343	0	0	0	0	0	0	0	0	0	1	0	0	0	1	1	0	1	1	1	1	1	1	1	0	0	1	1	1	1	1	0	1	1	0	1	1	0	0	0	0	0	0	1	0	1	1	1	1	1
ERR1227344	0	0	0	0	0	0	0	0	0	1	0	0	0	1	1	0	1	1	1	1	1	1	1	0	0	1	1	1	1	1	0	1	0	0	1	1	0	0	0	0	0	0	1	0	1	1	1	1	1
ERR1227345	0	0	0	0	0	0	0	0	0	1	1	0	0	1	1	0	1	1	1	1	1	1	1	0	0	1	1	1	1	1	0	1	1	0	1	0	0	0	0	0	0	0	1	0	1	1	1	1	1
ERR1227346	0	0	0	0	0	0	0	0	0	1	1	0	0	1	1	0	1	1	1	1	1	1	1	0	0	1	1	1	1	1	0	1	1	0	1	1	0	0	0	0	0	0	1	0	1	1	1	1	1
ERR1227347	0	0	0	0	0	0	0	0	0	1	0	0	0	1	1	0	1	1	1	1	1	1	1	0	0	1	1	1	1	1	0	1	1	0	1	1	0	0	0	0	0	0	1	0	1	1	1	1	1
ERR1227348	0	0	0	0	0	0	0	0	0	1	1	0	0	1	1	0	1	1	1	1	1	1	1	0	0	1	1	1	1	1	0	1	1	0	1	1	0	0	0	0	0	0	1	0	1	1	1	1	1
ERR1227349	0	0	0	0	0	0	0	0	0	1	0	0	0	1	1	0	1	1	1	1	1	1	1	0	0	1	1	1	1	1	0	1	1	0	1	1	0	0	0	0	0	0	1	0	1	1	1	1	1
ERR1227350	0	0	0	0	0	0	0	0	0	1	1	0	0	1	1	0	1	1	1	1	1	1	1	0	0	1	1	1	1	1	0	1	1	0	1	1	0	0	0	0	0	0	1	0	1	1	1	1	1
ERR1227351	0	1	0	0	0	0	0	1	0	1	1	0	0	1	1	0	1	1	1	1	1	1	1	0	0	1	1	1	1	1	1	1	1	0	1	1	0	0	0	0	0	0	1	0	1	1	1	1	1
ERR1227352	0	0	0	0	1	1	1	0	0	1	1	0	0	1	1	0	1	1	1	1	1	1	1	0	0	1	1	1	1	1	0	1	1	0	1	0	0	0	0	0	0	0	1	0	1	1	1	1	1
ERR1227353	0	0	0	0	0	0	0	0	0	1	1	0	0	1	1	0	1	1	1	1	1	1	1	0	0	1	1	1	1	1	0	1	0	0	1	1	0	0	0	0	0	0	1	0	1	1	1	1	1
ERR1227354	0	0	0	0	0	0	0	0	0	1	0	0	0	1	1	0	1	1	1	1	1	1	1	0	0	1	1	1	1	1	0	1	0	0	1	1	0	0	0	0	0	0	1	0	1	1	1	1	1
ERR1227355	0	0	0	0	0	1	0	0	0	1	1	0	0	1	1	0	1	1	1	1	1	1	1	0	0	1	1	1	1	1	1	1	0	0	1	1	0	0	0	0	0	0	1	0	1	1	1	1	1
ERR1227356	0	0	0	0	0	0	0	0	0	1	1	0	0	1	1	0	1	1	1	1	1	1	1	0	0	1	1	1	1	1	0	1	0	0	1	1	0	0	0	0	0	0	1	0	1	1	1	1	1
ERR1227357	0	0	0	0	0	0	0	0	0	1	0	0	0	1	1	0	1	1	1	1	1	1	1	0	0	1	1	1	1	1	0	1	0	0	1	0	0	0	0	0	0	0	1	0	1	1	1	1	1
ERR1227358	0	0	0	0	0	0	0	0	0	1	0	0	0	1	1	0	1	1	1	1	1	1	1	0	0	1	1	1	1	1	0	1	0	0	1	0	0	0	0	0	0	0	1	0	1	1	1	1	1
ERR1227359	0	0	0	0	0	0	0	0	0	1	1	0	0	1	1	0	1	1	1	1	1	1	1	0	0	1	1	1	1	1	0	1	1	0	1	1	0	0	0	0	0	0	1	0	1	1	1	1	1
ERR1227360	0	0	0	0	0	0	0	0	0	1	1	0	0	1	1	0	1	1	1	1	1	1	1	0	0	1	1	1	1	1	0	1	1	0	1	1	0	0	0	0	0	0	1	0	1	1	1	1	1
ERR1227361	0	0	0	0	0	0	0	0	0	1	0	0	0	1	1	0	1	1	1	1	1	1	1	0	0	1	1	1	1	1	0	1	0	0	1	1	0	0	0	0	0	0	1	0	1	1	1	1	1
ERR1227362	0	0	0	0	0	0	0	0	0	1	1	0	0	1	1	0	1	1	1	1	1	1	1	0	0	1	1	1	1	1	0	1	1	0	1	1	0	0	0	0	0	0	1	0	1	1	1	1	1
ERR1227363	0	0	0	0	0	0	0	0	0	1	0	0	0	1	0	0	1	1	1	1	1	1	1	0	0	1	1	1	1	1	0	1	0	0	1	0	0	0	0	0	0	0	1	0	1	1	1	1	1
ERR1227364	0	0	0	0	0	0	0	0	0	1	0	0	0	1	0	0	1	1	1	1	1	1	1	0	0	1	1	1	1	1	0	1	0	0	1	1	0	0	0	0	0	0	1	0	1	1	1	1	1
ERR1227365	0	0	0	0	0	0	0	0	0	1	0	0	0	1	0	0	1	1	1	1	1	1	1	0	0	1	1	1	1	1	0	1	1	0	1	1	0	0	0	0	0	0	1	0	1	1	1	1	1
ERR1227366	0	0	1	0	0	0	0	0	0	1	1	0	0	1	0	0	1	1	1	0	1	1	1	0	0	1	1	1	1	1	0	1	0	0	1	1	0	0	0	0	0	0	1	0	1	1	1	1	1
ERR1227367	0	0	0	0	0	0	0	0	0	1	0	0	0	1	1	0	1	1	1	1	1	1	1	0	0	1	1	1	1	1	0	1	0	0	1	1	0	0	0	0	0	0	1	0	1	1	1	1	1
ERR1227368	0	0	0	0	1	0	0	0	0	1	1	0	0	1	1	0	1	1	1	1	1	1	1	0	0	1	1	1	1	1	0	1	1	0	1	1	0	0	0	0	0	0	1	0	1	1	1	1	1
ERR1227369	0	0	1	0	0	0	0	0	0	1	1	0	0	1	0	0	1	1	1	1	1	1	1	0	0	1	1	1	1	1	0	1	1	0	1	0	0	0	0	0	0	0	1	0	1	1	1	1	1
ERR1227370	0	1	1	1	1	1	0	0	0	1	1	0	0	1	0	0	1	1	1	1	1	1	1	0	0	1	1	1	1	1	1	1	0	0	1	1	0	0	0	0	0	0	1	0	1	1	1	1	1
ERR1227371	0	0	0	1	1	1	0	0	0	1	1	0	0	1	1	0	1	1	1	1	1	1	1	0	0	1	1	1	1	1	1	1	0	0	1	1	0	0	0	0	0	0	1	0	1	1	1	1	1
ERR1227372	0	0	0	1	1	1	0	1	0	1	1	0	0	1	1	0	1	1	1	1	1	1	1	0	0	1	1	1	1	1	1	1	0	0	1	1	0	0	0	0	0	0	1	0	1	1	1	1	1
ERR1227373	0	1	1	1	1	1	1	1	0	1	1	0	0	1	1	0	1	1	1	1	1	1	1	0	0	1	1	1	1	1	1	1	0	0	1	1	0	0	0	0	0	0	1	0	1	1	1	1	1
ERR1227374	0	0	0	1	1	1	1	0	0	1	1	0	0	1	1	0	1	1	1	1	1	1	1	0	0	1	1	1	1	1	1	1	0	0	1	1	0	0	0	0	0	0	1	0	1	1	1	1	1
ERR1227375	0	1	1	1	1	1	0	0	0	1	1	0	0	1	0	0	1	1	1	1	1	1	1	0	0	1	1	1	1	1	1	1	1	0	1	1	0	0	0	0	0	0	1	0	1	1	1	1	1
ERR1227376	0	0	1	0	1	1	0	0	0	1	1	0	0	1	1	1	1	1	1	1	1	1	1	0	0	1	1	1	1	1	1	1	0	0	1	1	0	0	0	0	0	0	1	0	1	1	1	1	1
ERR1227377	0	0	1	1	1	1	0	1	0	1	1	0	0	1	1	0	1	1	1	1	1	1	1	0	0	1	1	1	1	1	1	1	1	0	1	1	0	0	0	0	0	0	1	0	1	1	1	1	1
ERR1227378	0	1	1	1	1	1	0	1	0	1	1	0	0	1	1	0	1	1	1	1	1	1	1	0	0	1	1	1	1	1	1	1	0	0	1	1	0	0	0	0	0	0	1	0	1	1	1	1	1
ERR1227379	0	1	1	1	1	1	0	0	0	1	1	0	0	1	1	0	1	1	1	1	1	1	1	0	0	1	1	1	1	1	1	1	1	0	1	1	0	0	0	0	0	0	1	0	1	1	1	1	1
ERR1227380	0	0	0	1	1	1	0	0	0	1	1	0	0	1	1	0	1	1	1	1	1	1	1	0	0	1	1	1	1	1	1	1	1	0	1	1	0	0	0	0	0	0	1	0	1	1	1	1	1
ERR1227381	0	1	0	1	1	1	1	0	0	1	1	0	0	1	1	0	1	1	1	1	1	1	1	0	0	1	1	1	1	1	1	1	1	0	1	1	0	0	0	0	0	0	1	0	1	1	1	1	1
ERR1227382	0	1	1	1	1	1	0	0	0	1	1	0	0	1	1	1	1	1	1	1	1	1	1	0	0	1	1	1	1	1	1	1	0	0	1	1	0	0	0	0	0	0	1	0	1	1	1	1	1
ERR1227383	0	1	1	1	1	1	0	1	0	1	1	0	0	1	1	0	1	1	1	1	1	1	1	0	0	1	1	1	1	1	1	1	0	0	1	1	0	0	0	0	0	0	1	0	1	1	1	1	1
ERR1227384	0	0	1	1	1	1	0	1	0	1	1	0	0	1	1	0	1	1	1	1	1	1	1	0	0	1	1	1	1	1	1	1	1	0	1	1	0	0	0	0	0	0	1	0	1	1	1	1	1
ERR1227385	0	1	0	1	1	1	0	1	0	1	1	0	0	1	1	0	1	1	1	1	1	1	1	0	0	1	1	1	1	1	1	1	0	0	1	1	0	0	0	0	0	0	1	0	1	1	1	1	1
ERR1227386	0	0	1	1	1	1	0	0	0	1	1	0	0	1	1	0	1	1	1	1	1	1	1	0	0	1	1	1	1	1	1	1	1	0	1	1	0	0	0	0	0	0	1	0	1	1	1	1	1
ERR1227387	0	0	0	1	1	1	1	0	0	1	1	0	0	1	1	1	1	1	1	1	1	1	1	0	0	1	1	1	1	1	1	1	0	0	1	1	0	0	0	0	0	0	1	0	1	1	1	1	1
ERR1227388	0	1	1	1	1	1	0	0	0	1	1	0	0	1	1	0	1	1	1	1	1	1	1	0	0	1	1	1	1	1	1	1	0	0	1	1	0	0	0	0	0	0	1	0	1	1	1	1	1
ERR1227389	0	1	0	1	1	1	0	0	0	1	1	0	0	1	1	0	1	1	1	1	1	1	1	0	0	1	1	1	1	1	1	1	0	0	1	1	0	0	0	0	0	0	1	0	1	1	1	1	1
ERR1227390	0	1	1	1	1	1	1	1	0	1	1	0	0	1	1	1	1	1	1	1	1	1	1	0	0	1	1	1	1	1	1	1	0	0	1	1	0	0	0	0	0	0	1	0	1	1	1	1	1
ERR1227391	0	1	1	1	1	1	1	0	0	1	1	0	0	1	1	0	1	1	1	1	1	1	1	0	0	1	1	1	1	1	1	1	0	0	1	1	0	0	0	0	0	0	1	0	1	1	1	1	1
ERR1227392	0	1	1	1	1	1	1	0	0	1	1	0	0	1	1	0	1	1	1	1	1	1	1	0	0	1	1	1	1	1	1	1	1	0	1	1	0	0	0	0	0	0	1	0	1	1	1	1	1
ERR1227393	0	1	1	1	1	1	1	0	0	1	1	0	0	1	1	0	1	1	1	1	1	1	1	0	0	1	1	1	1	1	1	1	0	0	1	1	0	0	0	0	0	0	1	0	1	1	1	2	1
ERR1227394	0	1	1	1	1	1	1	1	0	1	1	0	0	1	1	1	1	1	1	1	1	1	1	0	0	1	1	1	1	1	1	1	0	0	1	1	0	0	0	0	0	0	1	0	1	1	1	1	1
ERR1227395	0	1	1	1	1	1	0	1	0	1	1	0	0	1	1	1	1	1	1	1	1	1	1	0	0	1	1	1	1	1	1	1	0	0	1	1	0	0	0	0	0	0	1	0	1	1	1	1	1
ERR1227396	0	1	1	1	1	1	1	0	0	1	1	0	0	1	1	0	1	1	1	1	1	1	1	0	0	1	1	1	1	1	1	1	0	0	1	1	0	0	0	0	0	0	1	0	1	1	1	1	1
ERR1227397	0	1	1	1	1	1	0	0	0	1	1	0	0	1	1	0	1	1	1	1	1	1	1	0	0	1	1	1	1	1	1	1	1	0	1	1	0	0	0	0	0	0	1	0	1	1	1	1	1
ERR1227398	0	0	1	1	1	1	1	1	0	1	1	0	0	1	1	1	1	1	1	1	1	1	1	0	0	1	1	1	1	1	1	1	0	0	1	1	0	0	0	0	0	0	1	0	1	1	1	1	1
ERR1227399	0	1	0	1	1	1	1	1	0	1	1	0	0	1	1	0	1	1	1	1	1	1	1	0	0	1	1	1	1	1	1	1	0	0	1	1	0	0	0	0	0	0	1	0	1	1	1	1	1
ERR1227400	0	1	0	1	1	1	1	0	0	1	1	0	0	1	1	1	1	1	1	1	1	1	1	0	0	1	1	1	1	1	1	1	0	0	1	1	0	0	0	0	0	0	1	0	1	1	1	1	1
ERR1227401	0	1	1	1	0	0	1	1	0	1	1	0	0	1	1	0	1	1	1	1	1	1	1	0	0	1	1	1	1	1	1	1	1	0	1	1	0	0	0	0	0	0	1	0	1	1	1	1	1
ERR1227402	0	0	0	0	0	0	0	0	0	1	0	0	0	1	1	0	1	1	1	1	1	1	1	0	0	1	1	1	1	1	0	1	0	0	1	1	0	0	0	0	0	0	1	0	1	1	1	1	1
ERR1227403	0	0	0	0	0	0	0	0	0	1	1	0	0	1	1	0	1	1	1	1	1	1	1	0	0	1	1	1	1	1	0	1	0	0	1	1	0	0	0	0	0	0	1	0	1	1	1	1	1
ERR1227404	0	0	0	0	0	0	0	0	0	1	0	0	0	1	0	0	1	1	1	1	1	1	1	0	0	1	1	1	1	1	0	1	0	0	1	0	0	0	0	0	0	0	1	0	1	1	1	1	1
ERR1227405	0	0	0	0	0	0	0	0	0	1	1	0	0	1	1	0	1	1	1	1	1	1	1	0	0	1	1	1	1	1	0	1	1	0	1	0	0	0	0	0	0	0	1	0	1	1	1	1	1
ERR1227406	0	0	0	0	0	0	0	0	0	1	1	0	0	1	1	0	1	1	1	1	1	1	1	0	0	1	1	1	1	1	0	1	0	0	1	0	0	0	0	0	0	0	1	0	1	1	1	1	1
ERR1227407	0	0	0	0	0	1	0	0	0	1	1	0	0	1	1	0	1	1	1	1	1	1	1	0	0	1	1	1	1	1	0	1	1	0	1	0	0	0	0	0	0	0	1	0	1	1	1	1	1
ERR1227408	0	0	0	0	0	1	0	0	0	1	0	0	0	1	1	0	1	1	1	1	1	1	1	0	0	1	1	1	1	1	0	1	1	0	1	1	0	0	0	0	0	0	1	0	1	1	1	1	1
ERR1227409	0	0	0	0	0	0	0	0	0	1	0	0	0	1	0	0	1	1	1	1	1	1	1	0	0	1	1	1	1	1	0	1	1	0	1	1	0	0	0	0	0	0	1	0	1	1	1	1	1
ERR1227410	0	0	0	0	0	0	0	0	0	1	1	0	0	1	1	0	1	1	1	1	1	1	1	0	0	1	1	1	1	1	0	1	0	0	1	0	0	0	0	0	0	0	1	0	1	1	1	1	1
ERR1227411	0	0	0	0	0	0	0	0	0	1	1	0	0	1	1	0	1	1	1	1	1	1	1	0	0	1	1	1	1	1	0	1	1	0	1	0	0	0	0	0	0	0	1	0	1	1	1	1	1
ERR1227412	0	1	0	0	1	0	0	0	0	1	1	0	0	1	1	0	1	1	1	1	1	1	1	0	0	1	1	1	1	1	1	1	1	0	1	1	0	0	0	0	0	0	1	0	1	1	1	1	1
ERR1227413	0	0	0	0	0	0	0	0	0	1	0	0	0	1	1	0	1	1	1	1	1	1	1	0	0	1	1	1	1	1	0	1	1	0	1	1	0	0	0	0	0	0	1	0	1	1	1	1	1
ERR1227414	0	0	0	0	0	0	0	0	0	1	0	0	0	1	0	0	1	1	1	1	1	1	1	0	0	1	1	1	1	1	0	1	0	0	1	1	0	0	0	0	0	0	1	0	1	1	1	1	1
ERR1227415	0	0	0	0	0	0	0	0	0	1	0	0	0	1	0	0	1	1	1	1	1	1	1	0	0	1	1	1	1	1	1	1	0	0	1	1	0	0	0	0	0	0	1	0	1	1	1	1	1
ERR1227416	0	0	0	0	0	0	0	0	0	1	0	0	0	1	0	0	1	1	1	1	1	1	1	0	0	1	1	1	1	1	1	1	1	0	1	1	0	0	0	0	0	0	1	0	1	1	1	1	1
ERR1227417	0	0	1	0	0	1	0	0	0	1	0	0	0	1	0	0	1	1	1	1	1	1	1	0	0	1	1	1	1	1	1	1	0	0	1	0	0	0	0	0	0	0	1	0	1	1	1	0	1
ERR1227418	0	0	0	0	0	1	0	0	0	1	0	0	0	1	1	0	1	1	1	1	1	1	1	0	0	1	1	1	1	1	0	1	0	0	1	0	0	0	0	0	0	0	1	0	1	1	1	1	1
ERR1227419	0	0	0	0	0	0	0	0	0	1	1	0	0	1	1	0	1	1	1	1	1	1	1	0	0	1	1	1	1	1	0	1	0	0	1	0	0	0	0	0	0	0	1	0	1	1	1	1	1
ERR1227420	0	0	0	0	0	1	0	0	0	1	1	0	0	1	1	0	1	1	1	1	1	1	1	0	0	1	1	1	1	1	1	1	0	0	1	0	0	0	0	0	0	0	1	0	1	1	1	1	1
ERR1227421	0	0	0	0	0	0	0	0	0	1	0	0	0	1	1	0	1	1	1	1	1	1	1	0	0	1	1	1	1	1	1	1	0	0	1	0	0	0	0	0	0	0	1	0	1	1	1	1	1
ERR1227422	0	0	0	0	1	0	0	0	0	1	1	0	0	1	1	0	1	1	1	1	1	1	1	0	0	1	1	1	1	1	0	1	0	0	1	1	0	0	0	0	0	0	1	0	1	1	1	1	1
ERR1227423	0	0	0	0	0	1	0	0	0	1	1	0	0	1	1	0	1	1	1	1	1	1	1	0	0	1	1	1	1	1	0	1	0	0	1	0	0	0	0	0	1	0	1	0	1	1	1	1	1
ERR1227424	0	0	0	0	0	0	0	0	0	1	1	0	0	1	1	0	1	1	1	1	1	1	1	0	0	1	1	1	1	1	1	1	0	0	1	1	0	0	1	0	0	0	1	0	1	1	1	1	1
ERR1227425	0	0	0	0	0	0	0	0	0	1	0	0	0	1	1	0	1	1	1	1	1	1	1	0	0	1	1	1	1	1	0	1	0	0	1	0	0	0	0	0	0	0	1	0	1	1	1	1	1
ERR156341	0	1	0	0	0	0	1	0	0	1	1	0	0	1	0	0	1	1	1	1	1	1	1	1	1	1	1	1	1	1	1	1	1	0	1	1	1	1	1	1	2	1	1	0	1	1	1	1	1
ERR156406	0	1	0	0	0	0	1	1	0	1	1	0	0	1	0	0	1	1	1	1	1	1	1	1	0	1	1	1	1	1	1	1	0	0	1	1	0	0	1	0	1	0	1	0	1	1	1	1	1
ERR232551	0	1	1	1	0	1	1	1	0	1	1	0	0	1	0	0	1	1	1	1	1	1	1	0	0	1	1	1	1	1	1	1	0	0	1	1	0	0	0	0	0	0	1	0	1	1	1	1	1
ERR332203	0	1	0	0	0	0	1	1	0	1	1	0	0	1	0	0	1	1	1	1	1	1	1	0	0	1	1	1	1	1	1	1	1	0	1	1	0	0	0	0	0	0	1	0	1	1	1	1	1
ERR332261	0	1	0	1	1	0	1	1	0	1	1	0	0	1	0	0	1	1	1	1	1	1	1	0	0	1	1	1	1	1	1	1	0	0	1	1	0	0	0	0	0	0	1	0	1	1	1	1	1
ERR410042	0	1	1	1	0	0	0	1	0	1	1	0	0	1	0	0	1	1	1	1	1	1	1	0	0	1	1	1	1	1	1	1	1	0	1	1	0	0	0	0	0	0	1	0	1	1	1	1	1
ERR410073	0	1	0	1	0	1	1	1	0	1	1	0	0	1	0	0	1	1	1	1	1	1	1	0	0	1	1	1	1	1	1	1	0	0	1	1	0	0	0	0	0	0	1	0	1	1	1	1	1
ERR410077	0	1	1	1	1	1	0	1	0	1	1	0	0	1	0	0	1	1	1	1	1	1	1	0	0	1	1	1	1	1	1	1	1	0	1	1	0	0	0	0	0	0	1	0	1	1	1	1	1
ERR410090	0	1	0	1	0	1	1	1	0	1	1	0	0	1	0	0	1	1	1	1	1	1	1	0	0	1	1	1	1	1	1	1	0	0	1	1	0	0	0	0	0	0	1	0	1	1	1	1	1
ERR418461	0	1	0	0	0	0	1	1	0	1	1	0	0	1	0	0	1	1	1	1	1	1	1	0	0	1	1	1	1	1	1	1	0	0	1	1	0	0	0	0	0	0	1	0	1	1	1	1	1
ERR418469	0	1	1	0	0	1	1	1	0	1	1	0	0	1	0	0	1	1	1	1	1	1	1	0	0	1	1	1	1	1	1	1	1	0	1	1	0	0	0	0	0	0	1	0	1	1	1	1	1
ERR418534	0	1	1	0	0	0	1	0	0	1	1	1	0	1	0	0	1	1	1	1	1	1	1	0	0	1	1	1	1	1	1	1	0	0	1	1	0	0	0	0	0	0	1	0	1	1	1	1	1
ERR418550	0	1	0	1	0	1	1	1	0	1	1	0	0	1	0	0	1	1	1	1	1	1	1	0	0	1	1	1	1	1	1	1	0	0	1	1	0	0	0	0	0	0	1	0	1	1	1	1	1
ERR418551	0	1	0	1	0	1	1	1	0	1	1	0	0	1	0	0	1	1	1	1	1	1	1	0	0	1	1	1	1	1	1	1	0	0	1	1	0	0	0	0	0	0	1	0	1	1	1	1	1
ERR418561	0	1	0	1	0	1	1	0	0	1	1	1	0	1	0	0	1	1	1	1	1	1	1	0	0	1	1	1	1	1	1	1	1	0	1	1	0	0	0	0	0	0	1	0	1	1	1	1	1
ERR418713	0	1	0	1	0	1	1	1	0	1	1	0	0	1	0	0	1	1	1	1	1	1	1	0	0	1	1	1	1	1	1	1	1	0	1	1	0	0	0	0	0	0	1	0	1	1	1	1	1
ERR418725	0	1	1	0	0	1	0	0	0	1	1	1	0	1	0	0	1	1	1	1	1	1	1	0	0	1	1	1	1	1	1	1	0	0	1	1	0	0	0	0	0	0	1	0	1	1	1	1	1
ERR418968	0	0	0	0	0	0	1	1	0	1	1	0	0	1	0	0	1	1	1	1	1	1	1	0	0	1	1	1	1	1	1	1	1	0	1	1	0	0	0	0	0	0	1	0	1	1	1	1	1
ERR418979	0	1	0	0	1	0	1	1	0	1	1	0	0	1	0	0	1	1	1	1	1	1	1	0	0	1	1	1	1	1	1	1	0	0	1	1	0	0	0	0	0	0	1	0	1	1	1	1	1
ERR419010	0	1	0	0	0	1	0	1	0	1	1	0	0	1	0	0	1	1	1	1	1	1	1	0	0	1	1	1	1	1	1	1	0	0	1	1	0	0	0	0	0	0	1	0	1	1	1	1	1
ERR419013	0	1	1	0	1	0	1	1	0	1	1	0	0	1	0	0	1	1	1	1	1	1	1	0	0	1	1	1	1	1	1	1	0	0	1	1	0	0	0	0	0	0	1	0	1	1	1	1	1
ERR419015	0	1	0	0	1	0	1	1	0	1	1	0	0	1	0	0	1	1	1	1	1	1	1	0	0	1	1	1	1	1	1	1	0	0	1	1	0	0	0	0	0	0	1	0	1	1	1	1	1
ERR419041	0	1	0	1	0	0	1	1	0	1	1	0	0	1	0	0	1	1	1	1	1	1	1	0	0	1	1	1	1	1	1	1	1	0	1	1	0	0	0	0	0	0	1	0	1	1	1	1	1
ERR419042	0	1	1	0	0	0	0	1	0	1	1	0	0	1	0	0	1	1	1	1	1	1	1	0	0	1	1	1	1	1	1	1	1	0	1	1	0	0	0	0	0	0	1	0	1	1	1	1	1
ERR419047	0	1	0	0	0	0	0	0	0	1	1	0	0	1	0	0	1	1	1	1	1	1	1	0	0	1	1	1	1	1	1	1	1	0	1	1	0	0	0	0	0	0	1	0	1	1	1	1	1
ERR419120	0	1	0	1	0	0	1	1	0	1	1	0	0	1	0	0	1	1	1	1	1	1	1	0	0	1	1	1	1	1	1	1	1	0	1	1	0	0	0	0	0	0	1	0	1	1	1	1	1
ERR419149	0	1	1	1	1	0	1	1	0	1	1	0	0	1	0	0	1	1	1	1	1	1	1	0	0	1	1	1	1	1	1	1	1	0	1	1	0	0	0	0	0	0	1	0	1	1	1	1	1
ERR419156	0	1	0	1	0	0	0	1	0	1	1	0	0	1	0	0	1	1	1	1	1	1	1	0	0	1	1	1	1	1	1	1	1	0	1	1	0	0	0	0	0	0	1	0	1	1	1	1	1
ERR419166	0	1	0	0	0	0	0	1	0	1	1	0	0	1	0	0	1	1	1	1	1	1	1	0	0	1	1	1	1	1	1	1	1	0	1	1	0	0	0	0	0	0	1	0	1	1	1	1	1
ERR419174	0	1	0	0	0	1	1	1	0	1	1	0	0	1	0	0	1	1	1	1	1	1	1	0	0	1	1	1	1	1	1	1	0	0	1	1	0	0	0	0	0	0	1	0	1	1	1	1	1
ERR419181	0	1	1	1	0	0	1	1	0	1	1	0	0	1	0	0	1	1	1	1	1	1	1	0	0	1	1	1	1	1	1	1	1	0	1	1	0	0	0	0	0	0	1	0	1	1	1	1	1
ERR419186	0	1	1	1	0	0	1	1	0	1	1	0	0	1	0	0	1	1	1	1	1	1	1	0	0	1	1	1	1	1	1	1	1	0	1	1	0	0	0	0	0	0	1	0	1	1	1	1	1
ERR419188	0	1	0	1	0	0	0	1	0	1	1	0	0	1	0	0	1	1	1	1	1	1	1	0	0	1	1	1	1	1	1	1	1	0	1	1	0	0	0	0	0	0	1	0	1	1	1	1	1
ERR419190	0	1	0	0	0	1	1	1	0	1	1	0	0	1	0	0	1	1	1	1	1	1	1	0	0	1	1	1	1	1	1	1	1	0	1	1	0	0	0	0	0	0	1	0	1	1	1	1	1
ERR419203	0	1	1	0	1	1	1	1	0	1	1	0	0	1	0	0	1	1	1	1	1	1	1	0	0	1	1	1	1	1	1	1	0	0	1	1	0	0	0	0	0	0	1	0	1	1	1	1	1
ERR419223	0	1	0	1	0	1	1	1	0	1	1	0	0	1	0	0	1	1	1	1	1	1	1	0	0	1	1	1	1	1	1	1	1	0	1	1	0	0	0	0	0	0	1	0	1	1	1	1	1
ERR425740	0	1	0	0	0	0	1	1	0	1	1	0	0	1	0	0	1	1	1	1	1	1	1	0	0	1	1	1	1	1	1	1	1	0	1	1	0	0	0	0	0	0	1	0	1	1	1	1	1
ERR594251	0	1	0	1	1	1	0	1	0	1	1	0	0	1	1	0	1	1	1	1	1	1	1	0	0	1	1	1	1	1	1	1	0	0	1	1	0	0	0	0	0	0	1	0	1	1	1	1	1
ERR599878	0	1	1	0	0	1	1	1	0	1	1	0	0	1	0	0	1	1	1	1	1	1	1	0	0	1	1	1	1	1	1	1	1	0	1	1	0	0	0	0	0	0	1	0	1	1	1	1	1
ERR632864	0	1	0	1	1	0	0	1	0	1	1	0	0	1	0	0	1	1	1	1	1	1	1	0	0	1	1	1	1	1	1	1	1	0	1	1	0	0	0	0	0	0	1	0	1	1	1	1	1
ERR701957	0	1	0	1	0	1	1	1	0	1	1	0	0	1	0	0	1	1	1	1	1	1	1	0	0	1	1	1	1	1	1	1	1	0	1	1	0	0	0	0	0	0	1	0	1	1	1	1	1
ERR702000	0	0	0	1	0	1	1	1	0	1	1	0	0	1	0	0	1	1	1	1	1	1	1	0	0	1	1	1	1	1	1	1	1	0	1	1	0	0	0	0	0	0	1	0	1	1	1	1	1
ERR702059	0	1	1	1	0	1	1	1	0	1	1	0	0	1	0	0	1	1	1	1	1	1	1	0	0	1	1	1	1	1	1	1	0	0	1	1	0	0	0	0	0	0	1	0	1	1	1	1	1
ERR714005	0	1	1	1	0	1	1	1	0	1	1	0	0	1	1	0	1	1	1	1	1	1	1	0	0	1	1	1	1	1	1	1	0	0	1	1	0	0	0	0	0	0	1	0	1	1	1	1	1
ERR714730	0	0	1	1	0	1	0	1	0	1	1	0	0	1	0	0	1	1	1	1	1	1	1	0	0	1	1	1	1	1	1	1	1	0	1	1	0	0	0	0	0	0	1	0	1	1	1	1	1
ERR714747	0	1	1	0	1	1	1	1	0	1	1	0	0	1	0	0	1	1	1	1	1	1	1	0	0	1	1	1	1	1	1	1	0	0	1	1	0	0	0	0	0	0	1	0	1	1	1	1	1
ERR714752	0	1	0	0	0	0	1	1	0	1	1	0	0	1	0	0	1	1	1	1	1	1	1	0	0	1	1	1	1	1	1	1	1	0	1	1	0	0	0	0	0	0	1	0	1	1	1	1	1
ERR714788	0	1	1	1	0	1	0	1	0	1	1	0	0	1	0	0	1	1	1	1	1	1	1	0	0	1	1	1	1	1	1	1	0	0	1	1	0	0	0	0	0	0	1	0	1	1	1	1	1
ERR714792	0	1	0	0	0	0	1	1	0	1	1	0	0	1	0	0	1	1	1	1	1	1	1	0	0	1	1	1	1	1	1	1	1	0	1	1	0	0	0	0	0	0	1	0	1	1	1	1	1
ERR714795	0	1	0	0	0	0	0	0	1	1	1	0	0	1	0	0	1	1	1	1	1	1	1	1	0	1	1	1	1	0	1	1	1	0	1	1	0	0	0	0	0	0	1	0	1	1	1	1	1
ERR714909	0	1	0	0	0	0	1	1	0	1	1	0	0	1	0	0	1	1	1	1	1	1	1	0	0	1	1	1	1	1	1	1	1	0	1	1	0	0	0	0	0	0	1	0	1	1	1	1	1
ERR714940	0	1	1	0	0	0	0	1	0	1	1	0	0	1	0	0	1	1	1	1	1	1	1	0	0	1	1	1	1	1	1	1	0	0	1	1	0	0	0	0	0	0	1	0	1	1	1	1	1
ERR715003	0	1	0	1	0	1	0	1	0	1	1	0	0	1	1	0	1	1	1	1	1	1	1	0	0	1	1	1	1	1	1	1	1	0	1	1	0	0	0	0	0	0	1	0	1	1	1	1	1
ERR715068	0	1	0	1	0	1	1	1	0	1	1	0	0	1	0	0	1	1	1	1	1	1	1	0	0	1	1	1	1	1	1	1	0	0	1	1	0	0	0	0	0	0	1	0	1	1	1	1	1
GCA_000237125.3	1	1	1	1	1	1	1	1	0	1	1	0	0	1	1	0	1	1	1	1	1	1	1	0	0	1	1	1	1	1	1	1	0	0	1	1	0	0	0	0	0	0	1	0	1	1	1	1	1
GCA_000308895.1	0	1	0	0	1	1	0	1	0	1	1	0	0	1	1	0	1	1	1	1	1	1	1	0	0	1	1	1	1	1	1	1	0	0	1	1	0	0	0	0	0	0	1	0	1	1	1	1	1
GCA_000470845.1	0	1	1	1	1	1	1	0	0	1	1	0	1	1	1	0	1	1	1	1	1	1	1	0	0	1	1	1	1	1	1	1	0	0	1	1	0	0	0	0	0	0	1	0	1	1	1	1	1
GCA_000470865.1	0	1	1	1	1	1	1	1	0	1	1	0	0	1	1	0	1	1	1	1	1	1	1	0	0	1	1	1	1	1	1	1	0	0	1	1	0	0	0	0	0	0	1	0	1	1	1	1	1
GCA_000541215.1	0	1	0	0	0	0	1	0	0	1	1	0	0	1	1	0	1	1	1	1	1	1	1	0	0	1	1	1	1	1	1	1	1	0	1	1	0	0	0	0	0	0	1	0	1	1	1	1	1
GCA_000541235.1	0	0	0	0	1	0	0	0	0	1	1	0	0	1	1	0	1	1	1	1	1	1	1	0	0	1	1	1	1	1	1	1	1	0	1	1	0	0	0	0	0	0	1	0	1	1	1	1	1
GCA_000542055.1	0	1	0	1	0	0	1	0	0	1	1	0	0	1	1	0	1	1	1	1	1	1	1	0	0	1	1	1	1	1	1	1	1	0	1	1	0	0	0	0	0	0	1	0	1	1	1	1	1
GCA_000561585.1	0	1	0	0	0	0	0	0	0	1	1	0	0	1	0	0	1	1	1	1	1	1	1	0	0	1	1	1	1	1	1	1	1	0	1	0	0	0	0	0	0	0	1	0	1	1	1	1	1
GCA_000561745.1	0	0	0	0	1	0	0	0	0	1	1	0	0	1	0	0	1	1	1	1	1	1	1	0	0	1	1	1	1	1	1	1	1	0	1	0	0	0	0	0	0	0	1	0	1	1	1	1	1
GCA_000562835.1	0	0	0	0	0	0	1	0	0	1	1	0	0	1	0	0	1	1	1	1	1	1	1	0	0	1	1	1	1	1	1	1	1	0	1	1	0	0	0	0	0	0	1	0	1	1	1	1	1
GCA_000562855.1	0	0	0	0	0	0	0	0	0	1	1	0	0	1	0	0	1	1	1	1	1	1	1	0	0	1	1	1	1	1	1	1	1	0	1	0	0	0	0	0	0	0	1	0	1	1	1	1	1
GCA_000564485.1	0	0	0	0	1	0	0	0	0	1	1	0	0	1	0	0	1	1	1	1	1	1	1	0	0	1	1	1	1	1	1	1	1	0	1	0	0	0	0	0	0	0	1	0	1	1	1	1	1
GCA_000571655.1	0	0	0	0	0	0	0	0	0	1	1	0	0	1	0	0	1	1	1	1	1	1	1	0	0	1	1	1	1	1	1	1	1	0	1	0	0	0	0	0	0	0	1	0	1	1	1	1	1
GCA_000579075.1	0	0	0	1	1	0	0	0	0	1	1	0	0	1	0	0	1	1	1	1	1	1	1	0	0	1	1	1	1	1	1	1	1	0	1	1	0	0	0	0	0	0	1	0	1	1	1	1	1
GCA_000579995.1	0	1	0	0	0	1	0	0	0	1	1	0	0	1	0	0	1	1	1	1	1	1	1	0	0	1	1	1	1	1	1	1	1	0	1	0	0	0	0	0	0	0	1	0	1	1	1	1	1
GCA_000586835.1	0	0	0	0	1	0	0	0	0	1	1	0	0	1	1	0	1	1	1	1	1	1	1	0	0	1	1	1	1	1	1	1	1	0	1	1	0	0	0	0	0	0	1	0	1	1	1	1	1
GCA_000601585.1	0	1	1	0	0	0	0	1	0	1	1	0	0	1	0	0	1	1	1	1	1	1	1	0	0	1	1	1	1	1	1	1	1	0	1	0	0	0	0	0	0	0	1	0	1	1	1	1	1
GCA_000603225.1	0	1	1	1	0	0	0	0	0	1	1	0	0	1	1	0	1	1	1	1	1	1	1	0	0	1	1	1	1	1	1	1	1	0	1	1	0	0	0	0	0	0	1	0	1	1	1	1	1
GCA_000605265.1	0	0	1	0	1	0	0	0	0	1	1	0	0	1	0	0	1	1	1	1	1	1	1	0	0	1	1	1	1	1	1	1	1	0	1	0	0	0	0	0	0	0	1	0	1	1	1	1	1
GCA_000606645.1	0	0	0	0	0	0	0	1	0	1	1	0	0	1	0	0	1	1	1	1	1	1	1	0	0	1	1	1	1	1	1	1	1	0	1	0	0	0	0	0	0	0	1	0	1	1	1	1	1
GCA_000606845.1	0	1	1	0	0	0	0	0	0	1	1	0	0	1	0	0	1	1	1	1	1	1	1	0	0	1	1	1	1	1	1	1	1	0	1	0	0	0	0	0	0	0	1	0	1	1	1	1	1
GCA_000606865.1	0	0	1	0	0	0	0	0	0	1	1	0	0	1	0	0	1	1	1	1	1	1	1	0	0	1	1	1	1	1	1	1	1	0	1	1	0	0	0	0	0	0	1	0	1	1	1	1	1
GCA_000645955.1	0	1	0	0	0	0	0	0	0	1	1	0	0	1	0	0	1	1	1	1	1	1	1	0	0	1	1	1	1	1	1	1	0	0	1	0	0	0	0	0	0	0	1	0	1	1	1	1	1
GCA_000697865.1	0	0	0	0	0	0	0	0	0	1	1	0	0	1	0	0	1	1	1	1	1	1	1	0	0	1	1	1	1	1	1	1	0	0	1	1	0	0	0	0	0	0	1	0	1	1	1	1	1
GCA_000737615.1	0	1	1	1	1	1	1	1	0	1	1	0	0	1	1	0	1	1	1	1	1	1	1	0	0	1	1	1	1	1	1	1	0	0	1	1	0	0	0	0	0	0	1	0	1	1	1	1	1
GCA_001063895.1	0	0	0	0	0	0	1	1	0	1	1	0	0	1	0	0	1	1	1	1	1	1	1	0	0	1	1	1	1	1	0	1	1	0	1	1	0	0	0	0	0	0	1	0	1	1	1	1	1
GCA_001065195.1	0	0	0	0	0	0	0	0	0	1	1	0	0	1	0	0	1	1	1	1	1	1	1	0	0	1	1	1	1	1	1	1	1	0	1	1	0	0	0	0	0	0	1	0	1	1	1	1	1
GCA_001067735.1	0	1	0	0	0	0	0	0	0	1	1	0	0	1	0	0	1	1	1	1	1	1	1	0	0	1	1	1	1	1	0	1	1	0	1	1	0	0	0	0	0	0	1	0	1	1	1	1	1
GCA_001412275.1	0	1	1	1	1	1	1	1	0	1	1	0	0	1	1	1	1	1	1	1	1	1	1	0	0	1	1	1	1	1	1	1	1	0	1	1	0	0	0	0	0	0	1	0	1	1	1	1	1
GCA_001456215.1	1	1	1	1	1	1	1	1	0	1	0	0	0	1	1	0	1	1	1	1	1	1	1	0	0	0	1	1	1	1	1	1	0	0	1	1	0	0	0	0	0	0	1	0	1	1	1	1	1
GCA_001611485.1	0	0	0	0	0	0	1	1	0	1	1	0	0	1	1	0	1	1	1	1	1	1	1	0	0	1	1	1	1	1	0	1	0	0	1	1	0	0	0	0	0	0	1	0	1	1	1	1	1
GCA_001611535.1	0	0	0	0	0	0	0	1	0	1	1	0	0	1	1	0	1	1	1	1	1	1	1	0	0	1	1	1	1	1	0	1	0	0	1	1	0	0	0	0	0	0	1	0	1	1	1	1	1
GCA_001880265.1	0	1	1	1	1	1	1	1	0	1	1	0	0	1	1	0	1	1	1	1	1	1	1	0	0	1	1	1	1	1	1	1	1	0	1	1	0	0	0	0	0	0	1	0	1	1	1	1	1
GCA_002097515.1	0	0	0	0	0	0	0	0	0	1	1	0	0	1	1	0	1	1	1	1	1	1	1	0	0	1	1	1	0	1	1	1	1	0	1	1	0	0	0	0	0	0	1	0	1	1	1	1	1
GCA_002105325.1	0	0	0	0	0	0	1	0	0	1	1	0	0	1	1	0	1	1	1	1	1	1	1	0	0	1	1	1	1	1	0	1	0	0	1	1	0	0	0	0	0	0	1	0	1	1	1	1	1
GCA_002121165.1	0	1	1	1	0	0	1	1	0	1	1	0	0	1	0	0	1	1	1	1	1	1	1	0	0	1	1	1	1	1	1	1	1	0	1	1	0	0	0	0	0	0	1	0	1	1	1	1	1
GCA_002122115.1	0	1	1	1	0	0	1	1	0	1	1	0	0	1	0	0	1	1	1	1	1	1	1	0	0	1	1	1	1	1	1	1	1	0	1	1	0	0	0	0	0	0	1	0	1	1	1	1	1
GCA_002123315.1	0	1	0	1	0	0	1	1	0	1	1	0	0	1	0	0	1	1	1	1	1	1	1	0	0	1	1	1	1	1	1	1	1	0	1	1	0	0	0	0	0	0	1	0	1	1	1	1	1
GCA_002124265.1	0	1	1	1	1	1	1	0	0	1	1	0	0	1	0	0	1	1	1	1	1	1	1	0	0	1	1	1	1	1	1	1	1	0	1	1	0	0	0	0	0	0	1	0	1	1	1	1	1
GCA_002124535.1	0	1	1	1	0	0	1	1	0	1	1	0	0	1	0	0	1	1	1	1	1	1	1	0	0	1	1	1	1	1	1	1	1	0	1	1	0	0	0	0	0	0	1	0	1	1	1	1	1
GCA_002124835.1	0	1	1	1	0	0	1	1	0	1	1	0	0	1	0	0	1	1	1	1	1	1	1	0	0	1	1	1	1	1	1	1	1	0	1	1	0	0	0	0	0	0	1	0	1	1	1	1	1
GCA_002442975.1	1	1	1	1	1	1	1	1	0	1	1	0	0	1	1	0	1	1	1	1	1	1	1	0	0	1	1	1	1	1	1	1	0	0	1	1	0	0	0	0	0	0	1	0	1	1	1	1	1
GCA_002633845.1	0	1	0	0	0	1	1	1	0	1	1	0	0	1	0	1	1	1	1	1	1	1	1	0	0	1	1	1	1	1	1	1	0	0	1	1	0	0	0	0	0	0	1	0	1	1	1	1	1
GCA_002896465.1	0	0	0	0	0	0	1	1	0	1	1	0	0	1	1	0	1	1	1	1	1	1	1	0	0	1	1	1	1	1	0	1	0	0	1	1	0	0	0	0	0	0	1	0	1	1	1	1	1
GCA_002982495.1	0	1	1	1	1	1	0	0	0	1	1	1	0	1	0	0	1	1	1	1	1	1	1	0	0	1	1	1	1	1	1	1	1	0	1	1	0	0	0	0	0	0	1	0	1	1	1	1	1
GCA_002982535.1	0	1	1	1	1	1	1	0	0	1	1	1	0	1	0	0	1	1	1	1	1	1	1	0	0	1	1	1	1	1	1	1	1	0	1	1	0	0	0	0	0	0	1	0	1	1	1	1	1
GCA_002982555.1	0	1	1	1	1	0	0	0	0	1	1	1	0	1	0	0	1	1	1	1	1	1	1	0	0	1	1	1	1	1	0	1	1	0	1	1	0	0	0	0	0	0	1	0	1	1	1	1	1
GCA_002982875.1	0	1	1	1	1	1	1	1	0	1	1	0	0	1	0	0	1	1	1	1	1	1	1	0	0	1	1	1	1	1	1	1	1	0	1	1	0	0	0	0	0	0	1	0	1	1	1	1	1
GCA_002982895.1	0	1	1	1	1	1	1	1	0	1	1	0	0	1	0	0	1	1	1	1	1	1	1	0	0	1	1	1	1	1	1	1	1	0	1	1	0	0	0	0	0	0	1	0	1	1	1	1	1
GCA_003238555.1	0	1	0	0	0	0	0	1	0	1	1	0	0	1	0	0	1	1	1	1	1	1	1	0	0	1	1	1	1	1	0	1	1	0	1	1	0	0	0	0	0	0	1	0	1	1	1	1	1
GCA_003239495.1	0	1	1	1	1	1	0	1	0	1	1	0	0	1	1	0	1	1	1	1	1	1	1	0	0	1	1	1	1	1	1	1	0	0	1	1	0	0	0	0	0	0	1	0	1	1	1	1	1
GCA_003239505.1	0	1	1	1	1	1	1	1	0	1	1	0	0	1	1	0	1	1	1	1	1	1	1	0	0	1	1	1	1	1	1	1	0	0	1	1	0	0	0	0	0	0	1	0	1	1	1	1	1
GCA_003240245.1	0	1	1	0	1	1	1	1	0	1	1	0	0	1	0	0	1	1	1	1	1	1	1	0	0	1	1	1	1	1	1	1	1	0	1	1	0	0	0	0	0	0	1	0	1	1	1	1	1
GCA_003288395.1	1	1	1	1	1	1	1	1	0	1	1	0	0	1	0	0	1	1	1	1	1	1	1	0	0	1	1	1	1	1	1	1	1	0	1	1	0	0	0	0	0	0	1	0	1	1	1	1	1
GCA_003309045.1	0	1	1	1	1	0	0	1	0	1	1	0	0	1	0	0	1	1	1	1	1	1	1	0	0	1	1	1	1	1	1	1	1	0	1	0	0	0	0	0	0	0	1	0	1	1	1	1	1
GCA_003309345.1	0	0	0	0	1	1	1	0	0	1	1	0	0	1	1	0	1	1	1	1	1	1	1	0	1	1	1	1	1	1	1	1	1	0	1	1	0	0	0	0	0	0	1	0	1	1	1	1	1
GCA_003309605.1	0	0	0	0	0	1	0	0	0	1	1	0	0	1	1	0	1	1	1	1	1	1	1	0	0	1	1	1	1	1	1	1	1	0	1	1	0	0	0	0	0	0	1	0	1	1	1	1	1
GCA_003309715.1	0	1	0	0	1	1	0	0	0	1	1	0	0	1	1	0	1	1	1	1	1	1	1	0	0	1	1	1	1	1	1	1	0	0	1	1	0	0	0	0	0	0	1	0	1	1	1	1	1
GCA_003309765.1	0	1	1	1	1	1	1	0	0	1	1	0	0	1	1	0	1	1	1	1	1	1	1	1	1	1	1	1	1	1	1	1	1	0	1	1	0	0	0	0	0	0	1	0	1	1	1	1	1
GCA_003309975.1	0	1	1	1	1	1	1	0	0	1	1	0	0	1	1	0	1	1	1	1	1	1	1	0	1	1	1	1	1	1	1	1	1	0	1	1	0	0	0	0	0	0	1	0	1	1	1	1	1
GCA_003310325.1	0	1	1	1	0	1	1	1	0	1	1	0	0	1	1	0	1	1	1	1	1	1	1	1	1	1	1	1	1	1	1	1	0	0	1	1	0	0	0	0	0	0	1	0	1	1	1	1	1
GCA_003310335.1	0	1	0	1	1	1	1	0	0	1	1	0	0	1	1	0	1	1	1	1	1	1	1	0	0	1	1	1	1	1	1	1	1	0	1	1	0	0	0	0	0	0	1	0	1	1	1	1	1
GCA_003310345.1	0	1	0	1	1	1	1	1	0	1	1	0	0	1	1	0	1	1	1	1	1	1	1	0	0	1	1	1	1	1	1	1	1	0	1	1	0	0	0	0	0	0	1	0	1	1	1	1	1
GCA_003310385.1	0	1	1	0	0	0	1	0	0	1	1	0	0	1	1	0	1	1	1	1	1	1	1	0	0	1	1	1	1	1	1	1	1	0	1	1	0	0	0	0	0	0	1	0	1	1	1	1	1
GCA_003310395.1	0	1	1	1	1	0	1	1	0	1	1	0	0	1	0	0	1	1	1	1	1	1	1	0	0	1	1	1	1	1	1	1	1	0	1	0	0	0	0	0	0	0	1	0	1	1	1	1	1
GCA_003310415.1	0	1	1	1	1	0	1	1	0	1	1	0	0	1	1	0	1	1	1	1	1	1	1	0	0	1	1	1	1	1	1	1	1	0	1	0	0	0	0	0	0	0	1	0	1	1	1	1	1
GCA_003310445.1	0	1	1	1	1	0	1	1	0	1	1	0	0	1	1	0	1	1	1	1	1	1	1	1	0	1	1	1	1	1	1	1	1	0	1	0	0	0	0	0	0	0	1	0	1	1	1	1	1
GCA_003310455.1	0	1	1	0	0	0	1	1	0	1	1	0	0	1	1	0	1	1	1	1	1	1	1	0	0	1	1	1	1	1	1	1	1	0	1	1	0	0	0	0	0	0	1	0	1	1	1	1	1
GCA_003310775.1	0	1	1	1	1	1	1	1	0	1	1	0	0	1	1	0	1	1	1	1	1	1	1	0	0	1	1	1	1	1	1	1	1	0	1	1	0	0	0	0	0	0	1	0	1	1	1	1	1
GCA_003310825.1	0	1	0	1	1	0	0	1	0	1	1	0	0	1	1	0	1	1	1	1	1	1	1	0	0	1	1	1	1	1	1	1	1	0	1	0	0	0	0	0	0	0	1	0	1	1	1	1	1
GCA_003310935.1	0	1	1	1	1	0	1	0	0	1	1	0	0	1	1	0	1	1	1	1	1	1	1	0	0	1	1	1	1	1	1	1	1	0	1	1	0	0	0	0	0	0	1	0	1	1	1	1	1
GCA_003345455.1	0	1	0	0	0	0	1	1	0	1	1	0	0	1	1	0	1	1	1	1	1	1	1	0	0	1	1	1	1	1	1	1	0	0	1	1	0	0	0	0	0	0	1	0	1	1	1	1	1
GCA_003345515.1	0	0	0	0	0	0	1	0	0	1	1	0	1	1	1	0	1	1	1	1	1	1	1	0	0	1	1	1	1	1	1	1	0	0	1	1	0	0	0	0	0	0	1	0	1	1	1	1	1
GCA_003420825.1	0	1	1	1	1	1	0	1	0	1	1	0	0	1	1	1	1	1	1	1	1	1	1	0	0	1	1	1	1	1	1	1	1	0	1	1	0	0	0	0	0	0	1	0	1	1	1	1	1
GCA_003423625.1	0	1	0	0	0	1	1	1	0	1	1	0	0	1	1	0	1	1	1	1	1	1	1	0	0	1	1	1	1	1	1	1	0	0	1	1	0	0	0	0	0	0	1	0	1	1	1	1	1
GCA_003992475.1	0	1	1	1	1	0	1	1	0	1	1	0	0	1	1	0	1	1	1	1	1	1	1	0	0	1	1	1	1	1	1	1	0	0	1	1	0	0	0	0	0	0	1	0	1	1	1	1	1
GCA_004136935.1	0	1	1	0	1	0	1	0	0	1	1	0	1	1	1	0	1	1	1	1	1	1	1	0	0	1	1	1	1	1	1	1	0	0	1	1	0	0	0	0	0	0	1	0	1	1	1	1	1
GCA_004137005.1	0	0	0	0	1	1	0	0	0	1	1	0	0	1	1	0	1	1	1	1	1	1	1	0	0	1	1	1	1	1	1	1	0	0	1	1	0	0	0	0	0	0	1	0	1	1	1	1	1
GCA_004137015.1	0	0	0	0	1	1	0	0	0	1	1	0	1	1	1	0	1	1	1	1	1	1	1	0	0	1	1	1	1	1	1	1	0	0	1	1	0	0	0	0	0	0	1	0	1	1	1	1	1
GCA_004137025.1	0	0	0	0	1	1	0	0	0	1	1	0	0	1	1	0	1	1	1	1	1	1	1	0	0	1	1	1	1	1	1	1	0	0	1	1	0	0	0	0	0	0	1	0	1	1	1	1	1
GCA_004137035.1	0	0	0	0	1	1	0	0	0	1	1	0	1	1	1	0	1	1	1	1	1	1	1	0	0	1	1	1	1	1	1	1	0	0	1	1	0	0	0	0	0	0	1	0	1	1	1	1	1
GCA_004137105.1	0	0	0	0	1	1	0	0	0	1	1	0	0	1	1	0	1	1	1	1	1	1	1	0	0	1	1	1	1	1	1	1	0	0	1	1	0	0	0	0	0	0	1	0	1	1	1	1	1
GCA_004137725.1	0	0	0	0	1	1	0	0	0	1	1	0	0	1	1	0	1	1	1	1	1	1	1	0	0	1	1	1	1	1	1	1	0	0	1	1	0	0	0	0	0	0	1	0	1	1	1	1	1
GCA_004168635.1	0	1	1	0	0	0	1	1	0	1	1	0	0	1	1	0	1	1	1	1	1	1	1	0	0	1	1	1	1	1	1	1	0	0	1	1	0	0	0	0	0	0	1	0	1	1	1	1	1
GCA_004168705.1	0	0	0	0	1	1	0	1	0	1	1	0	0	1	1	0	1	1	1	1	1	1	1	0	0	1	1	1	1	1	1	1	0	0	1	0	0	0	0	0	0	0	1	0	1	1	1	1	1
GCA_004168715.1	0	0	0	0	1	1	1	1	0	1	1	0	0	1	1	0	1	1	1	1	1	1	1	0	0	1	1	1	1	1	1	1	0	0	1	1	0	0	0	0	0	0	1	0	0	1	1	1	1
GCA_004168725.1	0	1	0	0	1	0	0	1	0	1	1	0	0	1	1	0	1	1	1	1	1	1	1	0	0	1	1	1	1	1	1	1	0	0	1	1	0	0	0	0	0	0	1	0	1	1	1	1	1
GCA_004168735.1	0	0	0	0	1	1	1	0	0	1	1	0	0	1	1	0	1	1	1	1	1	1	1	0	0	1	1	1	1	1	1	1	0	0	1	1	0	0	0	0	0	0	1	0	1	1	1	1	1
GCA_004168755.1	0	0	0	0	1	1	1	0	0	1	1	0	0	1	1	0	1	1	1	1	1	1	1	0	0	1	1	1	1	1	1	1	0	0	1	1	0	0	0	0	0	0	1	0	1	1	1	1	1
GCA_004168805.1	0	0	0	0	1	1	0	0	0	1	1	0	0	1	1	0	1	1	1	1	1	1	1	0	0	1	1	1	1	1	1	1	0	0	1	1	0	0	0	0	0	0	1	0	1	1	1	1	1
GCA_004168815.1	0	0	0	1	0	0	1	1	0	1	1	0	0	1	1	0	1	1	1	1	1	1	1	0	0	1	1	1	1	1	1	1	0	0	1	1	0	0	0	0	0	0	1	0	1	1	1	1	1
GCA_004168825.1	0	0	0	0	0	0	1	0	0	1	1	0	0	1	1	0	1	1	1	1	1	1	1	0	0	1	1	1	1	1	1	1	0	0	1	1	0	0	0	0	0	0	1	0	1	1	1	1	1
GCA_004168835.1	0	1	0	0	0	0	1	1	0	1	1	0	0	1	1	0	1	1	1	1	1	1	1	0	0	1	1	1	1	1	1	1	0	0	1	1	0	0	0	0	0	0	1	0	1	1	1	1	1
GCA_004168845.1	0	0	0	0	1	1	0	0	0	1	1	0	0	1	1	0	1	1	1	1	1	1	1	0	0	1	1	1	1	1	1	1	0	0	1	1	0	0	0	0	0	0	1	0	1	1	1	1	1
GCA_004168905.1	0	0	0	0	1	1	0	0	0	1	1	0	0	1	1	0	1	1	1	1	1	1	1	0	0	1	1	1	1	1	1	1	0	0	1	1	0	0	0	0	0	0	1	0	1	1	1	1	1
GCA_004168915.1	0	0	0	0	1	1	0	0	0	1	1	0	0	1	1	0	1	1	1	1	1	1	1	0	0	1	1	1	1	1	1	1	0	0	1	1	0	0	0	0	0	0	1	0	1	1	1	1	1
GCA_004772055.1	0	1	1	1	1	1	1	1	0	1	1	0	0	1	0	1	1	1	1	1	1	1	1	0	0	1	1	1	1	1	1	1	0	0	1	1	0	0	0	0	0	0	1	0	1	1	1	1	1
GCA_005861015.1	0	1	1	1	1	1	0	1	0	1	1	0	0	1	1	0	1	1	1	1	1	1	1	0	0	1	1	1	1	1	1	1	0	0	1	1	0	0	0	0	0	0	1	0	1	1	1	1	1
GCA_005861085.1	0	1	1	1	1	1	0	1	0	1	1	0	0	1	1	0	1	1	1	1	1	1	1	0	0	1	1	1	1	1	1	1	0	0	1	1	0	0	0	0	0	0	1	0	1	1	1	1	1
GCA_005861095.1	0	1	1	1	1	1	0	1	0	1	1	0	0	1	1	0	1	1	1	1	1	1	1	0	0	1	1	1	1	1	1	1	0	0	1	1	0	0	0	0	0	0	1	0	1	1	1	1	1
GCA_005861105.1	0	1	1	1	1	1	0	1	0	1	1	0	0	1	1	0	1	1	1	1	1	1	1	0	0	1	1	1	1	1	1	1	1	0	1	1	0	0	0	0	0	0	1	0	1	1	1	1	1
GCA_005861195.1	0	1	1	1	1	1	0	1	0	1	1	0	0	1	1	0	1	1	1	1	1	1	1	0	0	1	1	1	1	1	1	1	0	0	1	1	0	0	0	0	0	0	1	0	1	1	1	1	1
GCA_005861205.1	0	1	1	1	1	1	1	1	0	1	1	0	0	1	1	0	1	1	1	1	1	1	1	0	0	1	1	1	1	1	1	1	1	0	1	1	0	0	0	0	0	0	1	0	1	1	1	1	1
GCA_005861275.1	0	1	1	1	1	1	0	1	0	1	1	0	0	1	0	0	1	1	1	1	1	1	1	0	0	1	1	1	1	1	1	1	0	0	1	1	0	0	0	0	0	0	1	0	1	1	1	1	1
GCA_005861285.1	0	1	1	1	1	1	0	1	0	1	1	0	0	1	1	0	1	1	1	1	1	1	1	0	0	1	1	1	1	1	1	1	0	0	1	1	0	0	0	0	0	0	1	0	1	1	1	1	1
GCA_005861295.1	0	1	1	1	1	1	0	1	0	1	1	0	0	1	1	0	1	1	1	1	1	1	1	0	0	1	1	1	1	1	1	1	0	0	1	1	0	0	0	0	0	0	1	0	1	1	1	1	1
GCA_005861375.1	0	1	1	1	1	1	1	1	0	1	1	0	0	1	1	0	1	1	1	1	1	1	1	0	0	1	1	1	1	1	1	1	1	0	1	1	0	0	0	0	0	0	1	0	1	1	1	1	1
GCA_005861525.1	0	1	1	1	1	1	1	1	0	1	1	0	0	1	1	0	1	1	1	1	1	1	1	0	0	1	1	1	1	1	1	1	1	0	1	1	0	0	0	0	0	0	1	0	1	1	1	1	1
GCA_005861575.1	0	1	1	1	1	1	1	1	0	1	1	0	0	1	1	0	1	1	1	1	1	1	1	0	0	1	1	1	1	1	1	1	0	0	1	1	0	0	0	0	0	0	1	0	1	1	1	1	1
GCA_005861825.1	0	1	1	1	1	1	0	1	0	1	1	0	0	1	1	0	1	1	1	1	1	1	1	0	0	1	1	1	1	1	1	1	0	0	1	1	0	0	0	0	0	0	1	0	1	1	1	1	1
GCA_005861935.1	0	1	1	1	1	1	0	1	0	1	1	0	0	1	1	0	1	1	1	1	1	1	1	0	0	1	1	1	1	1	1	1	0	0	1	1	0	0	0	0	0	0	1	0	1	1	1	1	1
GCA_005861995.1	0	1	0	1	1	1	0	1	0	1	1	0	0	1	1	0	1	1	1	1	1	1	1	0	0	1	1	1	1	1	1	1	0	0	1	1	0	0	0	0	0	0	1	0	1	1	1	1	1
GCA_005862085.1	0	1	1	1	1	1	0	1	0	1	1	0	0	1	1	0	1	1	1	1	1	1	1	0	0	1	1	1	1	1	1	1	1	0	1	1	0	0	0	0	0	0	1	0	1	1	1	1	1
GCA_006158985.1	0	1	1	1	1	1	1	1	0	1	1	0	0	1	0	1	1	1	1	1	1	1	1	0	0	1	1	1	1	1	1	1	1	0	1	1	0	0	0	0	0	0	1	0	1	1	1	1	1
GCA_006511635.1	0	1	1	1	1	1	1	1	0	1	1	0	0	1	0	0	1	1	1	1	1	1	1	0	0	1	1	1	1	1	1	1	0	0	1	1	0	0	0	0	0	0	1	0	1	1	1	1	1
GCA_008121315.1	0	1	1	1	1	1	1	1	0	1	1	0	0	1	1	0	1	1	1	1	1	1	1	0	0	1	1	1	1	1	1	1	0	0	1	1	0	0	0	0	0	0	1	0	1	1	1	1	1
GCA_008330045.1	0	1	0	0	1	1	1	1	0	1	1	0	0	1	1	1	1	1	1	1	1	1	1	0	0	1	1	1	1	1	1	1	0	0	1	1	0	0	0	0	0	0	1	0	1	1	1	1	1
GCA_008693765.1	1	1	1	1	1	1	1	1	0	1	1	0	0	1	0	0	1	1	1	1	1	1	1	0	0	1	1	1	1	1	1	1	1	0	1	1	0	0	0	0	0	0	1	0	1	1	1	1	1
GCA_008934195.1	0	1	1	1	1	1	1	1	0	1	1	0	0	1	0	1	1	1	1	1	1	1	1	0	0	1	1	1	1	1	1	1	1	0	1	1	0	0	0	0	0	0	1	0	1	1	1	1	1
GCA_009456705.1	0	1	1	1	1	1	0	1	0	1	1	0	0	1	0	0	1	1	1	1	1	1	1	0	0	1	1	1	1	1	1	1	0	0	1	1	0	0	0	0	0	0	1	0	1	1	1	1	1
GCA_009459655.1	0	1	1	1	1	1	0	1	0	1	1	0	0	1	0	1	1	1	1	1	1	1	1	0	0	1	1	1	1	1	1	1	0	0	1	1	0	0	0	0	0	0	1	0	1	1	1	1	1
GCA_009462345.1	0	1	1	1	1	1	0	0	0	1	1	0	0	1	0	0	1	1	1	1	1	1	1	0	0	1	1	1	1	1	1	1	0	0	1	1	0	0	0	0	0	0	1	0	1	1	1	1	1
GCA_009660925.1	0	1	1	1	0	0	1	1	0	1	1	0	0	1	1	0	1	1	1	1	1	1	1	0	0	1	1	1	1	1	1	1	0	0	1	1	0	0	0	0	0	0	1	0	1	1	1	1	1
GCA_009660945.1	0	1	1	0	0	1	1	1	0	1	1	0	0	1	1	0	1	1	1	1	1	1	1	0	0	1	1	1	1	1	1	1	1	0	1	1	0	0	0	0	0	0	1	0	1	1	1	1	1
GCA_009684655.1	1	1	1	1	1	1	1	1	0	1	1	0	0	1	1	0	1	1	1	1	1	1	1	0	0	1	1	1	1	1	1	1	0	0	1	1	0	0	0	0	0	0	1	0	1	1	1	1	1
GCA_009725225.1	0	1	0	1	1	1	1	1	0	1	1	0	0	1	1	0	1	1	1	1	1	1	1	0	0	1	1	1	1	1	1	1	1	0	1	1	0	0	0	0	0	0	1	0	1	1	1	1	1
GCA_009725265.1	0	1	0	1	0	0	1	0	0	1	1	0	0	1	1	0	1	1	1	1	1	1	1	0	0	1	1	1	1	1	1	1	1	0	1	1	0	0	0	0	0	0	1	0	1	1	1	1	1
GCA_009725325.1	0	1	1	1	0	0	1	1	0	1	1	0	0	1	1	0	1	1	1	1	1	1	1	0	0	1	1	1	1	1	1	1	0	0	1	1	0	0	0	0	0	0	1	0	1	1	1	1	1
GCA_009725345.1	0	1	1	1	1	1	1	1	0	1	1	0	0	1	1	0	1	1	1	1	1	1	1	0	0	1	1	1	1	1	1	1	0	0	1	1	0	0	0	0	0	0	1	0	1	1	1	1	1
GCA_009725355.1	0	1	0	1	1	1	1	1	0	1	1	0	0	1	1	0	1	1	1	1	1	1	1	0	0	1	1	1	1	1	1	1	0	0	1	1	0	0	0	0	0	0	1	0	1	1	1	1	1
GCA_009725385.1	0	1	1	1	0	0	1	0	0	1	1	0	0	1	1	0	1	1	1	1	1	1	1	0	0	1	1	1	1	1	1	1	0	0	1	1	0	0	0	0	0	0	1	0	1	1	1	1	1
GCA_009725405.1	0	1	1	1	0	0	1	1	0	1	1	0	0	1	1	0	1	1	1	1	1	1	1	0	0	1	1	1	1	1	1	1	0	0	1	1	0	0	0	0	0	0	1	0	1	1	1	1	1
GCA_009725415.1	0	1	1	1	0	0	1	0	0	1	1	0	0	1	1	0	1	1	1	1	1	1	1	0	0	1	1	1	1	1	1	1	0	0	1	1	0	0	0	0	0	0	1	0	1	1	1	1	1
GCA_009725435.1	0	1	0	1	1	1	1	0	0	1	1	0	0	1	1	0	1	1	1	1	1	1	1	0	0	1	1	1	1	1	1	1	0	0	1	1	0	0	0	0	0	0	1	0	1	1	1	1	1
GCA_009725465.1	0	0	1	1	1	0	0	1	0	1	1	0	0	1	1	0	1	1	1	1	1	1	1	0	0	1	1	1	1	1	1	1	0	0	1	1	0	0	0	0	0	0	1	0	1	1	1	1	1
GCA_009725485.1	0	1	1	1	1	1	1	0	0	1	1	0	0	1	1	0	1	1	1	1	1	1	1	0	0	1	1	1	1	1	1	1	1	0	1	1	0	0	0	0	0	0	1	0	1	1	1	1	1
GCA_009725495.1	0	1	1	1	1	0	1	0	0	1	1	0	0	1	1	0	1	1	1	1	1	1	1	0	0	1	1	1	1	1	1	1	0	0	1	1	0	0	0	0	0	0	1	0	1	1	1	1	1
GCA_009725505.1	0	1	1	1	1	1	1	1	0	1	1	0	0	1	1	0	1	1	1	1	1	1	1	0	0	1	1	1	1	1	1	1	1	0	1	1	0	0	0	0	0	0	1	0	1	1	1	1	1
GCA_009725545.1	0	1	0	1	1	1	1	1	0	1	1	0	0	1	1	0	1	1	1	1	1	1	1	0	0	1	1	1	1	1	1	1	1	0	1	1	0	0	0	0	0	0	1	0	1	1	1	1	1
GCA_009725565.1	0	1	0	0	1	1	1	1	0	1	1	0	0	1	1	0	1	1	1	1	1	1	1	0	0	1	1	1	1	1	1	1	0	0	1	1	0	0	0	0	0	0	1	0	1	1	1	1	1
GCA_009725585.1	0	1	1	1	1	1	1	0	0	1	1	0	0	1	1	0	1	1	1	1	1	1	1	0	0	1	1	1	1	1	1	1	1	0	1	1	0	0	0	0	0	0	1	0	1	1	1	1	1
GCA_009725595.1	0	1	0	1	0	0	1	0	0	1	1	0	0	1	1	0	1	1	1	1	1	1	1	0	0	1	1	1	1	1	1	1	0	0	1	1	0	0	0	0	0	0	1	0	1	1	1	1	1
GCA_009725625.1	0	1	1	0	1	0	1	1	0	1	1	0	0	1	1	0	1	1	1	1	1	1	1	0	0	1	1	1	1	1	1	1	0	0	1	1	0	0	0	0	0	0	1	0	1	1	1	1	1
GCA_009725635.1	0	1	0	0	1	1	1	1	0	1	1	0	0	1	1	0	1	1	1	1	1	1	1	0	0	1	1	1	1	1	1	1	1	0	1	1	0	0	0	0	0	0	1	0	1	1	1	0	1
GCA_009725665.1	0	1	1	1	1	0	1	0	0	1	1	0	0	1	1	0	1	1	1	1	1	1	1	0	0	1	1	1	1	1	1	1	0	0	1	1	0	0	0	0	0	0	1	0	1	1	1	1	1
GCA_009725905.1	0	1	0	0	1	1	1	1	0	1	1	0	0	1	1	0	1	1	1	1	1	1	1	0	0	1	1	1	1	1	1	1	0	0	1	1	0	0	0	0	0	0	1	0	1	1	1	1	1
GCA_009725915.1	0	1	1	1	1	1	1	1	0	1	1	0	0	1	1	0	1	1	1	1	1	1	1	0	0	1	1	1	1	1	1	1	0	0	1	1	0	0	0	0	0	0	1	0	1	1	1	1	1
GCA_009725945.1	0	1	0	1	0	0	1	1	0	1	1	0	0	1	1	0	1	1	1	1	1	1	1	0	0	1	1	1	1	1	1	1	1	0	1	1	0	0	0	0	0	0	1	0	1	1	1	1	1
GCA_009725965.1	0	1	1	1	1	0	1	0	0	1	1	0	0	1	1	0	1	1	1	1	1	1	1	0	0	1	1	1	1	1	1	1	1	0	1	1	0	0	0	0	0	0	1	0	1	1	1	1	1
GCA_009752545.1	0	1	0	1	0	1	1	1	0	1	1	0	0	1	0	0	1	1	1	1	1	1	1	0	0	1	1	1	1	1	1	1	1	0	1	1	0	0	0	0	0	0	1	0	1	1	1	1	1
GCA_009752715.1	0	1	1	1	0	0	1	1	0	1	1	0	0	1	0	0	1	1	1	1	1	1	1	0	0	1	1	1	1	1	1	1	0	0	1	1	0	0	0	0	0	0	1	0	1	1	1	1	1
GCA_009753085.1	0	1	1	1	0	0	1	1	0	1	1	0	0	1	0	0	1	1	1	1	1	1	1	0	0	1	1	1	1	1	1	1	0	0	1	1	0	0	0	0	0	0	1	0	1	1	1	1	1
GCA_009753465.1	0	1	1	1	0	0	1	1	0	1	1	0	0	1	0	0	1	1	1	1	1	1	1	0	0	1	1	1	1	1	1	1	1	0	1	1	0	0	0	0	0	0	1	0	1	1	1	1	1
GCA_009754145.1	0	1	1	1	0	0	1	1	0	1	1	0	0	1	0	0	1	1	1	1	1	1	1	0	0	1	1	1	1	1	1	1	1	0	1	1	0	0	0	0	0	0	1	0	1	1	1	1	1
GCA_009799465.1	0	0	1	1	0	1	1	1	0	1	1	0	0	1	1	0	1	1	1	1	1	1	1	0	0	1	1	1	1	1	1	1	1	0	1	1	0	0	0	0	0	0	1	0	1	1	1	1	1
GCA_009799525.1	0	0	0	0	1	0	0	0	0	1	1	0	0	1	0	0	1	1	1	1	1	1	1	0	0	1	1	1	1	1	1	1	0	0	1	0	0	0	0	0	0	0	1	0	1	1	1	1	1
GCA_009799545.1	0	0	0	0	1	0	0	0	0	1	1	0	0	1	1	0	1	1	1	1	1	1	1	0	0	1	1	1	1	1	1	1	0	0	1	1	0	0	0	0	0	0	1	0	1	1	1	1	1
GCA_009799555.1	0	0	0	0	1	1	0	0	0	1	1	0	0	1	1	0	1	1	1	1	1	1	1	0	0	1	1	1	1	1	1	1	1	0	1	1	0	0	0	0	0	0	1	0	1	1	1	1	1
GCA_009799575.1	0	0	0	0	0	1	0	0	0	1	1	0	0	1	1	0	1	1	1	1	1	1	1	0	0	1	1	1	1	1	1	1	0	0	1	0	0	0	0	0	0	0	1	0	1	1	1	1	1
GCA_009799585.1	0	0	0	0	0	1	0	0	0	1	1	0	0	1	1	0	1	1	1	1	1	1	1	0	0	1	1	1	1	1	1	1	0	0	1	1	0	0	0	0	0	0	1	0	1	1	1	1	1
GCA_009799605.1	0	0	0	0	0	1	0	0	0	1	1	0	0	1	1	0	1	1	1	1	1	1	1	0	0	1	1	1	1	1	1	1	1	0	1	1	0	0	0	0	0	0	1	0	1	1	1	1	1
GCA_009799645.1	0	0	0	0	0	1	1	0	0	1	1	0	0	1	1	0	1	1	1	1	1	1	1	0	0	1	1	1	1	1	1	1	0	0	1	1	0	0	0	0	0	0	1	0	1	1	1	1	1
GCA_009799665.1	0	0	1	0	0	1	0	0	0	1	1	0	0	1	1	0	1	1	1	1	1	1	1	0	0	1	1	1	1	1	1	1	0	0	1	1	0	0	0	0	0	0	1	0	1	1	1	1	1
GCA_009799675.1	0	1	0	0	0	1	0	1	0	1	1	0	0	1	1	0	1	1	1	1	1	1	1	0	0	1	1	1	1	1	1	1	1	0	1	1	0	0	0	0	0	0	1	0	1	1	1	1	1
GCA_009799695.1	0	0	0	0	1	1	0	1	0	1	1	0	0	1	1	0	1	1	1	1	1	1	1	0	0	1	1	1	1	1	1	1	0	0	1	1	0	0	0	0	0	0	1	0	1	1	1	1	1
GCA_009799715.1	0	0	0	0	1	1	0	0	0	1	1	0	0	1	1	0	1	1	1	1	1	1	1	0	0	1	1	1	1	1	1	1	1	0	1	1	0	0	0	0	0	0	1	0	1	1	1	1	1
GCA_009799735.1	0	0	0	0	1	0	0	1	0	1	1	0	0	1	1	0	1	1	1	1	1	1	1	0	0	1	1	1	1	1	1	1	0	0	1	1	0	0	0	0	0	0	1	0	1	1	1	1	1
GCA_009873735.1	0	0	0	0	1	1	1	0	0	1	1	0	0	1	1	0	1	1	1	1	1	1	1	0	0	1	1	1	1	1	1	1	1	0	1	1	0	0	0	0	0	0	1	0	1	1	1	1	1
GCA_009873745.1	0	1	1	1	1	1	1	0	0	1	1	0	0	1	1	0	1	1	1	1	1	1	1	0	0	1	1	1	1	1	1	1	1	0	1	1	0	0	0	0	0	0	1	0	1	1	1	1	1
GCA_009873755.1	0	1	1	1	1	1	1	0	0	1	1	0	0	1	1	0	1	1	1	1	1	1	1	0	0	1	1	1	1	1	1	1	1	0	1	1	0	0	0	0	0	0	1	0	1	1	1	1	1
GCA_009873795.1	0	1	1	1	1	1	1	0	0	1	1	0	0	1	1	0	1	1	1	1	1	1	1	0	0	1	1	1	1	1	1	1	1	0	1	1	0	0	0	0	0	0	1	0	1	1	1	1	1
GCA_009873815.1	0	0	0	0	1	1	1	0	0	1	1	0	0	1	1	0	1	1	1	1	1	1	1	0	0	1	1	1	1	1	1	1	1	0	1	1	0	0	0	0	0	0	1	0	1	1	1	1	1
GCA_009873845.1	0	0	0	0	1	1	1	0	0	1	1	0	0	1	1	0	1	1	1	1	1	1	1	0	0	1	1	1	1	1	1	1	1	0	1	1	0	0	0	0	0	0	1	0	1	1	1	1	1
GCA_009873875.1	0	0	0	0	1	1	1	0	0	1	1	0	0	1	1	0	1	1	1	1	1	1	1	0	0	1	1	1	1	1	1	1	1	0	1	1	0	0	0	0	0	0	1	0	1	1	1	1	1
GCA_009874635.1	0	0	0	0	1	1	1	1	0	1	1	0	0	1	1	0	1	1	1	1	1	1	1	0	0	1	1	1	1	1	1	1	1	0	1	1	0	0	0	0	0	0	1	0	1	1	1	1	1
GCA_009874655.1	0	1	1	1	1	1	1	0	0	1	1	0	0	1	1	0	1	1	1	1	1	1	1	0	0	1	1	1	1	1	1	1	1	0	1	1	0	0	0	0	0	0	1	0	1	1	1	1	1
GCA_009874675.1	0	0	0	0	1	1	1	0	0	1	1	0	0	1	1	0	1	1	1	1	1	1	1	0	0	1	1	1	1	1	1	1	1	0	1	1	0	0	0	0	0	0	1	0	1	1	1	1	1
GCA_009874685.1	0	1	0	0	1	1	1	0	0	1	1	0	0	1	1	0	1	1	1	1	1	1	1	0	0	1	1	1	1	1	1	1	1	0	1	1	0	0	0	0	0	0	1	0	1	1	1	1	1
GCA_009874725.1	0	0	0	0	1	1	1	1	0	1	1	0	0	1	1	0	1	1	1	1	1	1	1	0	0	1	1	1	1	1	1	1	1	0	1	1	0	0	0	0	0	0	1	0	1	1	1	1	1
GCA_009883675.1	0	1	1	1	1	0	1	1	0	1	1	0	0	1	1	0	1	1	1	1	1	1	1	0	0	1	1	1	1	1	1	0	1	0	1	1	0	0	0	0	0	0	1	0	1	1	1	1	1
GCA_009883695.1	0	1	1	1	1	0	1	1	0	1	1	0	0	1	1	0	0	1	1	1	1	1	1	0	0	2	1	1	1	1	1	1	1	0	1	1	0	0	0	0	0	0	1	0	1	1	1	1	1
GCA_009912335.1	1	1	1	1	1	1	1	1	0	1	1	0	0	1	0	0	1	1	1	1	1	1	1	0	0	1	1	1	1	1	1	1	0	0	1	1	0	0	0	0	0	0	1	0	1	1	1	1	1
GCA_009914455.1	0	1	1	1	1	1	1	1	0	1	1	0	0	1	1	0	1	1	1	1	1	1	1	0	0	1	1	1	1	1	1	1	1	0	1	1	0	0	0	0	0	0	1	0	1	1	1	1	1
GCA_010599825.1	0	0	0	0	0	0	1	0	0	1	1	0	0	1	0	0	1	1	1	1	1	1	1	0	0	1	1	1	1	1	1	1	0	0	1	1	0	0	0	0	0	0	1	0	1	1	1	1	1
GCA_010602735.1	0	0	0	0	1	1	0	0	0	1	1	0	0	1	0	0	1	1	1	1	1	1	1	0	0	1	1	1	1	1	1	1	1	0	1	1	0	0	0	0	0	0	1	0	1	1	1	1	1
GCA_010602755.1	0	0	0	0	0	0	0	0	0	1	1	0	0	1	0	0	1	1	1	1	1	1	1	0	0	1	1	1	1	1	1	1	1	0	1	0	0	0	0	0	0	0	1	0	1	1	1	1	1
GCA_010602895.1	0	0	0	0	1	0	0	0	0	1	1	0	0	1	0	0	1	1	1	1	1	1	1	0	0	1	1	1	1	1	1	1	0	0	1	0	0	0	0	0	0	0	1	0	1	1	1	1	1
GCA_011007235.1	0	1	1	1	1	1	1	0	0	1	1	0	0	1	1	0	1	1	1	1	1	1	1	0	0	1	2	2	1	1	1	1	1	0	1	1	0	0	0	0	0	0	1	0	1	1	1	1	1
GCA_011007255.1	0	0	1	1	1	1	1	0	0	1	1	0	0	1	1	0	1	1	1	1	1	1	1	0	0	1	1	1	1	1	1	1	1	0	1	1	0	0	0	0	0	0	1	0	1	1	1	1	1
GCA_011007265.1	0	0	0	0	1	1	1	1	0	1	1	0	0	1	1	0	1	1	1	1	1	1	1	0	0	1	1	1	1	1	1	1	1	0	1	1	0	0	0	0	0	0	1	0	1	1	1	1	1
GCA_011007275.1	0	1	1	1	1	1	1	0	0	1	1	0	0	1	1	0	1	1	1	1	1	1	1	0	0	1	1	1	1	1	1	1	1	0	1	1	0	0	0	0	0	0	1	0	1	1	1	1	1
GCA_012277355.1	0	0	1	0	0	1	1	0	0	1	1	0	0	1	1	0	1	1	1	1	1	1	1	0	0	1	1	1	1	1	0	1	0	0	1	1	0	0	0	0	0	0	1	0	1	1	1	1	1
GCA_012277365.1	0	0	1	0	0	0	0	0	0	1	1	0	0	1	1	1	1	1	1	1	1	1	1	0	0	1	1	1	1	1	0	1	0	0	1	1	0	0	0	0	0	0	1	0	1	1	1	1	1
GCA_012277375.1	0	0	1	0	0	1	1	0	0	1	1	0	0	1	1	0	1	1	1	1	1	1	1	0	0	1	1	1	1	1	0	1	0	0	1	1	0	0	0	0	0	0	1	0	1	1	1	1	1
GCA_012277385.1	0	0	0	0	0	1	0	1	0	1	1	0	0	1	1	1	1	1	1	1	1	1	1	0	0	1	1	1	1	1	0	1	0	0	1	1	0	0	0	0	0	0	1	0	1	1	1	1	1
GCA_012277395.1	0	1	1	0	0	1	0	0	0	1	1	0	0	1	1	0	1	1	1	1	1	1	1	0	0	1	1	1	1	1	0	1	0	0	1	1	0	0	0	0	0	0	1	0	1	1	1	1	1
GCA_012277455.1	0	1	0	0	0	1	0	0	0	1	1	0	0	1	1	0	1	1	1	1	1	1	1	0	0	1	1	1	1	1	1	1	1	0	1	1	0	0	0	0	0	0	1	0	1	1	1	1	1
GCA_012277475.1	0	0	1	0	0	1	0	0	0	1	1	0	0	1	1	0	1	1	1	1	1	1	1	0	0	1	1	1	1	1	0	1	0	0	1	1	0	0	0	0	0	0	1	0	1	1	1	1	1
GCA_012277485.1	0	0	0	1	0	1	0	0	0	1	1	0	0	1	1	0	1	1	1	1	1	1	1	0	0	1	1	1	1	1	0	1	1	0	1	1	0	0	0	0	0	0	1	0	1	1	1	1	1
GCA_012277495.1	0	0	1	0	0	1	0	0	0	1	1	0	0	1	0	0	1	1	1	1	1	1	1	0	0	1	1	0	1	1	0	1	0	0	1	1	0	0	0	0	0	0	1	0	1	1	1	1	1
GCA_012277505.1	0	1	1	0	0	0	1	1	0	1	1	0	0	1	1	0	1	1	1	1	1	1	1	0	0	1	1	1	1	1	0	1	0	0	1	1	0	0	0	0	0	0	1	0	1	1	1	1	1
GCA_012277555.1	0	1	0	1	0	1	0	0	0	1	1	0	0	1	1	0	1	1	1	1	1	1	1	0	0	1	1	1	1	1	1	1	0	0	1	1	0	0	0	0	0	0	1	0	1	1	1	1	1
GCA_012277565.1	0	0	1	0	0	1	0	0	0	1	0	0	0	1	1	0	1	1	1	0	1	1	1	0	0	1	1	1	1	1	1	1	1	0	0	1	0	0	0	0	0	0	1	0	1	1	1	1	1
GCA_012277575.1	0	0	1	0	0	1	1	0	0	1	1	0	0	1	1	1	1	1	1	1	1	1	1	0	0	1	1	1	1	1	1	1	1	0	1	1	0	0	0	0	0	0	1	0	1	1	1	1	1
GCA_012277605.1	0	0	1	0	0	1	1	0	0	1	1	0	0	1	1	0	1	1	1	1	1	1	1	0	0	1	1	1	1	1	1	1	1	0	1	1	0	0	0	0	0	0	1	0	1	1	1	1	1
GCA_012277635.1	0	0	1	0	0	1	0	0	0	1	1	0	0	1	0	0	1	1	1	1	1	1	1	0	0	1	1	1	1	1	0	1	0	0	1	1	0	0	0	0	0	0	1	0	1	1	1	1	1
GCA_012277655.1	0	0	0	1	0	1	0	0	0	1	1	0	0	1	1	0	1	0	1	0	1	1	1	0	0	1	1	0	1	1	0	1	1	0	0	1	0	0	0	0	0	0	1	0	1	1	1	1	1
GCA_012277665.1	0	0	0	0	0	1	0	1	0	1	1	0	0	1	1	1	1	0	1	0	1	1	1	0	0	1	1	1	1	1	1	1	1	0	1	0	0	0	0	0	0	0	1	0	1	1	1	1	1
GCA_012277685.1	0	1	0	0	1	0	0	0	0	1	1	0	0	1	1	1	1	1	1	1	1	1	1	0	0	1	1	1	1	1	0	1	0	0	1	1	0	0	0	0	0	0	1	0	1	1	1	1	1
GCA_012277705.1	0	0	1	0	0	1	0	0	0	1	1	0	0	1	1	0	1	1	1	1	1	1	1	0	0	1	1	0	1	1	0	1	0	0	1	1	0	0	0	0	0	0	1	0	1	1	1	1	1
GCA_012277735.1	0	0	0	0	0	1	0	0	0	1	1	0	0	1	1	0	1	1	1	1	1	1	1	0	0	1	1	1	1	1	1	1	1	0	1	1	0	0	0	0	0	0	1	0	1	1	1	1	1
GCA_012277755.1	0	0	0	0	1	0	1	1	0	1	1	0	0	1	1	0	1	1	1	1	1	1	1	0	0	1	1	1	1	1	0	1	0	0	1	1	0	0	0	0	0	0	1	0	1	1	1	1	1
GCA_012277775.1	0	0	0	0	0	1	0	0	0	1	1	0	0	1	1	0	1	1	1	1	1	1	1	0	0	1	1	1	1	1	1	1	1	0	0	1	0	0	0	0	0	0	1	0	1	1	1	1	1
GCA_012277795.1	0	0	1	0	1	1	0	0	0	1	1	0	0	1	1	1	1	0	1	1	1	1	1	0	0	1	1	1	1	1	1	1	1	0	1	1	0	0	0	0	0	0	1	0	1	1	1	1	1
GCA_012277805.1	0	1	0	0	1	1	1	0	0	1	1	0	0	1	1	0	1	1	1	1	1	1	1	0	0	1	1	1	1	1	0	1	1	0	1	1	0	0	0	0	0	0	1	0	1	1	1	1	1
GCA_012277835.1	0	1	1	1	0	0	1	1	0	1	1	0	0	1	1	0	1	1	1	1	1	1	1	0	0	1	1	1	1	1	1	1	0	0	1	1	0	0	0	0	0	0	1	0	1	1	1	1	1
GCA_012277845.1	0	1	1	1	1	1	0	1	0	1	1	0	0	1	1	0	1	1	1	1	1	1	1	0	0	1	1	1	1	1	1	1	1	0	1	1	0	0	0	0	0	0	1	0	1	1	1	1	1
GCA_012277865.1	0	1	1	1	1	1	1	1	0	1	1	0	0	1	1	0	1	1	1	1	1	1	1	0	0	1	1	1	1	1	1	1	1	0	1	1	0	0	0	0	0	0	1	0	1	1	1	1	1
GCA_012277895.1	0	0	1	0	0	1	1	0	0	1	1	0	0	1	1	1	1	1	1	1	1	1	1	0	0	1	1	1	1	1	1	1	0	0	1	1	0	0	0	0	0	0	1	0	1	1	1	1	1
GCA_012277915.1	0	0	1	0	0	1	0	0	0	1	1	0	0	1	1	1	1	1	1	1	1	1	1	0	0	1	1	1	1	1	1	1	0	0	1	1	0	0	0	0	0	0	1	0	1	1	1	1	1
GCA_012277935.1	0	0	1	0	0	1	0	1	0	1	1	0	0	1	0	0	1	1	1	0	1	1	1	0	0	1	1	1	1	1	1	1	1	0	1	1	0	0	0	0	0	0	1	0	1	1	1	1	1
GCA_012277955.1	0	1	0	1	0	1	0	1	0	1	1	0	0	1	1	1	1	1	1	1	1	1	1	0	0	1	1	1	1	1	1	1	1	0	1	1	0	0	0	0	0	0	1	0	1	1	1	1	1
GCA_012277965.1	0	0	1	0	1	1	1	0	0	1	1	0	0	1	1	0	1	1	1	1	1	1	1	0	0	1	1	0	1	1	0	1	0	0	0	0	0	0	0	0	0	0	1	0	1	1	1	1	1
GCA_012277975.1	0	1	0	1	0	0	1	0	0	1	1	0	0	1	1	0	1	0	1	1	1	1	1	0	0	1	1	1	1	1	0	1	0	0	1	1	0	0	0	0	0	0	1	0	1	1	1	1	1
GCA_012278005.1	0	0	1	0	0	1	0	0	0	1	1	0	0	1	1	0	1	1	1	1	1	1	1	0	0	1	1	1	1	1	0	1	1	0	1	1	0	0	0	0	0	0	1	0	1	1	1	1	1
GCA_012278035.1	0	0	1	0	1	0	0	0	0	1	1	0	0	1	1	0	1	1	1	1	1	1	1	0	0	1	1	1	1	1	0	1	0	0	1	1	0	0	0	0	0	0	1	0	1	1	1	1	1
GCA_012278055.1	0	0	0	1	0	1	0	1	0	1	1	0	0	1	1	0	1	1	1	1	1	1	1	0	0	1	1	1	1	1	0	1	1	0	1	1	0	0	0	0	0	0	1	0	1	1	1	1	1
GCA_012278065.1	0	0	1	0	0	1	0	0	0	1	1	0	0	1	1	1	1	1	1	1	1	1	1	0	0	1	1	1	1	1	0	1	1	0	1	1	0	0	0	0	0	0	0	0	1	1	1	1	1
GCA_012278075.1	0	0	0	1	0	1	1	0	0	1	1	0	0	1	0	0	1	1	1	1	1	1	1	0	0	1	1	1	1	1	0	1	1	0	1	1	0	0	0	0	0	0	1	0	1	1	1	1	1
GCA_012278085.1	0	1	1	0	0	1	0	0	0	1	1	1	0	1	1	0	1	1	1	1	1	1	1	0	0	1	1	1	1	1	0	1	1	0	1	1	0	0	0	0	0	0	1	0	1	1	1	1	1
GCA_012278135.1	0	0	1	0	0	0	0	0	0	1	1	0	0	1	1	0	1	1	1	0	1	1	1	0	0	1	1	1	1	1	0	1	1	0	1	1	0	0	0	0	0	0	1	0	1	1	1	1	1
GCA_012278155.1	0	0	0	0	1	0	0	0	0	1	1	0	0	1	1	0	1	1	1	1	1	1	1	0	0	1	1	1	1	1	0	1	1	0	1	1	0	0	0	0	0	0	1	0	1	1	1	1	1
GCA_012278165.1	0	0	0	0	0	1	0	1	0	1	1	0	0	1	1	0	1	1	1	1	1	1	1	0	0	1	1	1	1	1	0	1	0	0	1	1	0	0	0	0	0	0	0	0	1	1	1	1	1
GCA_012278175.1	0	1	1	0	0	1	1	0	0	1	1	0	0	1	1	0	1	1	1	1	1	1	1	0	0	1	1	1	1	1	1	1	0	0	1	1	0	0	0	0	0	0	1	0	1	1	1	1	1
GCA_012278225.1	0	1	0	0	0	1	0	0	0	1	1	0	0	1	1	0	1	1	1	1	1	1	1	0	0	1	1	1	1	1	1	1	0	0	0	1	0	0	0	0	0	0	1	0	1	1	1	1	1
GCA_012278255.1	0	0	1	0	0	1	0	1	0	1	1	0	0	1	1	0	1	1	1	1	1	1	1	0	0	1	1	1	1	1	0	1	1	0	1	1	0	0	0	0	0	0	1	0	1	1	1	1	1
GCA_012278265.1	0	0	0	0	0	1	0	0	0	1	1	0	0	1	1	0	1	1	1	1	1	1	1	0	0	1	1	1	1	1	1	1	1	0	1	0	0	0	0	0	0	0	1	0	1	1	1	1	1
GCA_012278275.1	0	0	0	0	0	1	0	0	0	1	1	0	0	1	1	0	1	1	1	1	1	1	1	0	0	1	1	1	1	1	1	1	0	0	1	0	0	0	0	0	0	0	1	0	1	1	1	1	1
GCA_012278315.1	0	0	0	1	0	1	0	1	0	1	1	0	0	1	1	0	0	1	1	1	1	1	1	0	0	1	1	1	1	1	1	1	1	0	1	1	0	0	0	0	0	0	1	0	1	1	1	1	1
GCA_012278335.1	0	1	1	1	0	1	1	1	0	1	1	0	0	1	1	0	0	1	1	1	1	1	1	0	0	1	1	1	1	1	1	1	1	0	1	0	0	0	0	0	0	0	1	0	1	1	1	1	1
GCA_012278345.1	0	0	1	0	0	1	1	0	0	1	1	0	0	1	0	1	1	1	1	1	1	1	1	0	0	1	1	1	1	1	0	1	0	0	1	1	0	0	0	0	0	0	1	0	1	1	1	1	1
GCA_012278375.1	0	1	1	0	0	1	0	0	0	1	1	0	0	1	0	0	1	1	1	1	1	1	1	0	0	1	1	1	1	1	0	1	1	0	1	1	0	0	0	0	0	0	1	0	1	1	1	1	1
GCA_012278385.1	0	0	1	0	0	1	0	0	0	1	1	0	0	1	1	1	1	1	1	1	1	1	1	0	0	1	1	0	1	1	0	1	0	0	1	1	0	0	0	0	0	0	1	0	1	1	1	1	1
GCA_012278395.1	0	0	0	0	0	1	0	0	0	1	1	0	0	1	1	0	1	1	1	1	1	1	1	0	0	1	1	1	1	1	1	1	0	0	1	1	0	0	0	0	0	0	1	0	1	1	1	1	1
GCA_012278455.1	0	0	1	0	0	1	0	0	0	1	1	0	0	1	0	1	1	0	1	1	1	1	1	0	0	1	1	1	1	1	0	1	0	0	1	0	0	0	0	0	0	0	1	0	1	1	1	1	1
GCA_012278465.1	0	0	1	0	1	1	1	1	0	1	1	0	0	1	1	1	1	1	1	1	1	1	1	0	0	1	1	1	1	1	0	1	0	0	1	1	0	0	0	0	0	0	1	0	1	1	1	1	1
GCA_012278485.1	0	0	0	0	0	1	0	0	0	1	1	0	0	1	1	0	1	1	1	1	1	1	1	0	0	1	1	1	1	1	0	1	0	0	1	1	0	0	0	0	0	0	1	0	1	1	1	1	1
GCA_012278495.1	0	0	0	0	0	1	0	0	0	1	1	0	0	1	1	0	1	1	1	1	1	1	1	0	0	1	1	1	1	1	0	1	0	0	1	1	0	0	0	0	0	0	1	0	1	1	1	1	1
GCA_012278575.1	0	1	0	1	0	1	1	0	0	1	1	0	0	1	1	0	1	1	1	1	1	1	1	0	0	1	1	1	1	1	0	1	0	0	1	1	0	0	0	0	0	0	1	0	1	1	1	1	1
GCA_012278585.1	0	0	0	0	0	1	0	0	0	1	1	0	0	1	1	0	1	1	1	1	1	1	1	0	0	1	1	1	1	1	0	1	0	0	1	1	0	0	0	0	0	0	1	0	1	1	1	1	1
GCA_012278605.1	0	1	0	1	0	1	1	1	0	1	1	0	0	1	1	0	1	1	1	1	1	1	1	0	0	1	1	1	1	1	0	1	0	0	0	1	0	0	0	0	0	0	1	0	1	1	1	1	1
GCA_012278635.1	0	0	1	1	1	0	0	0	0	1	1	0	0	1	1	0	1	1	1	1	1	1	1	0	0	1	1	1	1	1	0	1	1	0	1	1	0	0	0	0	0	0	1	0	1	1	1	1	1
GCA_012278645.1	0	0	1	0	0	1	1	1	0	1	1	0	0	1	0	0	1	0	1	0	1	1	1	0	0	1	1	1	1	1	0	1	0	0	1	1	0	0	0	0	0	0	1	0	1	1	1	1	1
GCA_012278695.1	0	1	0	1	0	1	0	0	0	1	1	0	0	1	1	1	1	1	1	1	1	1	1	0	0	1	1	1	1	1	0	1	0	0	1	1	0	0	0	0	0	0	1	0	1	1	1	1	1
GCA_012278755.1	0	0	1	0	0	1	0	1	0	1	1	0	0	1	1	0	1	1	1	1	1	1	1	0	0	1	1	1	1	1	0	1	1	0	1	1	0	0	0	0	0	0	0	0	1	1	1	1	1
GCA_012278765.1	0	1	0	0	0	1	0	0	0	1	1	0	0	1	1	0	1	1	1	1	1	1	1	0	0	1	1	1	1	1	0	1	1	0	1	1	0	0	0	0	0	0	0	0	1	1	1	1	1
GCA_012278775.1	0	1	1	1	1	1	0	1	0	1	1	0	0	1	1	0	1	1	1	1	1	1	1	0	0	1	1	1	1	1	1	1	1	0	1	1	0	0	0	0	0	0	1	0	1	1	1	1	1
GCA_012278785.1	0	0	0	0	0	1	0	0	0	1	1	0	0	1	1	1	1	1	1	1	1	1	1	0	0	1	1	1	1	1	0	1	1	0	1	1	0	0	0	0	0	0	1	0	1	1	1	1	1
GCA_012278795.1	0	1	0	0	1	1	0	0	0	1	1	0	0	1	1	0	1	1	1	1	1	1	1	0	0	1	1	1	1	1	1	1	0	0	1	1	0	0	0	0	0	0	1	0	1	1	1	1	1
GCA_012278855.1	0	0	1	0	0	1	0	0	0	1	1	0	0	1	1	0	1	1	1	1	1	1	1	0	0	1	1	1	1	1	0	1	0	0	1	1	0	0	0	0	0	0	1	0	1	1	1	1	1
GCA_012278875.1	0	1	1	0	0	1	1	1	0	1	1	0	0	1	1	0	1	1	1	1	1	1	1	0	0	1	1	1	1	1	1	1	1	0	1	1	0	0	0	0	0	0	1	0	1	1	1	1	1
GCA_013003945.1	0	1	1	1	1	1	1	1	0	1	1	0	0	1	1	1	1	1	1	1	1	1	1	0	0	1	1	1	1	1	1	1	0	0	1	1	0	0	0	0	0	0	1	0	1	1	1	1	1
GCA_013046865.1	0	1	1	1	1	1	1	1	0	1	1	0	0	1	1	1	1	1	1	1	1	1	1	0	0	1	1	1	1	1	1	1	0	0	1	1	0	0	0	0	0	0	1	0	1	1	1	1	1
GCA_013046885.1	0	1	1	1	1	1	1	1	0	1	1	0	0	1	1	1	1	1	1	1	1	1	1	0	0	1	1	1	1	1	1	1	1	0	1	1	0	0	0	0	0	0	1	0	1	1	1	1	1
GCA_014061985.1	0	0	1	1	1	1	0	0	0	1	1	0	0	1	0	0	1	1	1	1	1	1	1	0	0	1	1	1	1	1	1	1	1	0	1	1	0	0	0	0	0	0	1	0	1	1	1	1	1
GCA_014693665.1	0	1	1	1	1	1	1	1	0	1	1	0	0	1	1	0	1	1	1	1	1	1	1	0	0	1	1	1	1	1	1	1	1	0	1	1	0	0	0	0	0	0	1	0	1	1	1	1	1
GCA_014693755.1	0	1	1	1	1	1	1	1	0	1	1	0	0	1	0	1	1	1	1	1	1	1	1	0	0	1	1	1	1	1	1	1	1	0	1	1	0	0	0	0	0	0	1	0	1	1	1	1	1
GCA_014694635.1	0	1	1	1	0	1	1	1	0	1	1	0	0	1	0	0	1	1	1	1	1	1	1	0	0	1	1	1	1	1	1	1	0	0	1	1	0	0	0	0	0	0	1	0	1	1	1	1	1
GCA_014726315.1	1	1	1	1	1	1	1	1	0	1	1	0	0	1	0	0	1	1	1	1	1	1	1	0	0	1	1	1	1	1	1	1	1	0	1	1	0	0	0	0	0	0	1	0	1	1	1	1	1
GCA_014731025.1	1	1	1	1	1	1	1	1	0	1	1	0	0	1	0	0	1	1	1	1	1	1	1	0	0	1	1	1	1	1	1	1	1	0	1	1	0	0	0	0	0	0	1	0	1	1	1	1	1
GCA_015567835.1	0	1	1	1	1	1	0	0	0	1	1	0	0	1	0	0	1	1	1	1	1	1	1	0	0	1	1	1	1	1	1	1	1	0	1	1	0	0	0	0	0	0	1	0	1	1	1	1	1
GCA_015572615.1	0	1	1	1	1	1	0	1	0	1	1	0	0	1	0	0	1	1	1	1	1	1	1	0	0	1	1	1	1	1	1	1	1	0	1	1	0	0	0	0	0	0	1	0	1	1	1	1	1
GCA_015573195.1	0	1	0	1	0	0	0	1	0	1	1	0	0	1	1	0	1	1	1	1	1	1	1	0	0	1	1	1	1	1	1	1	1	0	1	1	0	0	0	0	0	0	1	0	1	1	1	1	1
GCA_015573475.1	0	1	1	1	0	1	0	1	0	1	1	0	0	1	0	0	1	1	1	1	1	1	1	0	0	1	1	1	1	1	1	1	1	0	1	1	0	0	0	0	0	0	1	0	1	1	1	1	1
GCA_015573875.1	0	1	1	1	1	1	0	1	0	1	1	0	0	1	1	0	1	1	1	1	1	1	1	0	0	1	1	1	1	1	1	1	1	0	1	1	0	0	0	0	0	0	1	0	1	1	1	1	1
GCA_015574535.1	0	1	0	1	0	0	0	1	0	1	1	0	0	1	1	0	0	1	1	1	1	1	1	0	0	1	1	1	1	1	1	1	1	0	1	1	0	0	0	0	0	0	1	0	1	1	1	1	1
GCA_015574635.1	0	1	1	1	1	1	0	1	0	1	1	0	0	1	1	0	1	1	1	1	1	1	1	0	0	1	1	1	1	1	1	1	1	0	1	1	0	0	0	0	0	0	1	0	1	1	1	1	1
GCA_015575235.1	0	1	1	1	1	1	0	1	0	1	1	0	0	1	0	0	1	1	1	1	1	1	1	0	0	1	1	1	1	1	1	1	0	0	1	1	0	0	0	0	0	0	1	0	1	1	1	1	1
GCA_015575495.1	0	1	1	1	0	1	0	1	0	1	1	0	0	1	0	0	1	1	1	1	1	1	1	0	0	1	1	1	1	1	1	1	1	0	1	1	0	0	0	0	0	0	1	0	1	1	1	1	1
GCA_015576335.1	0	1	1	1	1	1	0	1	0	1	1	0	0	1	1	0	1	1	1	1	1	1	1	0	0	1	1	1	1	1	1	1	0	0	1	1	0	0	0	0	0	0	1	0	1	1	1	1	1
GCA_015577545.1	0	1	1	1	1	1	0	1	0	1	1	0	0	1	0	0	1	1	1	1	1	1	1	0	0	1	1	1	1	1	0	1	1	0	1	1	0	0	0	0	0	0	1	0	1	1	1	1	1
GCA_015577915.1	0	1	0	1	0	0	0	1	0	1	1	0	0	1	1	0	1	1	1	1	1	1	1	0	0	1	1	1	1	1	1	1	1	0	1	1	0	0	0	0	0	0	1	0	1	1	1	1	1
GCA_015578155.1	0	1	0	1	1	1	0	1	0	1	1	0	0	1	0	0	1	1	1	1	1	1	1	0	0	1	1	1	1	1	1	1	0	0	1	1	0	0	0	0	0	0	1	0	1	1	1	1	1
[truncated: 3,524 more rows]
[truncated: 114 more columns]

## Sheet: S7
Table S7 Identified Antibiotic resistance genes (copy number) among all CC59 genomes
[truncated: 3,995 more rows]
[truncated: 30 more columns]

[truncated: 7 more sheets: S8, S9, S10, S11, S12, S13, S14]
